# Supplementary material for: Change in the Gut Microbiome and Immunity by Lacticaseibacillus rhamnosus Probio-M9
Source: Microbiol Spectr. 2023 Mar 13;11(2):e03609-22. doi: 10.1128/spectrum.03609-22 (PMC10100958; doi:10.1128/spectrum.03609-22)
Supplement: Supplemental file 2 — Supplemental material. Download spectrum.03609-22-s0002.xlsx, XLSX file, 0.08 MB [file spectrum.03609-22-s0002.xlsx]

## Sheet: Table S1
Table S1. The immune function test results of all subjects at the beginning and end of the intervention.
		Group	Cytokines	Cytokines	Cytokines	Cytokines	Cytokines	Cytokines	Cytokines	Cytokines	Cytokines	Cytokines	Cytokines	Cytokines	Cytokines	Cytokines	Cytokines	Cytokines	Cytokines	Cytokines	Cytokines	Cytokines	Cytokines	Cytokines	Cytokines	Cytokines	Cytokines	Cytokines	Cytokines	Cytokines	Cytokines	Cytokines	Cytokines	Cytokines	Cytokines	Cytokines	CBC	CBC	CBC	CBC	CBC	CBC	CBC	CBC	CBC	CBC	CBC	CBC	CBC
		Condition	Suppress Inflammation	Promote Inflammation	Suppress Inflammation	Promote Inflammation	Promote Inflammation	Suppress Inflammation	Suppress Inflammation	Promote Inflammation	Promote Inflammation	Netural	Promote Inflammation	Suppress Inflammation	Promote Inflammation	Suppress Inflammation	Suppress Inflammation	Promote Inflammation	Netural	Netural	Promote Inflammation	Promote Inflammation	Promote Inflammation	Promote Inflammation	Suppress Inflammation	Suppress Inflammation	Promote Inflammation	Promote Inflammation	Netural	Promote Inflammation	Suppress Inflammation	Promote Inflammation	Promote Inflammation	Promote Inflammation	Suppress Inflammation	Promote Inflammation	Suppress Inflammation	Promote Inflammation	Promote Inflammation	Promote Inflammation	Promote Inflammation	Suppress Inflammation	Suppress Inflammation	Promote Inflammation	Suppress Inflammation	Suppress Inflammation	Suppress Inflammation	Suppress Inflammation	Promote Inflammation
		Reference	Enhancement of IFNγ Production by Distinct Commensals Ameliorates Salmonella-Induced Disease	Improved diet quality is associated with decreased concentrations of inflammatory markers in adults with uncontrolled asthma	Influence of the microenvironment on modulation of the host response by typhoid toxin	Four weeks of spice consumption lowers plasma proinflammatory cytokines and alters the function of monocytes in adults at risk for cardiometabolic disease: secondary outcome analysis in a three-period, randomized, crossover, controlled feeding trial	Poria cocos polysaccharides attenuate chronic nonbacterial prostatitis by targeting the gut microbiota: Comparative study of Poria cocos polysaccharides and finasteride in treating chronic prostatitis	Dietary Supplementation of Inulin Ameliorates Subclinical Mastitis via Regulation of Rumen Microbial Community and Metabolites in Dairy Cows	Influence of the microenvironment on modulation of the host response by typhoid toxin	Akkermansia muciniphila Alleviates Dextran Sulfate Sodium (DSS)-Induced Acute Colitis by NLRP3 Activation+	Four weeks of spice consumption lowers plasma proinflammatory cytokines and alters the function of monocytes in adults at risk for cardiometabolic disease: secondary outcome analysis in a three-period, randomized, crossover, controlled feeding trial	GM-CSF Calibrates Macrophage Defense and Wound Healing Programs during Intestinal Infection and Inflammation	Telomere dysfunction instigates inflammation in inflammatory bowel disease	Anti-inflammatory effects of oral supplementation with curcumin: a systematic review and meta-analysis of randomized controlled trials	Sex-specific effects of microbiome perturbations on cerebral Aβ amyloidosis and microglia phenotypes	Redundant cytokine requirement for intestinal microbiota-induced Th17 cell differentiation in draining lymph nodes	AHR in the intestinal microenvironment: safeguarding barrier function	Deconvolution of monocyte responses in inflammatory bowel disease reveals an IL-1 cytokine network that regulates IL-23 in genetic and acquired IL-10 resistance	IL27: Its Roles in the Induction and Inhibition of Inflammation	IL-9 and Mast Cells Are Key Players of Candida albicans Commensalism and Pathogenesis in the Gut	Integrated omics endotyping of infants with respiratory syncytial virus bronchiolitis and risk of childhood asthma	Signaling by IL-31 and functional consequences	IL-15 and PIM kinases direct the metabolic programming of intestinal intraepithelial lymphocytes	Lactobacillus casei Zhang exerts probiotic effects to antibiotic-treated rats	Microbial therapeutics for acute colitis based on genetically modified Lactococcus lactis hypersecreting IL-1Ra in mice	Decreases in Colonic and Systemic Inflammation in Chronic HIV Infection after IL-7 Administration	Four weeks of spice consumption lowers plasma proinflammatory cytokines and alters the function of monocytes in adults at risk for cardiometabolic disease: secondary outcome analysis in a three-period, randomized, crossover, controlled feeding trial	Diacylglycerol kinase synthesized by commensal Lactobacillus reuteri diminishes protein kinase C phosphorylation and histamine-mediated signaling in the mammalian intestinal epithelium	Cytotoxic T-Cell Trafficking Chemokine Profiles Correlate With Defined Mucosal Microbial Communities in Colorectal Cancer	Four weeks of spice consumption lowers plasma proinflammatory cytokines and alters the function of monocytes in adults at risk for cardiometabolic disease: secondary outcome analysis in a three-period, randomized, crossover, controlled feeding trial	Regulation of intestinal immunity and tissue repair by enteric glia	Systemic inflammation in pre-clinical ulcerative colitis	Main active components of Jiawei Gegen Qinlian Decoction protects against ulcerative colitis under different dietary environments in a gut microbiota-dependent manner	Main active components of Jiawei Gegen Qinlian Decoction protects against ulcerative colitis under different dietary environments in a gut microbiota-dependent manner	Lactobacillus rhamnosus GG protects the intestinal epithelium from radiation injury through release of lipoteichoic acid, macrophage activation and the migration of mesenchymal stem cells	Probiotic Lactobacillus casei Shirota prevents acute liver injury by reshaping the gut microbiota to alleviate excessive inflammation and metabolic disorders	/	/	/	Clinical significance of immature reticulocyte fraction determined by automated reticulocyte counting	Clinical significance of immature reticulocyte fraction determined by automated reticulocyte counting	Trastuzumab Deruxtecan in Previously Treated HER2-Positive Gastric Cancer	Trastuzumab Deruxtecan in Previously Treated HER2-Positive Gastric Cancer	Microbiota triggers STING-type I IFN-dependent monocyte reprogramming of the tumor microenvironment	/	/	/	/	https://zh.wikipedia.org/wiki/%E5%97%9C%E9%B9%BC%E6%80%A7%E7%90%83
SampleID	Treatment	Category	IFN-γ	IL-12p70	IL-13	IL-1β	IL-2	IL-4	IL-5	IL-6	TNF-α	GM-CSF	IL-18	IL-10	IL-17A	IL-21	IL-22	IL-23	IL-27	IL-9	IFN-α	IL-31	IL-15	IL-1α	IL-1RA	IL-7	TNF-β	Eotaxin	GRO-α	IL-8	IP-10	MCP-1	MIP-1α	MIP-1β	SDF-1α	RANTES	WBC	ALY#	ALY%	LIC#	LTC%	NEu#	NEu%	P-LCC	LYm#	LYm%	MOn#	MOn%	BAs#
A001	Placebo Group	Baseline	5.06	0	20.43	5.13	39.99	55.67	18.09	66.06	5.63	63.32	57.3	1.52	6.74	2.03	21.83	45.78	74.2	12.57	0.54	11.24	17.52	0	1022.76	2.3	10.21	14.75	10.79	5.77	33.87	44.37	4.06	58.59	353.68	283.92	7.97	0.01	0.2	0.02	0.2	4.09	51.4	104	3.31	41.5	0.41	4.9	0.02
A004	Placebo Group	Baseline	0	0	17.12	0	12.6	13.42	23.69	45.15	0.16	21.99	35.88	0.74	2.68	1.05	20.47	21.94	59.97	4.27	0.26	6.71	8.47	0	0	2.57	14.32	11.54	10.37	6.24	24.87	37.29	4.51	53.6	341.14	235.18	6.82	0.01	0.2	0.02	0.3	3.92	57.5	68	2.52	37	0.29	4.5	0.01
A006	Placebo Group	Baseline	0	0	0	0	12.6	10.09	0	0	0	0	26.54	0.48	0	0	0	0	0	0	0.1	0	0	0	0	1	7.34	13.76	3.05	1.07	18.95	70.51	5.71	63.01	357.35	276.19	7.17	0.01	0.2	0.03	0.4	3.92	54.7	58	2.72	37.9	0.38	5.3	0.02
A007	Placebo Group	Baseline	0.78	0	5.42	2.7	6.21	19.28	0	49.48	0.99	15.89	24.3	1.13	0	0	13.48	14.48	28.8	0	0.8	0	19.36	0.68	0	0	23.87	18.93	12.2	5.05	27.7	50.64	2.37	64.01	412.79	373.26	6.69	0	0.1	0.02	0.3	3.41	51	95	2.9	43.5	0.27	3.7	0.01
A011	Placebo Group	Baseline	0	0	30.14	0	18.01	17.89	0	13.52	0.16	24.67	19.71	0.87	0	0	66.09	31.01	2.16	0	0.29	0	0	0	0	3.37	11.48	16.24	5.58	3.84	29.71	64.06	0.53	55.14	340.1	252.55	3.54	0.01	0.3	0.01	0.3	1.49	42.2	82	1.79	50.7	0.21	5.5	0.01
A017	Placebo Group	Baseline	11.67	2.08	33.55	2.46	18.01	40.22	0	123.84	3.21	43.85	28.74	2.81	5.33	9.36	33.09	71.13	39.75	5.95	0.69	9.35	17.52	0	0	3.37	25.81	8.78	13.93	5.89	30.9	63.02	1.01	56.04	337.76	247.29	7.04	0	0	0.02	0.3	3.65	51.8	65	2.98	42.4	0.32	4.3	0.01
A018	Placebo Group	Baseline	4.47	0	12.87	2.7	18.01	19.28	0.24	3.9	0.99	0	46.81	0.74	1.43	0	42.05	0.14	16.84	0	0.88	0	5.23	0	0	1.89	5.77	17.21	0	1.85	28.31	57.15	1.55	45.21	258.75	109.83	4.37	0	0.1	0	0.1	2.01	46	74	1.92	43.9	0.36	8	0
A020	Placebo Group	Baseline	0	0	6.36	0	9.59	6.24	0	0	0.16	0	31.63	0.48	0	0	50.19	0	0	0	0.52	0	0	0	0	0.33	6.94	13.51	0	0.8	20.95	47.35	1.73	71.94	281.57	141.54	4.68	0	0	0.01	0.1	2.17	46.2	76	2.18	46.5	0.22	4.9	0.01
A021	Placebo Group	Baseline	0	0	4.42	0	12.6	19.28	0	0	1.38	0	11.55	0.61	0	0	0	0	16.84	0	0.2	0	5.23	0	0	0.68	4.27	16.06	5.84	1.2	16.71	51.78	2.37	55.4	338.02	231.18	4.47	0	0	0.01	0.1	2.09	46.9	60	2.07	46.4	0.26	5.9	0.01
A022	Placebo Group	Baseline	1.42	4.58	14.33	0	0	17.89	0	21.65	0.16	15.89	25.8	1	0	0	0	32.65	44.98	4.27	0.18	5.33	5.23	0	0	0.68	28.54	15.59	9.53	4.69	55.31	46.37	2.14	74.26	384.3	291.98	3.58	0	0.1	0.01	0.3	1.78	49.7	73	1.49	41.5	0.21	5.8	0.01
A024	Placebo Group	Baseline	0	0	2.15	0	12.6	0	0	0	0.16	0	24.3	0.87	0	1.54	23.18	1.02	0	0	0.44	0	8.47	0	0	2.84	9.37	18.55	3.96	2.85	22.4	38.36	3.68	68.49	351.06	247.29	6.22	0	0.1	0.02	0.3	3.73	60	40	2.08	33.3	0.28	4.7	0.02
A028	Placebo Group	Baseline	53.85	39.8	39.56	4.4	31.83	274.82	0.24	705.27	5.97	444.42	152.15	3.99	110.74	211.5	1326.52	169.67	678.12	118.68	2.79	105.53	48.4	28.09	327.32	4.5	117.07	12.61	47.13	37.01	51.87	74.47	3.1	209.26	665.2	112.82	6.01	0.01	0.2	0.01	0.2	3.93	65.5	57	1.61	26.9	0.38	6.3	0.01
A029	Placebo Group	Baseline	2.66	0	11.74	5.86	35.99	16.45	11.7	3.9	3.92	0	36.58	0.74	6.74	0	0	1.02	0	0	0.34	0	5.23	0	0	2.3	4.64	22.62	2.4	0.53	20.95	56.6	0.86	47.33	278.24	187.12	6.88	0.02	0.4	0.02	0.2	3.47	50.5	89	2.82	41	0.52	7.6	0.01
A032	Placebo Group	Baseline	0	0	4.42	0	20.51	0	14.39	0	0.16	0	28.01	0.61	0	0	7.56	0	0	0	0.16	0	6.96	0	0	2.17	2.18	6.46	0	0	14.75	40.27	3.54	48.39	271.06	185.89	6.44	0.02	0.3	0.02	0.3	3.41	52.9	93	2.54	39.4	0.37	5.5	0.01
A033	Placebo Group	Baseline	0	0	4.42	2.46	31.83	6.24	0	3.9	0.99	0	24.3	0.61	0	0	0	1.02	16.84	0	0.23	0	5.23	0	0	2.17	2.51	6.82	4.52	1.07	19.06	41.1	1.29	47.86	306.48	229.24	5.45	0.01	0.1	0	0.1	2.7	49.7	74	2.26	41.5	0.32	5.5	0.02
A037	Placebo Group	Baseline	3.27	0	35.49	0	34.96	16.45	0	45.15	0.99	27.19	35.88	1.26	3.68	0.53	0	53.97	96.74	2.13	0.48	6.71	14.52	0	0	1.6	7.34	12.14	9.53	5.29	23.02	36.42	1.55	49.83	273.37	188.85	5.17	0.01	0.1	0.01	0.2	3.02	58.4	63	1.69	32.8	0.36	6.6	0
A039	Placebo Group	Baseline	0.1	0	28.4	6.6	33.93	19.28	5.34	83.67	4.95	36.11	24.3	1.52	8.02	0	17.71	33.48	74.2	8.04	0.29	22.41	24.39	0	152.54	4.5	17.26	17.66	12.78	6.24	30.01	43.97	3.4	60.24	296.71	194.01	6.9	0	0	0.03	0.4	4.41	63.9	63	2.06	29.7	0.36	5.2	0.01
A041	Placebo Group	Baseline	0	0	0.66	0	11.13	0	0	0	0.99	0	40.72	0.48	0	0	0	0	0	0	0.19	0	0	0	0	0.68	7.14	15.94	0.81	0	12.63	37.29	1.01	59.23	283.37	197.54	6	0	0	0.01	0.2	3.71	61.9	72	1.84	30.6	0.27	4.6	0.01
A042	Placebo Group	Baseline	0	0	3.35	0	9.59	0.66	0	0	0	0	38.66	0.42	0	0	0	0	0	0	0.33	0	0	0	0	0.68	11.06	12.08	4.52	1.46	14.09	44.37	1.15	56.94	291.06	117.95	4.78	0	0.1	0.01	0.2	2.33	48.7	85	2.13	44.5	0.23	4.5	0.02
A047	Placebo Group	Baseline	0	0	8.97	0	6.21	0	0	0	0	0	19.71	0.48	0	0	0	4.43	0	0	0.09	0	3.08	0	0	0.68	4.64	15.47	2.4	1.33	24.15	31	0.7	47.6	286.44	165.99	5.24	0	0	0.01	0.1	2.98	56.8	78	1.92	36.7	0.27	5.3	0
A048	Placebo Group	Baseline	0	0	0.66	0	1.95	10.09	0	3.9	0	0	14.91	0.74	0	0	0	0	0	0	0.65	0	0	0	0	0	19.11	15.71	6.33	1.72	25.28	117.23	3.3	65.26	372.36	158.85	4.26	0.02	0.4	0	0.1	2.04	47.9	58	1.88	44.2	0.23	5	0.01
A049	Placebo Group	Baseline	11.95	1.31	26.62	2.46	15.39	42.26	0	36.19	0	15.89	40.04	2.88	0	0	16.31	26.06	92.33	0.8	0.29	0	13.44	0	0	0.68	11.06	20.99	11.19	4.32	73.07	105.38	2.37	74.26	331.27	231.03	6.04	0	0	0.01	0.2	3.98	65.9	57	1.56	25.7	0.4	6.6	0.02
A051	Placebo Group	Baseline	0	0	56.11	0	6.21	0.66	0	3.9	0.99	57.29	18.14	0.61	0	0	46.45	9.48	0	0	0.12	0	0	0	0	0.68	5.01	19.2	5.84	3.59	19.48	32.85	2.58	68.86	371.57	218.27	6.75	0.01	0.1	0.02	0.3	3.67	54.4	57	2.58	38.3	0.41	5.8	0.01
A055	Placebo Group	Baseline	1.42	0	15.39	0	11.13	20.63	0	33.87	0.99	0	49.46	1.13	0	0	0	17.8	39.75	0	0.6	0	0	0	0	0.68	16.8	18.88	6.09	3.22	25.07	62.67	1.29	62	338.02	265.04	4.63	0	0	0	0.1	2.98	64.4	76	1.32	28.5	0.27	5.6	0
A057	Placebo Group	Baseline	0.78	0	10.58	0	7.96	31.6	0	3.9	1.76	40.1	22.79	0.87	6.74	0	0	4.43	22.99	0	0.19	2.36	0	0	0	0.68	11.27	13.51	7.76	1.59	32.39	55.5	0.62	55.4	315.24	261.12	7.01	0	0.1	0.02	0.2	3.22	45.9	88	3.35	47.9	0.32	4.5	0.01
A062	Placebo Group	Baseline	0	0	2.77	0	15.39	6.24	0	16.33	0.99	0	30.91	0.74	2.68	0	0	1.02	0	0	0.42	0	8.47	0	0	1	15.44	12.87	3.05	2.1	24.26	102.52	1.67	54.63	322.47	208.08	6.11	0.01	0.2	0.01	0.2	4.12	67.5	75	1.48	24.4	0.3	5	0.01
A069	Placebo Group	Baseline	3.27	0	0	0	12.6	21.95	0	0	2.49	0	54.71	0.74	0	0	0	0	16.84	0	0.42	0	0	0	23.25	1.3	2.85	26.66	3.05	2.35	27.91	99.05	2.47	73.9	336.46	211.49	5.95	0	0	0.01	0.1	3.13	52.7	49	2.25	37.6	0.42	7.1	0.02
A071	Placebo Group	Baseline	0	0	3.35	0	1.95	19.28	0	3.9	0.16	7.72	33.77	2.06	0	0	26.53	0	2.16	0	0.66	0	6.96	0	0	0.13	6.35	8.94	5.84	2.35	40.9	89.85	3.25	87.29	321.43	205.25	7.9	0.02	0.3	0.03	0.4	5.35	67.7	39	1.85	23.5	0.63	7.8	0.01
A075	Placebo Group	Baseline	0	0	1.47	0	9.59	31.6	0	45.15	0.16	15.89	38.66	0.87	0	0	4.41	16.14	0	0	0.27	0	0	0	0	1	8.14	9.84	6.33	2.6	30.9	64.4	1.29	52.82	306.48	112.13	5.99	0.01	0.2	0.01	0.2	2.38	39.7	72	2.94	49.2	0.43	7.2	0.01
A078	Placebo Group	Baseline	2.05	5.21	4.42	5.86	30.77	19.28	0.24	21.65	3.57	0	58.58	1.66	8.02	0	7.56	4.43	2.16	0	0.27	0	18.45	0	294.17	2.17	13.66	26.19	7.76	2.6	24.26	75.45	8.2	65.13	304.68	456.77	7.6	0.03	0.4	0.01	0.2	4.3	56.6	105	2.54	33.4	0.46	5.8	0.01
A079	Placebo Group	Baseline	0	0	10.58	0	7.96	6.24	0	0	0	0	19.71	1	0	0	0	0	0	0	0.69	0	8.47	0	0	1	6.16	5.34	0	0.25	17.78	53.09	2.25	40.9	281.83	93.24	6.3	0.01	0.2	0	0.1	3.72	59.1	70	1.96	31.1	0.25	4.4	0.01
A082	Placebo Group	Baseline	0	0	3.35	3.43	22.92	21.95	0	10.57	0.16	0	19.71	1	0	0	0	2.73	0	0	0.54	2.36	0	0	0	1	8.55	23.8	7.29	5.05	22.82	28.62	0	38.15	210.17	103.46	7.43	0.03	0.4	0.02	0.3	3.44	46.3	104	3.48	46.9	0.44	5.6	0.01
A084	Placebo Group	Baseline	1.42	0	5.42	0	12.6	8.26	0	26.69	0.99	31.84	28.74	1	0	0	0	24.41	0	0	0.33	0	0	0	0	1.3	14.77	15.94	6.33	2.1	23.64	39	2.79	55.66	319.37	142.68	6.44	0.01	0.2	0.01	0.2	3.28	51	66	2.49	38.6	0.35	5.6	0.01
A087	Placebo Group	Baseline	0.78	5.07	6.69	0.56	16.04	14.2	0	40.97	0	14.55	63.62	2.48	7.37	0	25.2	10.69	64.67	14.48	0.67	11.63	14.69	1.26	143.4	1.97	30.74	22.88	12.15	7.11	41.67	106.83	2.69	77.98	408.89	358.66	5.22	0.01	0.2	0.01	0.1	2.68	51.5	72	2.03	38.9	0.44	8	0
A089	Placebo Group	Baseline	0.78	4.38	12.85	2.13	16.04	4.69	0	40.97	0	0	29	1.62	5.99	0	0	10.69	0	8.77	0.32	7.25	14.69	1.11	143.4	1.37	8.76	12.78	12.65	5.17	22.7	55.12	2.76	65.73	407	797.89	5.05	0	0	0.01	0.2	2.58	51.2	67	2.05	40.6	0.35	7.1	0
A091	Placebo Group	Baseline	11.46	6.67	21.39	12.44	46.89	37.83	68.3	119.63	1.28	79.96	67.31	3.1	15.16	2.36	38.01	29.26	92.59	31.65	0.47	27.6	23.2	3.07	434.46	4.49	16.47	20.34	17.21	9.74	30.37	55.53	3.17	76.02	431.61	1492.66	9.31	0.02	0.2	0.04	0.5	6.14	66	63	2.48	26.6	0.52	5.3	0.02
A093	Placebo Group	Baseline	21.19	8.18	35.47	20.16	71.56	91.97	82.11	213.3	11.77	143.72	86.03	4.72	20.64	12.35	63.19	91.8	223.72	40.75	0.82	54.72	30.12	3.52	654.03	7.86	23.33	11.41	28.45	13.62	39.31	67.43	4.18	62	389.16	990.33	8.31	0.01	0.1	0.02	0.3	3.58	43.1	61	4.16	50.1	0.43	5.2	0.01
A095	Placebo Group	Baseline	0.2	4.22	10.88	0	12.64	20.59	0	53.48	0	0	35.23	1.49	3.7	0	32.19	47.38	21.54	12.06	0.3	0	12.82	1.37	109.68	0.73	6.42	17.2	14.09	9.25	27.94	47.45	8.53	62.69	448.79	3837.91	6.68	0.01	0.2	0.01	0.2	3.94	59	63	2.26	33.7	0.36	5.4	0.01
A096	Placebo Group	Baseline	0	3.67	6.69	10.46	0	0	0	0	0	0	41.1	1.25	0	0	0	0	0	0.88	0.24	0	8.8	0	0	0	2.68	13.84	6.06	3.7	18.59	92.44	2.24	64.35	338.7	356.08	5.38	0.02	0.3	0.01	0.2	3.05	56.7	48	1.73	32.1	0.37	6.5	0.01
A097	Placebo Group	Baseline	3.9	4.3	19.03	0	24.69	0	0	34.19	0	0	20.49	1.49	3.7	2.36	52.86	42.47	64.67	19.25	0.49	30.74	13.77	2.97	109.68	1.97	20.66	36.61	16.35	9.37	58.65	58.7	3.84	71.28	426.23	914.4	6.49	0	0	0	0.1	3.22	49.6	73	2.72	41.8	0.37	5.9	0.02
A098	Placebo Group	Baseline	0	4.38	4.38	0	0	0	0	0	0	0	56.02	1.37	1.91	0	0	4.55	0	3.65	0.15	0	7.71	0.42	175.67	0	6.19	17.3	4.15	3.97	25.86	94.74	9.18	69.89	422.75	604.48	10.16	0.01	0.1	0.06	0.6	7.3	71.9	67	2.06	20.2	0.63	6.4	0.02
A100	Placebo Group	Baseline	0	4	14.76	0	8.72	0	0	53.48	0	0	25.72	1.86	0.8	3.39	66.07	42.47	74.24	20.83	0.19	9.52	13.77	2.35	0	1.52	14.43	25.17	14.55	9.13	25.95	69.02	1.91	65.87	434.15	1900.71	5.36	0.01	0.2	0	0.1	1.98	37.2	58	2.99	55.8	0.25	4.7	0.01
A103	Placebo Group	Baseline	8.67	4.81	12.2	0	3.61	0	0	65.03	0	100.63	53.42	1.74	7.71	1.31	43.62	17.53	83.53	15.28	0.71	25.99	13.77	1.58	109.68	1.97	8.05	16	15.68	11.09	22.31	104.96	3.6	83.04	420.85	906.52	6.96	0.01	0.2	0.01	0.1	3.21	46.1	85	2.74	39.4	0.32	4.6	0.02
A104	Placebo Group	Baseline	1.35	4.3	7.06	0	28.5	0	6.07	0	0	0	78.59	1.49	5.26	0	0	28.43	21.54	8.35	0.39	9.52	16.49	0.37	206.87	0.73	6.19	17.4	10.05	6.6	31.4	78.08	1.73	57.33	312.96	671.84	7.62	0.01	0.2	0.03	0.4	5.1	67	85	2.14	27.9	0.34	4.5	0.01
A105	Placebo Group	Baseline	0.78	4.38	13.49	0	8.72	0	29	75.89	0	34.76	39.66	1.37	1.91	0.77	26.99	34.24	83.53	14.48	0.01	25.17	11.86	1.92	266.84	3.4	20.13	21.08	14.09	7.87	50.72	70.06	8.19	56.09	393.84	1033.93	8.15	0.03	0.3	0.05	0.6	4.9	60.1	48	2.52	30.9	0.55	6.5	0.01
C001	Placebo Group	Endline	3.62	4	12.85	0.11	20.58	24.11	6.07	18.79	0	0	64.24	2.23	6.34	0	0	29.26	0	14.88	0.19	11.63	15.6	0.68	434.46	1.97	2.68	16.58	13.14	9.13	33.25	61.2	3.36	52.26	365.23	1166.7	6.69	0	0	0.01	0.2	3.23	48.3	86	3.03	45.4	0.3	4.4	0.01
C004	Placebo Group	Endline	0	4.26	16.62	0	3.61	0	29	0	0	0	36.73	1.56	0.8	0	17.69	5.44	0	8.77	0.12	0	9.85	1.4	0	0.56	5.28	17.61	6.41	6.6	23.66	55.33	7.81	48.31	336.86	385.1	6.21	0.01	0.2	0.01	0.2	4.03	64.9	61	1.89	30.4	0.27	4.1	0
C006	Placebo Group	Endline	0	3.84	4.38	1.36	21.99	0	0	0	0	0	35.23	1.68	4.5	0	0	1.83	0	6.25	0.06	0	12.82	0.17	222.13	0.73	3.52	19.29	6.41	5.44	19.78	64	5.63	54.72	351.63	547.81	7.62	0.01	0.2	0.02	0.3	4.46	58.6	75	2.59	34	0.46	5.7	0.01
C007	Placebo Group	Endline	0	3.8	12.2	0	10.77	0	0	18.79	0	0	15.77	1.01	3.7	0	0	14.12	27.64	7.09	0.43	1.73	10.87	0.55	73.81	0.56	5.06	13.61	11.12	6.09	18.19	44.7	0	43.97	313.57	407.58	6.56	0.01	0.2	0.01	0.2	3.65	55.6	104	2.54	38.7	0.3	4.2	0.01
C011	Placebo Group	Endline	0	3.71	22.55	0	12.64	0	0	0	0	0	28.19	1.13	0	0	37.19	5.44	0	4.09	0.15	0	7.71	0.17	0	1.67	12.42	14.86	2.22	4.11	18.59	91.27	0	49.54	362.13	656.25	3.77	0.01	0.2	0.01	0.2	2.18	58	85	1.33	35.2	0.18	5.1	0
C017	Placebo Group	Endline	22.57	5.16	42.99	0	20.58	28.56	0	200.04	0	41.76	41.1	3.1	5.26	15.75	43.62	105.39	131.17	33.94	0.69	49.4	15.6	2.09	109.68	6.85	42.75	13.31	21.64	15.88	32.32	65.82	2.69	56.09	389.47	587.49	5.77	0.01	0.2	0.01	0.2	3.08	53.3	65	2.35	40.7	0.28	4.5	0
C018	Placebo Group	Endline	0	3.67	8.14	0	29.71	0	0	0	0	0	48.07	1.13	2.85	0	43.62	0	0	0.88	0.38	0	11.86	0.17	0	1.52	5.73	17.51	0	3.15	23.09	63.26	0	54.72	405.75	394.52	4.71	0.01	0.2	0.01	0.2	2.49	53	75	1.76	37.5	0.36	7.8	0.01
C020	Placebo Group	Endline	0	3.55	2.68	0	21.99	0	0	0	0	0	27.38	1.13	0.8	0	40.43	0	0	0	0.39	0	10.87	0.37	0	0.73	1.48	12.66	0	3.97	17.19	46.09	1.63	72.95	367.4	434.81	4.88	0	0.1	0	0.1	2.56	52.5	88	1.86	38.3	0.3	6.1	0.01
C021	Placebo Group	Endline	0	3.59	3.55	0	17.61	0	0	0	0	0	8.1	1.13	0	0	0	0	0	0	0.09	0	11.86	0	0	0.73	0	18.21	0	3.43	14.13	71.27	1.53	46.41	364.61	249.08	4.61	0.01	0.2	0.01	0.2	2.01	43.6	77	2.27	49.2	0.29	6.2	0.01
C022	Placebo Group	Endline	0	4.77	8.84	0	0	0	0	9.08	0	0	22.28	1.13	2.39	0	0	27.6	0	10.42	0.17	7.25	9.85	0.46	0	0	26.04	12.9	8.32	6.09	31.12	64.36	1.09	56.37	359.04	427.32	4.58	0	0	0.01	0.2	2.42	53	80	1.83	40.1	0.24	5.1	0.01
C024	Placebo Group	Endline	0	3.92	4.38	0.11	27.25	0	0	0	0	0	13.74	1.86	7.37	0	0	0	0	2.75	0.43	0	15.6	0.55	109.68	2.55	0	16.84	0	2.87	12.88	52.44	0.83	40.59	260.56	421.76	6.37	0	0.1	0.01	0.2	4.08	64.1	42	1.89	29.7	0.3	4.6	0.01
C028	Placebo Group	Endline	86.65	14.01	39.39	1.36	12.64	404.1	0	1025.12	0	587.47	269.53	4.35	141.16	314.44	1658.89	437.39	1059.6	225.68	6.62	254.81	35.18	37.99	266.84	4.49	213.22	13.37	82.95	74.65	66.96	131.53	2.08	377.3	952.93	235.09	6.28	0.01	0.1	0.03	0.5	4.31	68.6	65	1.62	25.7	0.26	4.1	0.01
C029	Placebo Group	Endline	0	4	6.69	5.02	69.93	0	52.84	0	0	0	48.07	1.13	2.85	0	0	0	0	1.84	0.22	0	10.87	0.17	73.81	3.67	0	20.94	0	3.7	18.39	69.54	0	46.28	357.81	583.05	6.58	0.01	0.1	0.01	0.2	3.71	56.4	88	2.41	36.5	0.42	6.5	0
C032	Placebo Group	Endline	0	3.71	4.38	0	25.99	0	6.07	0	0	0	30.6	1.37	1.91	0	0	0	0	1.84	0.19	0	12.82	0.04	0	1.82	4.39	6.24	0	2.3	12.24	59.86	2.97	39.51	292.21	417.04	6.55	0.01	0.2	0.02	0.3	4.04	61.7	96	2.1	32.1	0.35	5.2	0.01
C033	Placebo Group	Endline	0	3.8	5.56	1.36	16.04	0	0	0	0	0	19.58	1.49	1.91	0	0	0	0	1.84	0.24	0	10.36	0.46	0	1.82	0	5.69	0	2.87	16.59	55.12	0	37.36	294.64	306.87	4.6	0.01	0.2	0.01	0.3	2.47	53.9	98	1.72	37.6	0.25	5.1	0.01
C037	Placebo Group	Endline	0.2	4.05	32	0.56	52.6	0	41.84	70.53	0	0	48.07	2.11	4.5	0	0	79.77	0	12.87	0.35	12.65	13.77	0.51	143.4	3.12	3.52	16.32	12.4	7.62	42.22	44.23	1.32	50.9	317.85	414.34	4.05	0.01	0.2	0.02	0.4	2.13	52.7	65	1.31	32.4	0.55	13.4	0.01
C039	Placebo Group	Endline	0	3.71	16	0	19.12	0	0	0	0	0	12.68	1.37	1.91	0	0	2.75	0	7.09	0.14	1.73	14.69	0.55	73.81	2.55	18.03	15.3	10.32	5.57	19.48	64	3.1	50.63	312.65	393.38	7.2	0	0.1	0.02	0.3	4.8	66.7	62	1.98	27.5	0.37	5.1	0.02
C041	Placebo Group	Endline	0	3.63	2.68	0	0	0	0	0	0	0	28.19	1.37	0.8	0	0	0	0	3.2	0.28	0	8.8	0.17	0	1.06	7.11	15.13	0	3.7	13.09	57.53	0.5	57.74	315.71	440.89	4.58	0.01	0.2	0.01	0.2	2.95	64.4	67	1.25	27.1	0.22	5.1	0.01
C042	Placebo Group	Endline	0	3.8	5.94	0	3.61	0	0	0	0	0	43.93	1.01	0.8	0	0	0	0	5.39	0.47	0	10.36	0.17	0	0.73	9	16.05	2.22	5.04	12.66	58.12	1.32	55.41	305.93	197.92	7.75	0.02	0.2	0.03	0.4	5.38	69.4	94	2.02	26.1	0.28	3.6	0.01
C047	Placebo Group	Endline	0	3.67	12.85	0	0	0	0	0	0	0	18.65	1.13	0	0	0	1.83	0	9.6	0.04	0	8.8	0.84	0	0	6.88	13.02	5.7	5.57	28.03	50.09	0	53.77	355.64	406.15	3.88	0	0	0.01	0.2	2.08	53.7	77	1.55	40.1	0.2	4.8	0.01
C048	Placebo Group	Endline	0	4.05	2.68	0	0	0	0	0	0	0	11.6	1.25	0	0	0	0	0	4.52	0.24	0	8.8	0	0	0.73	8.05	15.84	0.83	4.64	25	88.17	1.82	47.77	365.85	255.76	3.63	0.01	0.2	0	0.1	1.66	45.8	68	1.55	42.9	0.29	7.6	0.01
C049	Placebo Group	Endline	0.49	4.64	18.74	0	0	0	0	0	0	0	30.6	1.31	5.26	0	0	5.44	0	8.35	0.37	0	10.87	0.37	0	0.73	0.08	9.04	5.7	4.78	17.99	88.77	1.09	49.81	334.4	425.29	5.19	0	0	0.01	0.1	3.22	62	65	1.62	31.4	0.28	5.1	0.01
C051	Placebo Group	Endline	0	3.75	31.19	0	0	0	0	0	0	26.33	14.76	1.13	1.91	0	37.19	5.44	0	8.77	0.21	0	10.87	1.03	0	1.06	0	19.24	6.06	5.44	18.19	45.63	2.24	64.48	394.47	707.41	5.52	0.01	0.2	0.02	0.4	3.1	56.2	67	2.13	38.6	0.22	4.1	0
C055	Placebo Group	Endline	0	3.71	12.85	0	0	0	0	0	0	0	33.71	2.11	3.28	0	0	10.69	33.44	7.09	0.71	7.25	14.69	0.88	34.02	0.39	16.21	15.19	7.71	6.86	28.78	76.13	0.5	59.52	375.77	921.58	5.87	0.01	0.1	0.02	0.3	4.17	71.1	71	1.28	21.9	0.29	5.2	0.01
C057	Placebo Group	Endline	1.92	4.3	14.13	2.87	42.91	12.81	21.28	18.79	0	0	22.28	2.23	9.95	0	0	21.74	54.75	10.42	0.45	0	14.69	0.42	143.4	2.84	9.96	12.17	8.32	5.44	23.09	71.78	1.91	48.72	324.89	612.17	6.49	0.01	0.1	0.02	0.3	2.7	41.7	82	3.31	51.1	0.34	5.5	0.01
C062	Placebo Group	Endline	0	3.8	9.53	0.56	8.72	0	0	0	0	0	35.23	1.13	2.85	0	0	0	0	5.82	0.28	0	13.77	0	109.68	1.37	5.28	14.8	2.22	4.91	20.17	85.61	0	53.08	345.78	614.33	7.51	0.01	0.2	0.03	0.4	5.23	69.7	93	1.64	21.9	0.35	4.4	0.01
C069	Placebo Group	Endline	14.78	4.42	0.43	1.65	39.34	6.71	9.76	9.19	7.68	0	92.9	0.65	0	4.63	1.17	0	12.63	0	0.04	0	0	0	109.54	1.53	5.51	29.15	5.29	1.77	25.06	99.95	2.85	82.87	383.85	173.62	5.43	0	0	0	0.1	2.79	51.5	65	2	36.9	0.49	9.3	0.01
C071	Placebo Group	Endline	9.76	4.48	0	2.16	10.02	6.71	0	9.19	6.5	0	50.86	0.08	0	3.89	34.2	5.37	0	3.6	0.04	0	0	0	72.86	1.22	6.08	8.78	8.19	2.06	20.69	85.78	0	69.22	467.91	247.46	5.33	0	0.1	0.01	0.3	3.3	61.9	60	1.67	31.4	0.33	6	0
C075	Placebo Group	Endline	12.72	5.31	6.08	2.92	51.02	29.26	16.79	45.46	8.85	12.33	74.97	0.94	10.16	7.62	25.14	23.76	17.37	7.32	0.04	9.05	20.67	0	109.54	2.89	7.25	12.87	10.26	3.57	36.75	69.68	2.12	61.53	339.4	123.49	4.92	0.02	0.4	0.01	0.2	2.51	51.1	78	1.94	39.5	0.32	6.2	0
C078	Placebo Group	Endline	10.67	5.53	3.86	5.25	46.91	4.05	25.45	28.45	12.27	5.99	65.12	1.51	9.06	9.14	43.15	17.62	34.73	6.64	0.07	0	16.26	0.53	386.98	3.33	8.05	23.58	11.72	3.44	31.46	55.18	17.13	68.95	394.73	253.17	6.4	0.02	0.4	0.01	0.2	3.69	57.7	87	2.02	31.5	0.47	7.1	0.01
C079	Placebo Group	Endline	7.95	4.66	3.08	4.21	42.66	0	19.85	6.97	10.57	0	35.02	0.65	7.89	5	30.82	5.37	0	1.94	0	0	16.26	0	145.48	3.33	6.27	8.47	5.91	0	21.79	51.6	5.11	63.93	413.71	224.44	3.9	0	0.1	0.01	0.2	1.75	45.1	78	1.81	46.5	0.26	6.4	0.01
C082	Placebo Group	Endline	8.85	4.85	6.08	5.78	48.98	13.62	16.79	24.85	10	12.33	33.1	0.65	6.62	5	7.54	6.9	58.37	9.03	0.31	7.65	22.66	0	215.92	2.89	13.42	17.15	10.01	5.05	18.25	45.46	0	42.83	222.09	124.1	6.53	0.02	0.3	0.02	0.2	3.24	49.6	115	2.88	44.1	0.33	4.8	0.01
C084	Placebo Group	Endline	9.76	4.88	4.62	2.67	28.55	0.83	5.3	38.82	7.09	17.21	44.31	0.8	0	6.87	9.96	26.07	42.84	5.96	0	0	13.75	0	72.86	1.53	11.42	19.31	7.92	1.77	20.81	52.69	5.67	61.39	384.58	164.73	7.09	0.01	0.2	0.01	0.2	4	56.4	70	2.38	33.8	0.38	5.1	0.01
C087	Placebo Group	Endline	8.85	4.79	0	4.21	33.53	4.05	0	13.38	6.5	0	47.91	0.22	1.53	5.75	26.28	3.84	46.79	5.29	0.1	0	9.31	0	145.48	1.22	12.75	18.09	9.24	2.61	29.53	81.57	2.96	76.36	361.53	231.69	4.99	0.03	0.5	0.01	0.3	2.5	50.1	67	2.11	42.4	0.31	6	0.01
C089	Placebo Group	Endline	35.29	8.7	39.7	32.43	105.59	90.57	93.31	176.98	24.99	119.79	58.37	5.61	40.96	16.84	47.59	77.76	295.21	37.34	0.89	39.92	61.74	1.85	1200.53	12.08	21.26	15.97	24.67	9.49	27.36	51.78	8.33	60.86	296.36	96.37	4.2	0.01	0.3	0	0.1	2.25	53.6	58	1.63	38.9	0.26	6.1	0.01
C091	Placebo Group	Endline	11.12	4.91	3.48	6.83	55.96	11.43	28.07	24.85	12.27	0	39.42	1.08	6.62	5.75	42.04	5.37	1.77	3.94	0	0	28.92	0	319.22	2.45	7.65	25.17	7.92	1.2	27.12	43.34	1.11	70	366.55	231.69	7.61	0.01	0.1	0.03	0.4	4.93	64.8	64	2.08	27.4	0.47	6.1	0.01
C093	Placebo Group	Endline	21.24	5.81	17.09	12.68	69.84	48.11	67.45	73.7	20.48	40.96	67.33	4.13	19.18	10.28	54.21	40.68	118.71	17.66	0.43	4.7	39.41	1.31	603.25	4.46	15.48	10.64	16.2	7.16	60.45	35.24	2.96	59.64	350.44	208.98	11.21	0.02	0.2	0.07	0.6	7.69	68.5	59	2.39	21.2	1.03	9.1	0.02
C095	Placebo Group	Endline	11.58	4.85	11.15	4.21	38.21	6.71	28.07	55.14	8.85	0	29.17	0.94	9.61	11.43	50.9	54.56	50.7	9.71	0	6.2	19.63	0	420.61	2.15	10.56	20.24	13.12	5.85	29.66	40.58	11.27	66.59	427.69	321.42	5.23	0.01	0.2	0.01	0.2	2.83	54.2	65	2	38.2	0.3	6.1	0
C096	Placebo Group	Endline	9.76	4.54	2.27	10.8	28.55	0	5.3	9.19	8.27	0	43.1	0.51	0	6.12	14.72	0.79	0	3.27	0	0	2.42	0	72.86	1.53	11.42	21.25	4.31	0.61	33.15	63.1	2.12	77.38	438.04	211.06	5.23	0.01	0.3	0.01	0.1	2.99	57.2	58	1.6	30.7	0.35	6.8	0.01
C097	Placebo Group	Endline	9.76	4.66	13.39	3.7	38.21	2.57	9.76	24.85	10	25.22	20.93	0.94	9.06	12.97	35.33	43.76	84.07	10.06	0.04	13.71	20.67	2	198.46	2.75	18.8	36.05	12.66	6.11	69.07	53.05	5.8	83.63	487.56	252.51	5.71	0.01	0.2	0.02	0.3	2.81	49.3	66	2.4	42.1	0.38	6.4	0.02
C098	Placebo Group	Endline	8.4	4.72	3.08	2.67	23.17	2.57	0	21.16	6.5	0	40.65	0.37	0	4.26	3.8	0	0	3.27	0	0	10.91	0	109.54	1.22	6.27	15.27	2.46	0	16.66	69.03	9.41	50.56	293.91	103.17	7.8	0.01	0.1	0.02	0.3	5.09	65.2	88	2.3	29.5	0.33	4.2	0.01
C100	Placebo Group	Endline	10.67	4.91	14.95	4.21	48.98	11.43	33.01	33.7	12.27	0	29.84	1.79	10.16	12.58	81.52	26.84	87.62	12.81	0.04	1.36	24.55	0.1	386.98	3.62	15.02	23.39	11.72	3.44	25.19	54.3	0.56	62.47	374.83	223.38	4.73	0.02	0.3	0.01	0.2	1.84	39	59	2.58	54.6	0.21	4	0
C103	Placebo Group	Endline	17.54	5.34	13.39	3.7	34.73	29.26	22.72	61.42	11.7	91.07	40.65	1.37	10.16	11.81	48.69	13.02	167.84	15.57	0.52	21.77	33.66	0.9	198.46	3.04	24.28	15.91	14.91	8.72	28.33	79.73	4.96	85.15	467.91	226.28	5.48	0.01	0.1	0.01	0.2	2.77	50.7	92	1.9	34.6	0.29	5.3	0.02
C104	Placebo Group	Endline	8.63	5.06	4.62	2.16	25.92	4.05	5.3	35.42	7.09	14.88	28.51	0.44	0	6.87	27.42	19.93	50.7	6.64	0	0	13.75	0.39	163.25	2.75	22.51	20.55	8.19	4.52	40.47	53.76	9.64	69.48	466.41	296.9	5.76	0.01	0.2	0.01	0.2	3.52	61.2	86	1.88	32.5	0.3	5.2	0.01
C105	Placebo Group	Endline	12.95	5.15	6.08	3.7	32.32	15.74	19.85	24.85	10	0	67.89	0.8	10.69	8	13.54	31.45	105.08	9.37	0	6.2	32.9	0	553.78	3.33	12.08	26.98	11.48	4.79	54.47	64.77	4.18	65.79	360.45	185.99	6.81	0.02	0.3	0.02	0.3	4.23	62.1	44	2.06	30.3	0.44	6.4	0.01
A002	Probiotics Group	Baseline	0	0	7.26	0	18.01	10.09	0	29.13	0.16	7.72	14.91	0.61	0	0	86.96	9.48	10.16	0	0.33	0	8.47	0	0	1.3	8.14	16.87	5.06	1.33	18.85	19.8	2.79	56.68	344.53	177.58	4.29	0	0.1	0.01	0.3	1.84	42.7	84	2.17	50.6	0.2	5	0.02
A008	Probiotics Group	Baseline	52	29.57	75.65	32.57	102.81	173.08	73.05	395.5	25.31	196.61	82.84	7.55	44.49	34.96	126.94	279.03	636.93	88.21	1.67	88.88	66.87	5.35	1062.82	18.42	92.48	17.66	46.99	30.94	37.4	79.62	5.75	86.58	486.45	435.36	5.69	0.01	0.2	0.01	0.2	2.94	51.7	64	2.34	41.2	0.29	5	0
A009	Probiotics Group	Baseline	0.78	0	6.36	0	18.01	16.45	0	0	0	0	41.41	0.42	0	0	0	0	28.8	0	0.25	0	0	0	0	2.17	6.55	11.94	3.05	0.25	17.36	56.42	1.08	48.12	293.11	165.26	8.14	0	0.1	0.02	0.2	4.69	57.6	74	2.78	34.2	0.43	5	0.02
A010	Probiotics Group	Baseline	2.66	3.48	13.61	4.88	26.37	44.27	0.24	21.65	6.97	21.99	48.14	2.2	4.54	0	69.11	2.73	83.37	0	0.34	0	19.36	0.92	71.47	2.97	6.55	15.65	8.66	3.35	28.31	53.28	6.04	77.55	393.11	304.63	4.48	0.01	0.2	0.01	0.2	2.3	51.5	68	1.78	39.8	0.33	7	0.02
A012	Probiotics Group	Baseline	0.78	0	11.36	0	1.95	25.73	0	10.57	0.16	15.89	25.8	1.13	0	0	0	2.73	2.16	0	0.07	0	0	0	0	0.51	8.96	11.4	7.53	2.73	23.44	27.65	1.42	60.24	313.69	280.71	5.91	0.01	0.1	0.01	0.2	2.71	45.9	60	2.64	44.7	0.25	4.3	0.01
A013	Probiotics Group	Baseline	4.76	2.56	8.97	3.19	6.21	34.93	0	0	7.64	0	33.06	0.87	6.74	0	0	0	64.79	0	0.36	0	31.68	0	391.82	1.89	5.01	9.99	2.4	0.25	19.9	98.32	2.03	51.01	290.03	189.72	5.33	0	0	0.02	0.4	3.36	63.1	110	1.55	29.1	0.26	4.6	0
A014	Probiotics Group	Baseline	0	1.04	29.27	0	12.6	10.09	0	26.69	0.16	7.72	28.74	0.74	0	0	13.48	12.81	2.16	0	0.64	2.36	5.23	0	0	0.68	19.58	13.13	9.1	5.05	22.61	74.8	2.58	68.24	346.36	335.28	3.93	0.01	0.2	0	0	1.81	46.2	171	1.77	45.3	0.26	6.9	0
A019	Probiotics Group	Baseline	1.42	0	46.87	0	12.6	8.26	0	26.69	0.99	24.67	33.06	0.74	0	0	14.9	16.97	2.16	0	0.56	0	5.23	0	0	1.3	14.55	19.95	7.76	3.71	25.78	51.97	2.37	64.26	375.27	274.13	6.6	0.01	0.2	0.02	0.3	3.3	50.1	70	2.75	41.8	0.36	5.7	0.01
A023	Probiotics Group	Baseline	0	1.04	5.42	2.46	18.01	10.09	0	3.9	0.59	0	31.63	1.66	19.17	177.82	1651.83	3.59	113.97	1.69	0.52	0	9.84	14.46	294.17	1.6	2.85	18.98	4.79	1.2	22.2	58.23	1.67	318.37	1254.5	227.46	4.35	0.01	0.2	0	0.1	2.5	57.5	78	1.5	34.3	0.27	6.3	0.02
A025	Probiotics Group	Baseline	0	0	8.13	0	12.6	0	0	3.9	0	609.92	40.04	0.61	0	0	0	2.73	0	0	0.33	0	5.23	0	0	1.6	7.14	18.55	6.33	1.59	20.74	26.66	8.13	54.89	309.05	245.37	7.08	0.01	0.2	0.02	0.2	4.88	68.9	98	1.72	24.3	0.4	5.7	0.01
A030	Probiotics Group	Baseline	2.36	0	9.79	0	6.21	20.63	0	13.52	0	29.57	27.28	1.59	0	0	0	0	50.08	0	0.23	0	0	0	0	0.84	7.14	15.41	4.79	1.97	26.29	64.23	17.54	55.14	311.11	173.61	6.96	0.01	0.1	0.01	0.2	3.25	46.7	59	3.26	46.9	0.31	4.4	0.01
A035	Probiotics Group	Baseline	7.97	5.63	86.23	0	41.94	69.64	0	147.97	2.13	107.51	45.47	1	0	10.24	68.51	84.17	87.87	26.32	0.21	50.59	5.23	2.29	0	3.24	32.32	16.3	17.39	9.65	31.7	61.97	3.87	67	364.71	209.16	3.72	0	0.1	0	0	1.25	33.9	78	2.12	57	0.21	5.7	0
A036	Probiotics Group	Baseline	0	0	0.66	0	9.59	0	0	0	0.16	0	40.04	0.48	0	0	0	0	0	0	0.1	0	0	0	0	1.6	5.96	12.14	4.79	0.8	17.57	49.1	29.66	47.6	260.81	159.61	6.99	0.01	0.2	0.02	0.3	4.34	62	104	2.17	31.1	0.38	5.4	0.01
A038	Probiotics Group	Baseline	5.94	0	46.62	2.46	9.59	36.01	0	59.96	3.92	36.11	18.14	1.39	3.68	0	13.48	12.81	59.97	0.8	0.21	0	13.44	0.12	23.25	1.15	12.78	17.44	10.99	3.84	32.79	28.62	1.91	59.23	361.02	260.86	7.11	0.01	0.2	0.02	0.2	3.82	53.7	117	2.85	40.1	0.38	5.1	0
A043	Probiotics Group	Baseline	2.66	0	7.26	0	6.21	21.95	0	36.19	0	50.84	24.3	0.61	0	0	14.9	46.6	16.84	0	0.34	0	23.6	0	0	1.6	20.99	18.55	6.33	3.84	16.49	62.67	3.2	64.76	322.72	181.04	8.31	0.02	0.3	0.03	0.4	5.23	62.9	65	2.5	30.1	0.46	5.6	0.01
A045	Probiotics Group	Baseline	0	0	0	0	15.39	0	0	0	0	0	34.47	0.48	0	0	0	0	0	0	0.68	0	0	0	0	0.68	4.64	9.99	0	0	21.99	78.66	0.44	41.44	255.93	173.61	4.52	0	0.1	0.01	0.2	2.33	51.7	65	1.86	41.2	0.27	5.8	0.02
A046	Probiotics Group	Baseline	2.36	0.44	20.43	2.46	15.39	11.8	0	36.19	0.59	27.19	24.3	0.93	2.68	0	0	22.76	83.37	0.8	0.29	6.71	0	0	0	2.17	13.22	13.25	8.21	3.59	30.9	65.1	0.34	46.01	282.6	180.5	3.94	0	0.1	0	0.1	2.05	52.1	52	1.66	42.2	0.2	4.6	0.01
A050	Probiotics Group	Baseline	0	0	0.66	2.46	22.92	13.42	0	26.69	0.16	7.72	38.66	0.93	1.43	0	0	6.12	0	0	0.19	0	8.47	0	0	2.44	11.06	13.89	6.09	2.23	22.82	52.16	1.55	59.99	326.61	286.24	6.85	0.01	0.1	0.02	0.3	4.3	62.7	103	2.02	29.3	0.32	4.9	0.02
A052	Probiotics Group	Baseline	0	0	8.13	2.46	24.09	13.42	0	0	1.76	15.89	18.14	1.33	6.74	1.54	28.51	11.15	0	0.8	0.19	0	8.47	2.77	71.47	1.74	8.55	13.38	4.79	1.85	14.75	61.26	4.15	44.41	301.85	185.03	5.53	0.02	0.4	0.01	0.2	1.95	35.4	69	3.11	56.2	0.35	6.1	0.01
A053	Probiotics Group	Baseline	0	0	4.42	0	27.49	16.45	0	16.33	2.49	15.89	21.26	1	0	0	21.83	4.43	0	0	0.12	0	5.23	0	0	0.84	2.18	14.87	0.81	1.07	21.16	60.73	0.7	51.79	315.24	227.46	5.37	0.02	0.4	0.01	0.2	2.52	46.7	124	2.52	46.9	0.28	5.4	0.01
A054	Probiotics Group	Baseline	0	0	8.97	2.46	7.96	11.8	0	111.4	0	57.29	21.26	0.74	0	1.05	23.18	52.33	0	8.46	0.46	6.71	0	0.26	0	0.68	13.88	20.89	13.17	5.53	26.09	51.21	1.42	54.12	290.03	170.28	5.38	0.01	0.2	0.01	0.1	3.21	59.8	80	1.87	34.8	0.25	4.3	0.01
A056	Probiotics Group	Baseline	0	0	9.79	4.4	39.99	13.42	8.75	13.52	2.49	15.89	28.01	1.66	6.74	0	0	7.8	0	0	0.19	0	15.55	0	0	3.88	7.34	11.4	6.82	2.35	20.01	50.64	3.83	61	282.85	172.63	5.63	0	0.1	0.01	0.1	2.9	51.6	51	2.37	42	0.25	4.4	0.01
A058	Probiotics Group	Baseline	0	0	0.66	0	20.51	13.42	0	0	0.99	0	28.74	0.61	0	0	0	0	0	0	0.25	0	0	0	0	1.6	7.14	4.53	0	0	27.7	58.77	1.08	43.2	248.48	147.52	3.77	0	0	0	0.1	1.25	33.3	53	2.2	58.6	0.28	6.9	0
A061	Probiotics Group	Baseline	0	0	16.44	0	9.59	6.24	0	0	0	0	19.71	0	0	0	0	9.48	0	0	0.42	0	3.08	0	0	2.97	3.73	10.56	2.05	0	37.5	56.96	10.55	59.73	295.17	190.98	5.01	0.02	0.4	0	0	2.67	53.3	75	2.07	41.1	0.24	4.7	0
A063	Probiotics Group	Baseline	0	4.58	4.42	0	15.39	0	0	0	0.16	0	21.26	0.87	0	0	0	0	0	0	0.28	0	8.47	0	0	1.3	4.27	21.51	4.79	0.53	20.22	21.47	0.53	58.97	330.75	203.25	4.36	0.01	0.2	0.01	0.2	2.23	51.1	73	1.8	41	0.24	5.7	0.01
A064	Probiotics Group	Baseline	0	0	27.22	0	16.71	0	0	0	0.16	0	8	0.74	0	0	0	0	0	0	0.19	0	0	0	0	1.3	5.39	9.84	0.22	0	30.31	70.18	2.58	65.01	290.55	178.18	6.97	0.02	0.3	0.03	0.5	4.11	59	84	2.35	33.7	0.36	5.1	0.01
A065	Probiotics Group	Baseline	7.39	5.21	34.66	2.46	6.21	13.42	0	114.98	1.76	60.35	57.3	3.85	7.4	4.85	78.08	57.24	349.31	16.65	1.25	29	11.11	0.68	0	1.89	39.05	24.05	17.57	7.9	36.42	67.15	15.48	60.24	336.98	160.7	4.45	0.01	0.3	0	0.1	1.91	43	51	2.14	48.2	0.31	6.7	0.01
A066	Probiotics Group	Baseline	0.78	0	6.82	2.46	9.59	13.42	5.34	0	1.76	0	68.08	1	0	0	0	7.8	0	0	0.4	0	14.52	0	0	1.15	7.74	19.63	3.66	0.53	31.8	97.59	1.01	51.01	282.85	260.1	6.83	0	0	0.01	0.2	3.85	56.4	71	2.35	34.4	0.35	5.2	0.01
A068	Probiotics Group	Baseline	0	0	18.46	3.43	15.39	29.31	0	47.32	2.85	15.89	18.93	1.26	0	2.03	35.03	17.8	2.16	0	0.29	0	15.55	0	23.25	1.6	11.91	13	4.52	2.85	32.09	50.45	2.58	66.38	344.01	223.15	7.42	0.01	0.2	0.02	0.2	4.35	58.6	80	2.5	33.8	0.42	5.6	0.02
A070	Probiotics Group	Baseline	0	0	0.66	2.94	25.24	13.42	0	3.9	2.49	0	18.93	0.61	0	0	0	2.73	0	0	0.16	0	9.84	0	0	1.3	18.65	16.41	4.79	1.07	18.1	33.3	3	54.63	325.57	268.15	7.05	0.02	0.3	0.03	0.4	3.76	53.3	64	2.64	37.5	0.51	6.9	0.01
A072	Probiotics Group	Baseline	1.42	0	2.15	0	9.59	0	0	0	0	0	52.75	0.61	0	0	0	0	0	0	0.36	0	8.47	0	0	1	2.51	14.07	0	0	17.57	68.5	6.36	50.22	240.76	150.14	7.11	0.03	0.4	0.04	0.5	4.31	60.6	86	2.08	29.3	0.48	6.4	0.02
A074	Probiotics Group	Baseline	6.23	0	2.15	0	15.39	10.09	0	0	0.99	0	68.08	0	0	0	0	0	0	0	0.54	0	0	0	0	0	4.64	19.79	3.05	0.25	26.49	72.5	2.14	85.98	297.99	204.31	5.44	0.01	0.1	0.01	0.2	3.24	59.6	60	1.83	33.5	0.3	5.5	0.01
A076	Probiotics Group	Baseline	2.66	0	0.66	0	12.6	0.66	0	0	0	0	55.36	1.52	0	0	0	0	2.16	0	0.27	0	0	0	0	1	5.96	11.67	0.81	0.39	41.68	53.84	2.31	54.89	269.52	165.65	6.75	0.01	0.1	0.02	0.2	4.16	61.7	38	1.45	21.5	1.01	14.9	0.01
A077	Probiotics Group	Baseline	7.97	0	15.74	2.94	24.09	19.28	3.27	89.36	4.61	27.19	40.72	1.39	5.33	0	18.4	63.78	69.53	6.79	0.29	4.62	15.55	0	0	4.75	14.55	14.26	13.74	6.24	36.81	38.15	2.37	46.8	284.9	245.21	7.18	0	0.1	0.01	0.2	3.38	47.1	110	3.21	44.6	0.34	4.7	0.02
A080	Probiotics Group	Baseline	0	0	10.58	0	1.95	17.89	0	3.9	0.99	15.89	22.79	0.87	0	0	30.48	6.96	0	0	0.36	0	13.44	0.56	0	1.6	8.96	20.68	3.05	0.8	27.3	71.84	1.01	52.31	282.6	118.84	6.35	0.01	0.1	0.01	0.1	3.91	61.6	74	2.03	31.9	0.35	5.3	0.01
A081	Probiotics Group	Baseline	0.1	0	6.36	3.91	18.01	13.42	0	16.33	1.76	31.84	43.45	1	5.33	0	0	1.02	0	0	0.72	0	8.47	0	113.47	1.6	6.94	18.77	6.33	0.8	28.91	19.8	1.29	61.12	346.36	219.27	4.58	0.02	0.3	0.01	0.2	1.83	39.9	88	2.32	50.6	0.34	7.1	0.01
A085	Probiotics Group	Baseline	3.27	0	6.36	9.82	59.3	21.95	27.82	45.15	11.2	27.19	41.41	2.95	15.08	0	0	6.12	39.75	0	0.27	0	45.12	0	515.4	3.75	5.96	29.38	4.79	2.6	26.49	44.78	2.9	55.66	241.28	212.05	7.16	0.02	0.2	0.02	0.3	4.22	58.9	65	2.37	33.2	0.44	6.1	0.01
A086	Probiotics Group	Baseline	0	4	7.42	0	3.61	0	0	0	0	0	46.71	1.25	1.91	0	0	6.33	7.67	9.6	0.3	0	10.87	0.37	0	0.39	7.11	14.18	10.59	5.04	23.18	87.12	2.39	62.41	387.6	700.49	6.05	0.01	0.1	0.01	0.1	2.84	47	79	2.51	41.5	0.38	6	0.02
A088	Probiotics Group	Baseline	5.03	4.09	13.81	0	24.69	0	0	70.53	0	0	35.23	1.74	6.69	9.66	0	15.83	0	12.06	0.22	9.52	11.86	0.37	109.68	1.21	20.92	14.63	11.64	6.99	22.41	46.55	1.09	52.81	387.6	636.14	7.49	0.02	0.3	0.01	0.2	3.66	48.8	77	3.22	42.9	0.39	5.2	0
A090	Probiotics Group	Baseline	4.18	4.99	16.62	7.78	34.37	21.78	26.06	47.37	0	76.08	42.53	2.85	9.95	3.91	150.96	10.69	54.75	12.87	0.35	13.64	18.24	2.54	206.87	5.02	7.58	8.21	10.05	6.09	18.99	109.59	2.39	61.86	384.8	599.43	5.14	0	0.1	0.01	0.1	2.75	53.5	59	1.81	35.1	0.45	9	0.01
A092	Probiotics Group	Baseline	8.67	5.16	20.22	10.46	40.85	30.7	39.46	96.17	1.75	79.96	39.66	4.6	12.92	1.31	20.59	30.92	114.4	24.34	0.56	19.21	19.93	1.99	352.47	4.49	40.71	10.09	15.91	7.62	35.37	64.36	3.84	81.35	436.05	1039.71	6.33	0.01	0.2	0.01	0.2	2.92	46.2	83	2.76	43.4	0.39	6.4	0.01
A094	Probiotics Group	Baseline	0	3.88	10.55	0	21.99	0	0	0	0	0	14.76	1.74	1.91	3.91	21.53	3.65	0	4.09	0.27	0	10.87	1.26	34.02	1.21	0	12.05	0	3.43	22.8	65.82	0	52.13	303.18	324.86	4.81	0.01	0.2	0	0.1	2.04	42.4	66	2.23	46.5	0.48	9.8	0.01
A099	Probiotics Group	Baseline	0	3.55	4.38	0	0	0	0	0	0	0	46.02	1.13	2.85	0	0	0	0	3.2	0.21	0	10.87	0.46	10.32	0	4.39	38.68	6.41	4.51	29.44	80.96	1.82	66.56	391.03	625.76	5.42	0.01	0.2	0	0.1	2.28	42	41	2.79	51.6	0.24	4.3	0.01
A101	Probiotics Group	Baseline	0	3.71	6.32	0	0	0	0	0	0	0	14.76	0.89	0.8	0	0	8.95	0	4.52	0.06	0	5.38	0.27	0	0	2.27	18.51	0	3.7	20.95	42.8	0.5	50.08	323.97	245.89	5.64	0.02	0.3	0	0.1	2.92	51.7	95	2.32	41.1	0.32	5.3	0
A102	Probiotics Group	Baseline	0	4.26	6.69	0	3.61	0	0	0	0	0	45.33	1.13	5.99	0	0	0	0	5.39	0.41	0	11.86	0.37	34.02	0.39	6.88	30.41	7.07	5.04	25.76	124.75	2.55	70.16	382.62	729.35	5.12	0	0.1	0.02	0.3	2.79	54.5	65	2	38.8	0.23	4.5	0
C002	Probiotics Group	Endline	0	4.05	7.42	0	3.61	0	0	0	0	0	11.6	1.25	1.91	0	80.08	7.21	0	7.09	0.22	0	11.86	0.37	0	0.73	0	14.63	3.25	3.97	18.79	26.68	2.83	57.19	387.6	320.53	4.72	0	0	0.02	0.4	2.52	53.5	96	1.84	39	0.31	6.3	0
C008	Probiotics Group	Endline	5.87	4.56	10.88	1.36	28.5	14.2	0	132.97	0	34.76	24.02	1.74	7.37	3.39	61.74	114.96	92.59	48.25	0.43	46.68	16.49	3.31	34.02	9.36	35.54	15.84	22.77	20.3	27.28	92	1.09	55.54	386.98	297.98	4.21	0.01	0.2	0.01	0.2	2.49	59.2	58	1.43	34	0.21	4.9	0.01
C009	Probiotics Group	Endline	0	3.46	4.38	0	19.12	0	0	0	0	0	42.53	1.01	0.8	0	0	0	0	3.65	0.15	0	9.85	0.76	0	1.67	10.93	22.4	1.6	5.96	17.79	94.88	0.83	55.82	396.66	608.73	6.05	0	0	0.01	0.1	3.39	56	71	2.19	36.3	0.23	3.9	0.01
C010	Probiotics Group	Endline	0.78	4.73	13.49	5.02	43.92	28.56	11.54	18.79	0	0	41.1	2.11	5.99	0	58.81	0	59.76	6.25	0.19	0	15.15	2.09	143.4	3.95	0	18.31	9.77	6.34	25.38	57.92	6.85	62.55	429.08	1001.19	3.4	0	0.1	0.01	0.2	1.63	48	62	1.54	45.5	0.2	5.5	0
C012	Probiotics Group	Endline	0	3.88	11.88	7.78	48.83	0	22.94	0	7.98	0	25.72	1.62	5.63	0	0	2.75	0	3.65	0.06	0	32.32	0.68	143.4	3.67	3.52	18.51	4.15	5.04	26.14	60.25	2.24	58.84	339.32	411.42	5.84	0	0.1	0	0	2.96	50.7	45	2.31	39.5	0.31	4.9	0
C013	Probiotics Group	Endline	13.13	6.13	15.7	7.78	0	40.75	0	0	9.04	0	50.77	2.11	13.49	0	0	0	205.3	0	0.69	0	40.72	0	813.55	4.76	0	12.11	0	3.43	15.98	107.09	1.91	50.76	327.96	416.79	4.28	0.01	0.2	0	0.1	2.43	56.9	111	1.46	34.2	0.31	7	0
C014	Probiotics Group	Endline	0	4.05	18.74	0	16.04	0	0	0	0	0	22.28	1.37	3.7	0	0	7.21	0	11.24	0.41	4.75	11.86	0.55	73.81	1.37	11.43	13.43	11.64	5.3	21.25	59.86	1.32	59.66	367.09	680.85	4.65	0.01	0.2	0.01	0.2	2.42	52	78	1.8	38.8	0.33	7.2	0.01
C019	Probiotics Group	Endline	0	3.88	25.68	0	23.36	0	0	0	0	0	37.47	1.25	3.7	0	0	0	0	10.42	0.34	7.25	18.24	0.72	159.69	2.26	9.96	20.15	8.92	7.24	21.25	72.46	2.83	57.05	396.97	691.6	6.13	0.02	0.3	0.02	0.3	3.59	58.6	70	2.17	35.3	0.26	4.4	0.01
C023	Probiotics Group	Endline	0	5.38	7.42	1.36	29.71	0	11.54	0	0	0	35.23	1.86	9.32	190.62	1463.05	5.44	74.24	15.68	0.65	0	10.36	15.43	266.84	1.21	0	17.71	0	3.43	23.86	58.9	1.32	397.95	1275.46	459.58	5.25	0.01	0.3	0.01	0.3	3.37	64.3	63	1.41	27	0.38	6.8	0.01
C025	Probiotics Group	Endline	0	3.88	9.53	0	32.08	0	11.54	0	0	595.62	32.17	1.13	0	0	0	0	0	3.65	0.56	0	9.85	0.59	0	1.37	0	18.01	3.71	4.38	16.18	32.85	6.81	34.27	279.11	181.44	4.57	0	0.1	0.01	0.3	2.88	63.1	90	1.38	30	0.26	5.7	0.01
C030	Probiotics Group	Endline	0	3.46	4.38	0	0	0	0	0	0	0	21.39	1.31	0	0	0	0	0	2.75	0.14	0	12.82	0.17	73.81	0	5.06	12.66	0.83	3.7	19.38	64.36	16.37	48.72	352.87	718.25	6.69	0.01	0.1	0.02	0.3	3.39	50.7	64	2.82	42.1	0.32	4.7	0.01
C035	Probiotics Group	Endline	5.31	5.25	89.82	0	54.44	48.23	0	141.62	0	90.78	48.07	2.11	5.26	2.62	68.92	66.88	83.53	32.8	0.92	56.03	13.77	2.82	237.2	3.4	22.79	12.17	19.28	14.81	56.13	77.76	4.18	64.21	393.22	520.34	2.04	0.01	0.4	0	0	0.62	30.4	60	0.98	48	0.34	16	0
C036	Probiotics Group	Endline	0	3.92	3.55	2.87	32.08	0	6.07	0	0	0	49.43	1.49	2.85	0	0	0	0	3.65	0.09	0	12.82	0.17	73.81	2.26	0.91	19.86	0	3.7	14.34	67.96	28.71	38.7	252.05	176.7	6.53	0.01	0.1	0.02	0.3	4.4	67.5	90	1.64	25.2	0.38	6.1	0.01
C038	Probiotics Group	Endline	0	3.8	20.22	0	10.77	0	0	0	0	0	14.76	1.25	4.5	0	9.23	0	0	8.77	0.06	1.73	11.86	1.33	0	0.73	0.39	19.86	5.7	4.78	24.81	33.42	2.83	65.59	408.89	512.62	6.84	0.01	0.2	0.01	0.2	3.25	47.5	110	3.08	45	0.45	6.6	0.01
C043	Probiotics Group	Endline	3.62	4.43	11.55	0	0	0	0	81.12	0	0	24.87	1.37	3.7	0	6.82	22.58	7.67	7.09	0.38	0	24.79	0.59	34.02	0.39	21.45	16	7.71	6.34	17.79	80.01	4.18	66.56	377.02	340.91	6.02	0.01	0.2	0.01	0.2	4.02	66.8	71	1.65	27.3	0.25	4.3	0
C045	Probiotics Group	Endline	0	3.88	2.68	0	19.12	0	0	0	0	0	35.23	1.01	2.85	0	0	0	0	5.39	0.65	0	9.85	0	0	0.73	0	17.3	0	3.15	21.34	85.3	0	40.86	331.94	309.8	3.38	0	0	0	0.1	1.91	56.5	48	1.28	37.9	0.13	3.4	0.01
C046	Probiotics Group	Endline	0.78	4.38	17.53	0	19.12	0	0	0	0	0	29	1.49	3.7	0	0	11.55	7.67	7.09	0.17	0	9.33	1.11	34.02	2.26	3.1	19.1	4.15	4.11	29.72	81.9	0.5	43.3	310.51	260.82	3.82	0.01	0.2	0	0.1	1.83	47.9	56	1.8	46.8	0.15	4.2	0.01
C050	Probiotics Group	Endline	0	3.96	2.68	0	29.71	0	0	0	0	0	32.17	1.86	5.26	0	0	0	0	4.52	0.28	0	14.23	0.46	109.68	2.84	5.73	11.67	0	3.97	17.59	47.45	2.39	49.27	317.24	514.28	6.82	0.02	0.2	0.02	0.3	4.14	60.8	109	2.13	31.3	0.3	4.4	0.01
C052	Probiotics Group	Endline	0	3.71	8.14	0	17.61	0	0	0	0	0	23.16	1.49	6.69	0.77	45.97	8.08	0	15.28	0.24	0	12.82	6.14	73.81	2.55	9.96	21.08	4.56	5.57	15.98	81.59	6.48	53.77	409.51	405.67	4.86	0.02	0.4	0.01	0.2	1.74	35.9	67	2.61	53.7	0.4	7.9	0.01
C053	Probiotics Group	Endline	0	3.84	10.55	2.13	36.59	0	0	0	0	0	16.75	1.37	4.88	0	23.38	0	0	4.52	0.07	0	12.82	1.26	34.02	1.82	0	16.05	0.83	3.84	15.47	69.19	0	50.63	366.47	388.43	4.66	0.02	0.4	0.02	0.4	2.28	48.9	134	2.13	45.8	0.2	4.1	0.01
C054	Probiotics Group	Endline	0	3.8	10.55	0	10.77	0	1.8	81.12	0	0	16.75	1.43	3.7	0	19.63	50.65	0	14.48	0.48	27.6	11.86	1.82	109.68	1.67	7.58	23.1	7.71	7.87	26.14	67.07	0.83	52.95	331.33	325.38	5.21	0.01	0.1	0.01	0.3	2.94	56.5	83	1.92	36.9	0.28	4.9	0.01
C056	Probiotics Group	Endline	0	4.17	11.55	2.13	32.08	0	0	0	0	0	22.28	1.62	3.7	0	0	0	0	1.84	0.21	0	13.77	0	109.68	2.98	0.39	9.82	0	4.11	15.78	61.95	7.74	56.23	283.07	231.66	5.5	0.01	0.1	0.01	0.3	3.25	59.2	65	1.83	33.1	0.26	4.8	0.01
C058	Probiotics Group	Endline	0	4.56	4.38	2.13	29.71	0	9.04	0	0	0	35.23	1.74	4.88	0	0	0	0	2.3	0.46	0	13.77	0.04	92.08	3.12	0.73	5.11	0	2.87	21.73	59.67	0	33.59	258.13	198.21	4.19	0.01	0.2	0	0	1.72	41	59	2.15	51.5	0.27	6.1	0.01
C061	Probiotics Group	Endline	1.92	3.92	25.4	2.13	19.12	0	0	40.97	0	0	22.28	1.37	6.69	0	0	28.43	54.75	12.06	0.61	4.75	11.86	0.55	73.81	5.15	1.48	11.92	12.65	6.09	38.21	78.73	10.96	42.75	303.18	330.33	5.19	0.01	0.1	0.01	0.2	3.18	61.2	73	1.67	32.2	0.3	5.4	0
C063	Probiotics Group	Endline	0	4.38	5.17	0	21.99	0	0	0	0	0	33.71	1.37	2.85	0	0	0	0	5.39	0.19	0	10.87	0	0	1.67	0	24.87	4.95	3.15	20.17	20.13	0	48.18	377.02	420.01	5.56	0	0.1	0	0	2.8	50.3	78	2.09	37.5	0.22	4.3	0.01
C064	Probiotics Group	Endline	0	4.22	21.97	2.13	21.99	0	0	18.79	0	0	10.48	1.98	5.99	0	0	0	0	7.09	0.19	0	13.77	0.64	143.4	2.26	1.1	12.66	6.41	4.24	29.91	82.84	2.97	61.59	388.85	748.24	7.34	0.03	0.5	0.01	0.2	4.22	57.5	127	2.65	36.3	0.35	4.5	0.01
C065	Probiotics Group	Endline	3.62	5.38	29.28	6.75	40.85	8.26	21.28	91.25	0	26.33	45.33	3.85	10.56	0	49.06	73.33	290.86	21.22	0.77	48.73	16.49	1.75	222.13	3.4	15.44	34.2	20.48	14.1	35.09	61.76	14.18	50.08	313.57	249.08	5.25	0.01	0.2	0.02	0.4	3	57.1	67	1.84	35.1	0.34	6.4	0.01
C066	Probiotics Group	Endline	13.4	4.66	6.43	5.78	44.81	11.43	28.07	28.45	10.57	0	87.71	1.08	5.23	5	18.23	11.49	34.73	3.94	0	0	15.04	0	180.9	3.04	8.25	28.72	8.72	1.77	35.07	131.6	3.06	68.43	357.23	236.83	6.93	0.01	0.1	0.02	0.2	4.26	61.6	74	2.15	31	0.36	5.1	0.01
C068	Probiotics Group	Endline	7.95	4.48	9.51	2.92	38.21	13.62	9.76	28.45	10.57	5.99	27.84	0.65	2.68	11.43	33.08	19.93	17.37	5.96	0.1	0	20.67	0	267.86	2.15	10.34	14.43	9.76	0.61	35.55	47.54	3.06	79.82	440.27	261.4	6.61	0.01	0.1	0.01	0.1	3.74	56.6	88	2.29	34.7	0.4	6.1	0.02
C070	Probiotics Group	Endline	7.95	4.79	0	3.7	28.55	0.83	0	9.19	8.85	0	35.66	0.51	1.53	5.37	18.23	13.02	0	4.28	0	0	16.26	0	215.92	1.38	15.71	30.84	9.24	3.71	34.83	49.4	5.8	98.92	507.41	393.24	6.28	0.01	0.2	0.03	0.4	3.96	63.1	69	1.69	26.9	0.52	8.2	0.01
C072	Probiotics Group	Endline	13.18	4.6	1.4	1.4	28.55	0	0	17.35	5.9	0	107.14	0.37	0	5	3.15	2.31	42.84	1.28	0	0	2.42	0	34.98	2	6.08	18.99	8.46	1.77	24.46	84.28	16.32	102.87	410.05	252.07	5.45	0.01	0.2	0.01	0.3	3.6	66.1	81	1.39	25.6	0.35	6.1	0.01
C074	Probiotics Group	Endline	15.47	4.76	6.78	5.52	61.67	10.3	22.72	28.45	11.7	0	79.27	0.51	7.89	2.42	11.76	9.96	7.57	2.6	0.31	0	16.26	0	180.9	3.47	8.87	20.44	6.51	1.49	24.94	83.98	3.65	91.19	410.05	225.41	5.26	0	0	0.01	0.2	3.08	58.5	54	1.79	33.8	0.32	6	0
C076	Probiotics Group	Endline	10.67	4.54	2.27	4.21	48.98	0	13.47	21.16	10.57	0	59.51	0.94	6.62	2.42	11.16	2.31	0	2.6	0	0	13.75	0	145.48	2.45	6.66	15.03	4.97	0	18.98	50.14	2.62	63.67	366.55	196.83	5.81	0.01	0.1	0.02	0.3	3.47	59.7	49	1.81	31.3	0.4	6.5	0.01
C077	Probiotics Group	Endline	21.01	6.36	26.47	15.37	86.8	42.32	44.25	117.24	24.2	53.9	79.27	3.28	26.45	11.81	58.61	79.31	208.55	29.2	0.29	34.43	59.64	2.07	912.38	6.11	23.26	19.83	22.61	12.8	44.9	52.15	6.92	60.99	368.71	289.37	9.89	0.02	0.2	0.03	0.3	5.93	60	127	3.16	31.9	0.49	4.7	0.03
C080	Probiotics Group	Endline	9.53	4.85	5.72	1.65	23.17	9.14	0	17.35	9.42	0	38.8	0.51	0	8.38	80.44	14.56	0	1.94	0	0	20.67	1.78	145.48	2.45	6.85	24.99	7.64	1.77	26.76	76.34	1.5	72.74	446.21	253.17	4.84	0.02	0.5	0.01	0.3	2.98	61.7	85	1.56	32.4	0.24	4.8	0.01
C081	Probiotics Group	Endline	9.53	4.48	0	1.65	34.73	0	30.58	21.16	8.85	0	52.03	0.37	0	2.42	0.46	0	0	1.28	0.04	0	18.55	0	145.48	2.15	5.51	23.39	8.72	1.49	32.67	18.65	1.11	72.48	476.96	249.67	4.54	0	0.1	0.01	0.2	1.81	40	95	2.23	49.3	0.39	8.4	0.01
C085	Probiotics Group	Endline	9.3	4.6	3.86	3.18	33.53	0.83	13.47	13.38	8.27	0	39.42	1.51	3.63	1.7	1.17	0	0	0.62	0	0	18.55	0	180.9	1.69	6.66	17.87	4.31	0	25.43	44.5	3.06	59.1	314.62	198.46	7.29	0	0.1	0.02	0.3	4.24	58.1	64	2.42	33.2	0.51	6.9	0.02
C086	Probiotics Group	Endline	7.95	4.79	4.62	0	23.17	0	0	24.85	5.9	0	40.65	0.08	0	3.15	3.15	10.73	0	5.63	0.01	0	9.31	0	109.54	1.53	7.65	16.93	5.91	3.17	28.09	98.97	3.47	71.05	426.95	255.89	5.5	0.01	0.2	0	0.1	2.42	44.1	87	2.36	43	0.32	6.2	0.02
C088	Probiotics Group	Endline	15.7	4.6	8.84	1.65	38.21	0	0	28.45	8.27	0	45.52	0.37	0	36.21	6.31	13.02	0	5.96	0	0	7.5	0	250.62	2.15	17.36	17.49	11.24	2.89	62.37	30.89	5.93	92.69	423.27	233.99	5.41	0.05	0.9	0.01	0.2	2.83	52.3	70	1.88	34.7	0.57	10.5	0.02
C090	Probiotics Group	Endline	11.58	4.85	6.78	13.75	82.69	19.8	48.41	42.16	21.01	46.37	40.65	2.36	18.38	13.35	103.16	19.93	87.62	8.69	0.13	0	42.75	0.1	896.25	5.57	16.89	12.08	9.24	2.06	22.52	92.24	4.58	67.9	366.55	239.5	3.97	0.01	0.2	0.01	0.3	1.88	47.5	58	1.56	39.5	0.4	10.3	0.01
C092	Probiotics Group	Endline	7.95	4.6	5.36	1.15	31.09	0	13.47	2	8.85	0	22.35	5.33	5.23	1.7	22.85	0	0	3.27	0	0	7.5	0	180.9	2	5.7	15.62	2.46	0	53.03	49.4	4.01	79.82	349.72	202.28	5.94	0.02	0.3	0.01	0.2	2.89	48.7	95	2.39	40.4	0.37	6.3	0.01
C094	Probiotics Group	Endline	7.72	4.36	2.27	3.7	23.17	0	0	9.19	12.27	0	20.93	1.23	3.63	18.01	61.9	3.84	0	0	0	0	15.04	1.62	145.48	2.15	4.23	28.38	5.91	0.91	28.81	55.89	3.83	81.86	410.78	167.7	4.38	0.01	0.3	0.01	0.3	1.81	41.5	83	2.19	50.2	0.3	6.8	0.01
C099	Probiotics Group	Endline	8.4	4.31	1.4	1.65	18.74	0	0	4.61	7.97	0	31.8	0.08	1.53	1.35	2.5	0	0	0	0	0	0	0	54.12	1.53	3.88	26.17	2.86	0	26.88	53.76	1.11	55.56	325.92	149.93	6.95	0.01	0.2	0.03	0.4	3.69	53.2	32	2.74	39.4	0.35	4.9	0.01
C101	Probiotics Group	Endline	7.5	4.72	6.78	3.7	38.21	0	9.76	17.35	11.42	14.88	20.93	0.37	3.63	5.37	11.16	16.86	0	4.61	0	0	16.26	0	145.48	2.15	7.45	21.05	6.51	2.06	28.81	32.22	2.5	77.9	362.24	232.49	3.88	0.01	0.3	0.01	0.3	2.14	55.3	94	1.43	36.6	0.19	4.9	0
C102	Probiotics Group	Endline	10.21	5.06	3.86	11.87	80.19	20.79	50.44	45.46	18.32	21.42	50.86	3.21	20.73	6.31	24	8.43	73.24	3.94	0.01	0	45.31	0	553.78	5.57	8.46	28.21	7.08	2.89	25.43	84.13	2.12	54.18	300.56	186.89	5.44	0.01	0.2	0	0	3.21	59.2	91	1.89	34.7	0.23	4	0.01
[truncated: 22 more columns]
