# Supplementary material for: Change in the Gut Microbiome and Immunity by Lacticaseibacillus rhamnosus Probio-M9
Source: Microbiol Spectr. 2023 Mar 13;11(2):e03609-22. doi: 10.1128/spectrum.03609-22 (PMC10100958; doi:10.1128/spectrum.03609-22)
Supplement: Supplemental file 3 — Supplemental material. Download spectrum.03609-22-s0003.xlsx, XLSX file, 0.6 MB [file spectrum.03609-22-s0003.xlsx]

## Sheet: Abundance Table
Table S2. The profiling results for all microbes from the probiotic and placebo group at the species level.
SampleID	Group	Time	g__Lacticaseibacillus|s__Lacticaseibacillus_rhamnosus	g__Prevotella|s__Prevotella_sp003447235	g__CAG_170|s__CAG_170_sp003516765	g__UBA9502|s__UBA9502_sp900540335	g__Coprobacter|s__Coprobacter_secundus	g__CAG_103|s__CAG_103_sp900757655	g__CAG_914|s__CAG_914_sp000437895	g__Slackia_A|s__Slackia_A_piriformis	g__Dialister|s__Dialister_invisus	g__Eisenbergiella|s__Eisenbergiella_massiliensis	g__SFEL01|s__SFEL01_sp004557245	g__Streptococcus|s__Streptococcus_vestibularis	g__CAG_110|s__CAG_110_sp900546075	g__Akkermansia|s__Akkermansia_muciniphila	g__Faecalibacterium|s__Faecalibacterium_prausnitzii_G	g__CAG_81|s__CAG_81_sp000435795	g__CAG_180|s__CAG_180_sp000432435	g__Eubacterium_F|s__Eubacterium_F_sp003491505	g__Prevotella|s__Prevotella_copri_A	g__TF01_11|s__TF01_11_sp003149875	g__Collinsella|s__Collinsella_sp003465825	g__Ruminococcus_C|s__Ruminococcus_C_sp000433635	g__UBA3402|s__UBA3402_sp003478355	g__CAG_611|s__CAG_611_sp000434175	g__CAG_83|s__CAG_83_sp900554275	g__Desulfovibrio|s__Desulfovibrio_sp900556755	g__CAG_83|s__CAG_83_sp003539495	g__UBA11524|s__UBA11524_sp000437595	g__Alistipes|s__Alistipes_communis	g__F23_B02|s__F23_B02_sp001916715	g__QALW01|s__QALW01_sp900547955	g__CAG_110|s__CAG_110_sp003525905	g__Turicibacter|s__Turicibacter_sp001543345	g__CAG_177|s__CAG_177_sp000431775	g__Anaerotignum|s__Anaerotignum_faecicola	g__CAG_433|s__CAG_433_sp000433675	g__SFFH01|s__SFFH01_sp900542445	g__RUG115|s__RUG115_sp900066395	g__Firm_11|s__Firm_11_sp900540045	g__Intestinibacter|s__Intestinibacter_bartlettii	g__Ruminococcus_E|s__Ruminococcus_E_bromii	g__Collinsella|s__Collinsella_sp003469205	g__Phascolarctobacterium|s__Phascolarctobacterium_faecium	g__Blautia_A|s__Blautia_A_massiliensis	g__Agathobaculum|s__Agathobaculum_butyriciproducens	g__Evtepia|s__Evtepia_gabavorous	g__CAG_217|s__CAG_217_sp000436335
A001	Placebo	Week0	0	0	0	0	0	0	0	0	0	0.208116	0	0	0	0	22.5781	0.62815	0	0	0	0	0	0	0	0	0	0	0	0	0	0	0	0	0	0	0	0	0	0	0	0	2.86567	0	0	0	0.347491	0.295389	0
A002	Probiotics	Week0	0	0	0.62205	0	0	0	0	0	47.9799	0	0	0	0	0	3.22405	0.35995	0	0	0	0	0	0	0	0	0	0	0.563298	1.80357	0.545935	0	0	0.829547	0	0	0.916378	0	0.167966	0.232174	0	0	1.84974	0.180292	0	0.300209	0.417595	0.638005	0
A004	Placebo	Week0	0	0	0	0	0	0	0	0	0.542453	0.134247	0	0	0	4.80957	3.66607	2.34338	0	0	0	0	0	4.05213	0.203756	0	0	0	0	5.10357	0	0	0	7.00947	0	0	0.856212	0	0.527378	0.321344	0	0	3.60018	0	0	0.367841	0.4953	0.370715	0
A006	Placebo	Week0	0	0	0	0	0	0	0	0	3.54905	0	0	0	0	0	8.83828	0	0	0	0	0.147669	0	0	5.87305	0	0	0	0	0	0	0	0	0	0	0	0	0	0	0	0	0	0	0	0	0	0.709404	0	0
A007	Placebo	Week0	0	0	0	0	0	0	0	0	7.81185	0	0	0	0	0	3.7063	0	0	0	0	0	0	0	0.235939	0	0	0	0	1.45675	0	0	0	0.820823	0	0	0.164832	0	0	1.73497	0	0	0	0	0.140551	0	0.430786	0	1.95386
A008	Probiotics	Week0	0	0	0	0	0	0	0	0	0.260001	0	0	0.836136	0	0	7.27965	0	0	0	0	0	0	0	0.360725	0	0	0	0	0	0	0	0	0	0	0	0	0	0	0	0	0	0	0	1.47896	0	0	0	0
A009	Probiotics	Week0	0	0	0	0	0	1.68712	0	0	0	0	0	0	0	0	4.45894	0	39.2871	0	0	0	0	1.29665	0.41245	0	0	0	0.398479	0.855355	0.457999	0	0	0.556725	0	0	1.12358	18.7407	0.394893	0	0	0	0	0	0	0	0.395275	0.487496	0.461715
A010	Probiotics	Week0	0	0	0	0	0	0	0	0	0	0	0	0	0	0	3.8661	0	10.2285	0	0	0	0	0	0	0	0	0	0	0	0	0	0	0	0	0	1.44307	0	0	0.368524	0	0	3.95194	0	10.3221	0	0.277887	0	0
A011	Placebo	Week0	0	0	0	0	0	0	0	0	0	0	0	0	0	0	16.6185	0	0	0	0	0	0	0	1.46632	0	0	0	0	0	0	0	0	0	0	0	0.275509	0	0	0	0	0	1.00743	0	0	0.295244	0	0	0
A012	Probiotics	Week0	0	0	0.595987	0	0	0.319708	20.2405	0	0	0	0.876398	0	1.62134	1.46964	2.59018	0.334364	7.58701	0	0	0.676198	0	0.783809	0.288056	4.94923	3.42825	0	2.61255	20.0242	0	0.17059	0	0	0	0	0	0	0	0	0	0	2.35031	0	0.134992	0	0	0	0.359812
A013	Probiotics	Week0	0	0	0	0	0	0	0	0	0	0	0	0	0	0	10.2437	0	0	0	0	0	0	0	0	0	0	0	0	0	0	0	0	0	0	0	0	0	0	0	0	0	0	0	2.84403	2.00442	0.489583	0	0
A014	Probiotics	Week0	0	0	0	0	0	0	0	0	0	0	0	0	0	0.433455	8.55345	1.22416	33.468	0	0	0	0	1.21775	0.193779	0	0	0	0	5.10133	2.7072	0	0	2.36789	0	0	1.5416	0	0	0	0	0	0	0	0	0	0.292881	0.260408	0
A017	Placebo	Week0	0	0	0	0	0	0	0	0	0	0	0.748165	0	0	0	4.14035	0.414714	0	1.40085	0	0	0	0.612313	0.49948	0	0	0	0.236468	6.66906	0.169922	0	0	0	0	0	0.764054	0.170469	0	26.464	0	0	0	0	9.13782	0.872833	0.225958	0	0.66602
A018	Placebo	Week0	0	0	0	0	0	0	0	0	0	0	0	0	0	0	1.82033	0	0	0	0	0	0	0	0.189719	0	0	0	0	0	0	0	0	0	0	0	0	0	0	0	0	0.456112	0	0	11.0883	0	0.419063	0	0
A019	Probiotics	Week0	0	0	0	0	0	0	0	0	26.2706	0	1.106	0	0	0	5.03421	0.299251	0	1.39695	0	0	0	0	0.351602	0	0	0	0	3.21867	0.230373	0	0	0.404993	0	0	0	0.536724	0.245738	0.264826	0	0	0	0	0	0	0	0.347929	0.483594
A020	Placebo	Week0	0	0	0	0	0	0	0	0	0	0	0	0	0	0	18.7994	0	0	0	0	0	0	0	0	0	0	0	0	0.542886	0	0	0	0	0	0	0.323022	0	0	0	0	0	0	0	7.1523	0	1.43647	0	0
A021	Placebo	Week0	0	0	0	0	0	10.5685	0	0	0	0	0	0	0	0	19.6369	0	0	0	0	0.330871	0	2.75897	0	0	0	0	0	4.81762	0	0	0	0.273201	0	0	2.46152	0	0	0	0	0	0.828528	0	0	0.362993	0.977541	0.817667	0
A022	Placebo	Week0	0	0	0	0	0	1.96568	0	0	17.5559	0	0	0	0	0.341635	6.08115	0.523938	0	0.950769	0	0	0	0	1.16851	0	0	0	0	0	0.819733	0	0	0.465575	0	0	0	0	0	0	0	0.457366	3.37937	0	0	0.588479	0.483674	0	0
A023	Probiotics	Week0	0	0	0	0	0	0	0	0	0	0	0	0	0	0	1.74802	0	0	0.48212	0	0	0	2.39145	0.32598	0	0	0	0	0	1.00491	0	0	0.737114	0	0	0	0	0	0.659665	0	0	0	0	2.84658	0.358549	0.356863	0	6.83975
A024	Placebo	Week0	0	0	2.71055	0	0	2.07782	0	0	0	0	0.995197	0	1.00146	4.20226	8.44667	0.277932	1.50853	2.12822	0	0	0	0	0.52592	0	0	0	0	10.8088	0.416986	0	2.04231	0.425667	0	0	0.168835	0	0	0.830431	0	0	0	0	0.740176	0	0	0	0.449347
A025	Probiotics	Week0	0	0	0	0	0	0.783715	0	0	0	0	0	0	0.591488	0	1.81776	0.408762	0	0	0	0	0	1.69942	0.43604	0	0	0	0.838001	0.814721	0.757625	0	0	0.186113	0	0	0.303395	0	0.227022	0.413489	0	0	0.659752	0	1.87216	0	0	0.361477	2.1878
A028	Placebo	Week0	0	0	0	0	0	0	0	0	0	0	0	0	0	0	3.40457	1.04187	0	0.91142	0	0	0	0	0.412841	0	0	0	0	1.87963	0	0	0	0.399947	0	0	2.50244	0	0	0	0	0	0	0	6.45568	0	0	0.285765	0.909891
A029	Placebo	Week0	0	0	0	0	0	0	0	0	0.299949	0	0	0	0	0	0.59834	0	0	0	0	0	0	0	0	0	0	0	0	0	0	0	0	0	0	0	0	0	0	0	0	0.184332	0	0	0	0	0.494825	0	0
A030	Probiotics	Week0	0	0	0.437354	0	0	0	0	0	0	0	0	0	0	0	9.46596	0.624886	0	0	0	0	0	6.28527	0	0	0	0	0	2.02116	0	0	0	0	0	0	0	0	1.68694	0	0	0.183324	4.16331	0	0	13.9277	0.963486	0	35.3322
A032	Placebo	Week0	0	0	0	0	0	0	0	0	0	0	0	0	0	0	4.84696	0.316509	0	0.540832	0	0	0	0	0.467056	0	0	1.15319	0.644671	0	0.620285	0	0	0	0	0	1.99591	0	0	0	0	0	0	0	3.46931	0.602711	0	0.289595	0
A033	Placebo	Week0	0	0	0	0	0	0	0	0	15.3408	0	0	0	0	1.59957	2.41667	0	0	0.273616	0	0	0	0	0.368549	3.26872	0	0	1.14303	3.6471	2.11743	0	0	0	0	0	0.343028	0	0	0	0	0	0	0	1.91424	0	0.261198	0	0.670031
A035	Probiotics	Week0	0	0	0.472315	0	0	0.681002	0	0	0	0	3.30207	0	1.35023	4.26046	2.02779	0.288941	0	0.268237	0	0	0	0	0.308015	1.75161	0	0	2.18874	25.8874	1.04725	2.28713	0	0	0	11.5015	3.65255	0	0.397309	0	0	0	0	0	6.66106	0.650652	0.258752	0	2.68129
A036	Probiotics	Week0	0	0	0	0	0	0	0	0	0.118447	0	0	0	0	0	6.49267	0	0	0	0	0	0	0	0	0	0	0	0	14.3128	0	0	0	0.2608	0	0	0.693027	0	0	4.81753	0	0	0	0	5.94136	0.283341	0	0	0.572802
A037	Placebo	Week0	0	0	0	0	0	0	0	0	0.550639	0	0	0	0	0	15.2128	0	0	0	0	0	0	0	0.473434	0	0	0	0	0	0	0	0	0	0	0	0.534191	0	0	0	0	0.141993	0.840414	0	2.21891	0.643772	0.224472	0	0
A038	Probiotics	Week0	0	0	0	0	0	4.93803	0	0	0	0	0	0	0	0	6.12568	0	0	0	0	0	0	0.637156	0.35675	0	0	0	0	0	0	0	0	1.51422	0	0	0.307707	0	0	11.5826	0	0	0	0	0.659146	0.484378	0.269081	0	0.94232
A039	Placebo	Week0	0	0	0	0	0	0	0	0	0	0	0	0	0	0	6.48065	0	0	0	36.7757	0	0	1.29345	0.762555	0	0	0	0	0	0	0	0	0.521907	0	0	0.254252	0	0	0	0	0	1.66119	0	0	0	0.329378	0	1.01811
A041	Placebo	Week0	0	0	0	0	0	0.156179	0	0	0	0	0	0	0	0	2.63023	0	0	0	0	0	0	0	0.988782	0	0	0	0	0	0	0	0	0	0	0	0.319356	0	0	0	0	0	0	0	0	0.432734	0	0	0
A042	Placebo	Week0	0	0	0	0	0	0	0	0	0	0	0	0	0	0	2.50992	0	0	0	0	0	0	0	0.263094	0	0	0	0	0	0.86435	0	0	0.387688	0	0	0.54645	0	0	0	0	0	0	0	3.62508	0.164381	0	0	0
A043	Probiotics	Week0	0	0	0	0	0	1.31526	0	0	0	0	0	0	0	0	4.07755	0.707941	10.1895	0	0	0.336676	0	0	0.310101	0	0	0	0	13.8733	0	0	0	1.84824	0	0	2.46754	0	0.242158	0	0	0	2.38919	0	0.191202	0	0.352266	0	0.296969
A045	Probiotics	Week0	0	0	0	0	0	0	0	0	0	0	0	0	0	0	15.1572	0.520607	0	0	0	0	0	0	0.274582	0	0	0	0	0	0.930834	0	0	0	0	0	0.532722	0	0	0	0	0	11.536	0	0	0.381557	0.45237	1.03905	4.58025
A046	Probiotics	Week0	0	0	0	0	0	0	0	0	0	0	0	0	0	0	9.27487	0	0	0	0	0	0	0	0.639466	0	0	0	0	0	0.665993	0	0	0.537442	0	0	0.682183	0	0.284948	0.47776	0	0	1.8339	0	2.62717	0	0.282569	0	2.33769
A047	Placebo	Week0	0	0	0	0	0	0	0	0	0.386143	0	0	0	0	0	21.4942	0	0	0	0	0	0	0	1.37299	0	0	0	0	0	0	0	0	0	0	0	0	0	0	0	0	0	0	0	0	0.683406	1.18461	0	0
A048	Placebo	Week0	0	0	0	0	0	0	0	0	1.80152	0.39127	0	0	0	0	2.10295	0	0	0	0	0	0	0	0	0	0	0	0	0	0	0	0	0	0	0	0.714058	0	0	0	0	0	0	0	0	0.332214	0	0	0
A049	Placebo	Week0	0	0	0	0	0	0	0	0	0	0	0	0	0	0	2.58619	0.593068	0	0	0	0	0	0	0.532656	0	0	0	0	0	0	0	0	0	0	0	0	0	0	0	0	0	0	0	7.59081	0	0	0	0
A050	Probiotics	Week0	0	0	0	0	0	0	0	0	0	0	0	0	0.507567	0	12.4935	0	0	0	0	0	0	0	0.179482	0	0	0	0.44702	6.34526	0.208019	0	0	2.20775	0	0	0.540242	0	0.282388	2.5496	0	0	1.92971	0	0	0.514458	0.800588	0	4.37373
A051	Placebo	Week0	0	2.70423	0	0	0	0	0	0	0	0.354567	0	0	0	0	4.00143	0.298123	0	0	0	0	0	0	0	0	0	0	0	0	1.27337	0	0	0	0	0	1.01384	0	0	0	0	0	0	0	0	0	0.442146	0	0
A052	Probiotics	Week0	0	0	0	0	4.84452	0	0	0	0	0	0	0	2.46576	0	2.91601	0	0	2.72716	0	0.171678	0	1.55329	0.316093	0	0	0	0	3.43063	0.446046	0	0.386946	0.565518	0	0	0.243504	0	0.237039	0	0	0	1.01239	0	2.34326	0.411095	0.250704	0	0
A053	Probiotics	Week0	0	0	0	0	0	0	0	0	5.55369	0.661806	0	0.31198	0	0	0	0	0	0	0	0	0	0	0	0	0	0	0	0	0	0	0	0	0	0	0	0	0	0	0	0	0	0	0	0	0	0.560626	0
A054	Probiotics	Week0	0	0	0	0	0	0	0	0	0	0	0	0	0	0	25.2085	0	0	0	0	0	0	0	0.588633	0	0	0	0	0	0	0	0	0	0	0	1.32457	0	0	0	0	0	0	0	4.32924	0	0.260863	0.229685	0
A055	Placebo	Week0	0	0	0	0	0	0	0	0	1.46538	0	0	0	0	0	6.88431	0	0	0	0	0	0	0	0	0	0	0	0	0	0	0	0	0	0	0	0	0	0	0	0	0	0	0	0	0.270552	0.25783	0	0
A056	Probiotics	Week0	0	0	0	0	0	0	0	0	0	0	0	0	0	0	3.97272	0	0	0	0	0	0	0	0	0	0	0	0	0.295645	1.62517	0	0	0.145171	0	0	7.31194	0	0.28809	0	0	0	0	0	7.27583	0	0.775824	0.324962	0
A057	Placebo	Week0	0	0	0	0	0	2.49408	0	0	45.4367	0	0	0	0	0	2.76071	0	0	0	0	0.296374	0	1.78936	0	0	0	0	0	9.48421	0	0	0	1.18312	0	0	3.24443	0	0.475609	0	0	0	0.657975	0.169063	0	0.328026	1.3358	1.06622	0
A058	Probiotics	Week0	0	0	0	0	0.537542	0	0	0	13.8503	0	0	0	0	0.76471	2.62889	0.35713	0	1.60179	0	0.20137	0	0.812887	0	0	0	0	0	0	0	0	0	1.03166	0	0	0	0	0	0	0	0	8.21114	0	1.96644	0	0.373149	0	0.839199
A061	Probiotics	Week0	0	0	0	0	0	0	0	0	1.97345	0	0	0	0	0	0	0	0	0	0	0	0	0	0	0	0	0	0	0	0	0	0	0	0	0	0	0	0	0	0	0	0	0	0	0.339489	0.322051	0	0
A062	Placebo	Week0	0	0	0	0	1.29706	0	0	0	8.45049	0	0	0	0	0	3.37234	0	0	0	0	0	0	0	0	0	0	0	0	0	0	0	0	0	0	0	0	0	0	0	0	0	0	0	0	0.369244	0.786849	0	0
A063	Probiotics	Week0	0	0	0	0	0	0	0	0	15.2161	0	0	0	0	0	2.5169	1.25931	0	0	0	0	0	2.06846	0.805282	0	0	0	0	4.48721	0	0	0	2.73834	0	0	0	0	0	0	0	0.204971	0	0	0	1.48666	0	0	0
A064	Probiotics	Week0	0	0	0	0	0.272981	0	0	0	0	0	0	0	0	0	1.18949	0	4.70699	0	0	0	0	0.620381	0.724004	0	0	0	0.241334	0	0	0	0	0.74788	0	0	0.521123	0	0	0	0	0	0.648793	0	0	0	0	0	0
A065	Probiotics	Week0	0	0	0	0	0	0	0	0	4.2289	0	0	0	0	0	2.77623	0.164466	9.10047	0	0	0	0	0	0	0	0	0	0	0	0	0	0	0.994526	0	0	0	0	0	0	0	0	0	0	0	5.26359	0.511992	0	0
A066	Probiotics	Week0	0	0	0	0	0	0	0	0	0	0	0	0	0	0	9.67667	0.646351	0	2.39179	0	0	0	0	0.525663	0	0	0	0.555845	2.19178	0.743073	0	0	0.53406	0	0	1.38293	0	0	0.677651	0	0	0	0	1.27613	0	0	0	0.320636
A068	Probiotics	Week0	0	0	0	0	0	0.393569	0	0	0	0	0	0	2.28649	0.487252	4.21087	0	0	0.514133	0	0	0	1.62708	0.472094	0	0	0	1.37761	0.767513	0.766866	0	0	1.83298	0	0	1.42458	0.438599	0.457248	1.55395	0	0	0.674591	0	1.44634	0.299166	0.448447	0.306318	0.771703
A069	Placebo	Week0	0	0	0	0	0	0	0	0	1.25101	0	0	0	0	0	4.4245	0	0.633826	0	0	0	0	0	1.58464	0	0	0	0	0	0	0	0	0	0	0	0	0	0	0	0	0	0	0	5.669	0	0	0	0
A070	Probiotics	Week0	0	0	0	0	0	0	0	0	0	0	0	0	0	0	5.37204	0	0.445043	0	0	0	0	0.483857	0	0	0	0	0	0	0	0	0	0.153019	0	0	0.226696	0	0	0	0	0	3.441	0	1.78465	0.228727	0.887264	0	0
A071	Placebo	Week0	0	0	0	0	0	0	0	0	0	0	5.01589	0	0	4.38061	0	0.485667	0	0.17732	0	0	0	0	0.232243	1.04785	0	0	1.402	0	1.18428	0	0	4.07444	0	0	1.55074	0	0	0	0.304347	0	0	0	4.92236	1.25647	0	0	2.76763
A072	Probiotics	Week0	0	0	0	0	0	7.08119	0	0	0.40883	0	0	0	0	0	2.4471	1.09907	12.4049	1.72003	0	0	0	0	0.979089	0	0	0	0	1.31462	0.597296	0	0	0.15958	0	0	0.301697	0	0	0.215673	0	0	0	0	5.34881	0	0	0	0.438236
A074	Probiotics	Week0	0	0	0	0	0	0	0	0	1.06129	0	0	0	0	0	2.63365	0	0	1.91927	0	0	0	0	0.918424	0	0	0	0	0	0.585332	0	0	0	0	0	0	0	0	0	0	0	2.48097	0	0	0	0	0	0.691038
A075	Placebo	Week0	0	0	0	0	0	0	0	0	0	0	0	0	0	0	9.48861	0	0.338138	0.35006	0	0	0	0.85167	0.375769	0	0	0	0	0	0.383907	0	0	0.317116	0	0	0.783811	0	0	0	0	0	2.03233	0	0	0	0.234162	0	0
A076	Probiotics	Week0	0	0	0	0	0	0	0	0	0	0	0	0	0	0	6.39858	0	0	0	41.2088	0	0	0	0.815886	0	0	0	0	0	0	0	0	0	0	0	3.40475	0	0	0.193372	0	0	0	0	1.1084	0	0.213625	0	0
A077	Probiotics	Week0	0	0	0	0.246681	0	0	0	0	0	0	0	0	0	0	14.9362	0	0	0	0	0	0	0	0	0	0	0	0	0	0	0	0	0	0	0	0	0	0	0	0	0	0	0	22.5591	0.439095	0.394316	0	0
A078	Placebo	Week0	0	0	0	0	0	0	0	0	2.66744	0	0	0	0	0	9.1754	0.568382	7.75628	0	0	0	0	0	0	0	0	0	0	0	0.252484	0	0	0	0	0	1.31358	0	0	0	0	0	0.398701	0	5.27928	1.1958	0.699334	0.311013	0
A079	Placebo	Week0	0	0	0	0	0	0	0	0	0	0	0	0	0	0.602113	10.6282	0	30.3064	0	0	0.383791	0	0.967366	3.29841	0	0	1.71111	0	0	0	0	0	0.338627	0	0	0	0	0	0	0	0	0	0	8.31238	0	0.645005	0.650413	0
A080	Probiotics	Week0	0	2.50584	0	0	0	0.435246	0	0	0	0	0	0	0.376731	0	1.00498	0	4.8452	0	0	0	0	1.13661	0	5.58468	0.524145	0	2.87237	0.700235	0	0	0	0.508938	0	0	0.415351	0	0	0	0	0	0	0	0	0	0	0	0
A081	Probiotics	Week0	0	0	0	0	0	0	0	0	0	0	0	0	0	0	0	0	0	0	0	0	0	0	0	0	0	0	0	0	0	0	0	0	0	0	0	0	0	0	0	0	0	0	0.3841	0	0	0	0
A082	Placebo	Week0	0	0	0	0	0	0	0	0	0	0	0	0	0	0	3.76981	0.744834	0	0	0	0	0	0	0	0	0	3.00302	0	1.49587	0.538183	0	0	0.586215	0	0	0	0	0	0	0	0.179728	0	0	6.61501	0.326371	0.364502	0	0
A084	Placebo	Week0	0	0	0	0	0	0	0	0	1.11707	0	0	0	0	12.3626	5.1267	3.44891	0	0	0	0	0	0	0	0	0	0	0	11.5626	0.896329	0	0	0	0	0	0	0	0	0	0	0	3.16838	0	0	0	0.234006	1.73399	0
A085	Probiotics	Week0	0	0	0	0	0	0	0	0	0	0	0	0	0	0	4.55269	0	0	0	0	0	0	0	0	0	0	0	0	0	0	0	0	0	0	0	0.421013	0	0	0	0	0	2.9204	0	0	0	0.764004	0	0
A086	Probiotics	Week0	0	0	0	0	0	0	0	0	0	0	0	0	0	0	1.75335	0	0	0	0	0	0	0	0.236621	0	0	0	0	0	0	0	0	0.236532	0	0	0.527948	0	0	0	0	0	0	0	2.44823	0	0	0	0
A087	Placebo	Week0	0	0	0	0	0	0	0	0	0	0	0	0	0	0	0	0	0	0	0	0	0	0	0	0	0	0	0	0	0	0	0	0	0	0	0.193654	0	0	0	0	0	0	0	23.4753	3.56214	1.71509	0	0
A088	Probiotics	Week0	0	0	0	0	0	0	0	0	0	0	0	0	0	0	1.942	0.553076	0	0	0	0	0	0	0.544887	0	0	0	0	0	0	0	0	0.930655	0	0	3.13362	0	0	0	0	0	0	0	4.44273	0	0	0.345068	0
A089	Placebo	Week0	0	0	0	0	0	0	0	0	0	0	0	0	0	0	6.70559	0	0	0	14.9193	0	0	0	0.459666	0	0	0	0	0	0.385633	0	0	1.55042	0	0	1.61673	0	0	0	0	0	0	0	0	0.198589	0.37929	0	4.2891
A090	Probiotics	Week0	0	0	0	0	0	0	0	0	0.399954	0	0	0	0	0	9.87729	0	0	0	0.225726	0	0	0	0.519478	0	0	0	0	0.226587	0	0	0	0	0	0	0	0	0	0	0	0.233408	1.12677	0	0	3.61635	0.235326	0	0
A091	Placebo	Week0	0	0	0.188491	0	0	0	0	0	0	0	0	0	0	1.72406	9.97034	0.442916	0	0.481398	0	0	0	1.18688	1.30946	0	0	0	0	0	0.198292	0	0	0	0	0	2.2815	0	0	0.5704	0	0	0	0	3.30271	1.32785	0	0.271675	0.27652
A092	Probiotics	Week0	0	0	0	0	0	0	0	0	0	0	0	0	0	0	6.59328	0	0	0	0	0	0	0	0.709583	0	0	0	0	0	0	0	0	0	0	0	0.417419	0	0	0.283866	0	0	1.73303	0	6.38857	0	0	0	0
A093	Placebo	Week0	0	0	0	0	0	0	0	0	2.70994	0	0	0	0	0	8.0488	0	0	0.889767	0	0	0	0	1.48849	0	0	0	0	0	0	0	0	0.512975	0	0	0.542755	0	0	0.54758	0	0	7.80947	0	6.02828	0	0.288551	0	0.97888
A094	Probiotics	Week0	0	0	0	2.26059	0	0	0	0	0	0	0	0	0	0	2.19915	0	0	0	0	0.229016	0	0	0	0	0	0	0	0	0	0	0	0	0	0	0	0	0	0	0	0	0	0	6.9864	0.362967	0.499959	0	0
A095	Placebo	Week0	0	0	0	0	0	0	0	0	0	0	0	0	0	0	5.07085	0.529343	11.1207	0	0	0	0	0	1.02306	0	0	0	0	0.156275	0.310612	0	0	0.159295	0	0	0	0	0	0	0	0	2.66011	0	0.400504	1.73497	0.181584	0.261404	0
A096	Placebo	Week0	0	0	0	0	0	0	0	0	0	0	0	0	0	0	7.23829	0.93964	0	0	0	0	0	0	0.21104	0	0	0	0	0.960089	0	0	0	0	0	0	0.580634	0	0	0	0	0	0	0	15.2467	0	0.305649	1.91992	2.99645
A097	Placebo	Week0	0	0	0	0	0	0	0	0	0	0	0	0	0	0	2.90571	0.220588	0	0	0	0	0	1.87041	0.475616	0	0	0	0	0	0	0	0	0.69144	0	0	1.20737	0	0	0	0	0	0	0	0.165193	0	0	0.227443	2.87387
A098	Placebo	Week0	0	0	0	0	0	1.04461	0	0	0	0	0.626422	0	1.21046	0	7.4567	0	28.1762	1.22763	0	0.190828	0	0	1.08873	5.77778	0.959244	0	0.795258	16.2626	0	0	0	0.746884	0	1.06073	0.870353	0	0.281066	0.289226	0	0	0	0	0	0	0.476288	0	0.340303
A099	Probiotics	Week0	0	0	0	0	0	0	0	0	0	0	0	0	0	0	3.10918	0	0	0.809118	0	0.453783	0	5.07662	0.378832	0	0	0	0	12.6868	0	0	0	1.65153	0	0	2.67394	0	0.578641	0.3249	0	0	0	0	0	1.38369	0.231573	0	3.38363
A100	Placebo	Week0	0	0	0	0	0	0	0	0	11.156	0	0	0	0	0	2.91835	1.25053	0	0	0	0	0	0	0.305494	0	0	0	0	5.52059	0	0	0	0.207544	0	0	0	0	0	0	0	0	0	0	4.74891	0.204087	0.294506	0	1.09812
A101	Probiotics	Week0	0	0	0	0	0	0	0	0	44.5195	0	0	0	0	0	5.95293	0	11.6288	0	0	0	0	3.73546	0	0	0	0	0	0	0	0	0	0	0	0	0	0	0	0.564891	0	0	2.07254	0	0	0	1.06649	0	0
A102	Probiotics	Week0	0	0	0	0	0	0	0	0	0	0	0	0	0	0	3.91381	0	6.69632	0.921408	0	0	0	0	0.459752	0	0	0	0	0	0.320225	0	0	0	0	0	0.393998	0	0	0	0	0	0	0	6.60004	0.573544	0.222556	0.768444	0
A103	Placebo	Week0	0	0	0	0	0	0	0	0	0	0	0	0	0	1.22085	10.0122	0.764859	0	4.41067	0	0	0	2.07081	3.08633	0	0	0	0	0.299727	0	0	0	0.39316	0	0	1.21303	0	0.109066	0	0	0	1.69373	0	5.31396	0	0	0.365993	10.8509
A104	Placebo	Week0	0	0	0	0	0	0	0	0	0	0	0	0	0	0	8.63796	0.832058	0	0.496925	0	0	0	3.07153	1.21435	0	0	0	0	0	0	0	0	0.864216	0	0	1.82408	0	0	0	0	0	0	0	4.81551	0	0.455624	0.58278	0
A105	Placebo	Week0	0	0	0	0	0	0	0	0	0	0	0	0.309351	0	1.66727	1.58865	0	0.974932	0	0	0	0	0	0	0	0	0	0	0	0	0	0	0	0	0	0	0	0	0	0	0	29.7364	0	9.10093	6.78553	5.48785	0	0
B001	Placebo	Week3	0	0	0	0	0	0	0	0	0	0	0	0	0	0	10.7507	0.476099	0	0	0	0	0	0	0	0	0	0	0	0	0	0	0	0	0	0	0	0	0	0	0	0	13.1715	0	0	1.33951	1.61434	1.19125	0
B002	Probiotics	Week3	0	0	0	0	0	0	0	0	111.719	0	0	0	0.427136	0	5.92131	0	0	0	0	0	0	0	0	0	0	0	0	9.40268	0.479811	0	0	0	0	0	0	0	0.489023	0	0	0.186838	0.776686	0.844884	0	1.41159	0.369717	0.612672	0
B004	Placebo	Week3	0	0	0	0	0	0	0	0	0	0	0	0	0	0	8.61589	1.18411	0	0.757196	0	0	0	2.5765	0.379299	0	0	0	0	4.23286	0	0	0	0.352703	0	0	0.452446	0	0.174813	0	0	0	16.991	0	0	1.71475	1.15607	0.546545	0
B006	Placebo	Week3	0	0	0	0	0	0	0	0	15.4193	0	0	0	0	0	15.7415	0	0	0	0	0	0	0	0.375292	0	0	0	0	0	0	0	0	0	0	0	0	0	0	0	0	0	6.42849	0	0	0	0	0	0
B007	Placebo	Week3	0	0	0	0	0	0	0	0	0	0	0	1.0086	0	0	0.988025	0	0	0	0	0	0	0	0	0	0	0	0	0.613748	0	0	0	0	0	0	0	0	0.286881	0	0	0.890329	0	0	0	4.97971	3.58297	0.946125	11.2279
B008	Probiotics	Week3	0	0	0	0	0	0	0	0	0	0	0	0.336994	0	0	8.47576	0	0	0	0	0	0	0	0	0	0	0	0	0	0	0	0	0	0	0	0	0	0	0	0	0	0	0	0	8.71134	0	0	0
B009	Probiotics	Week3	0	0	0	0	0	6.36947	0	0	0	0	1.55535	0	0	9.70846	1.25382	0.418183	16.2398	0	0	0	0	0	0	1.37999	0	0	0.798956	0.570921	0	0	0.674379	0.202477	0	0	1.96584	1.48052	0	0	0	0	0	0	0	0	0	0.344543	0.447101
B010	Probiotics	Week3	0	0	0	0	0	0	0	0	0	0	0	0	0	0	8.45045	0.535545	17.5984	0	0	0	0	0	0	0	0	0	0	0	0	0	0	0	0	0	2.10896	0	0	0	0	0	0	0	12.6881	0	0.606591	0.416282	0
B011	Placebo	Week3	0	0	0	0	0	0	0	0	0	0	0	0	0	0	1.06276	0	0	0	0	0	0	0	0	0	0	0	0	0	0	0	0	0	0	0	0	0	0	0	0	0	0	0	0	36.3292	0	0	0
B012	Probiotics	Week3	0	0	0.891505	0	0	0.59967	100.65	0	0	0	3.6621	0	1.74339	9.52155	4.52558	0	13.7881	0.355946	0	0	0	1.15927	0	4.44083	7.46923	0	3.25416	11.7867	0.325438	0.212238	0	0.40313	0	0	0	0	0.228071	0	0	0	6.29668	0	0	0	0	0	0
B013	Probiotics	Week3	0	0	0	0	0	0	0	0	0	0	0	0	0	0	8.43181	0	0	0	0	0	0	0	0	0	0	0	0	0	0	0	0	0	0	0	0	0	0	0	0	0	0	0	5.02797	1.26612	12.497	0	0
B014	Probiotics	Week3	0	0	0	0	0	0	0	0	0	0	0	0	0	2.33181	1.99505	0	32.2636	0	0	0	0	0.648284	0.157254	0	0	0	0	2.70672	2.0508	0	0	0	0	0	0	0	0	5.05502	0	0	0	0	0	0	0	0	0
B017	Placebo	Week3	0	0	0	0	0	0	0	0	0	0	0	0	0	0	12.6003	0	0	0	0	0	0	0.781549	0.186037	0	0	0	0	0.261451	0	0	0	0	0	0	0	0	0	12.7764	0	0	4.14816	0	1.33777	1.60458	0.344704	0	1.3093
B018	Placebo	Week3	0	0	0	0	0	0	0	0	0	0	0	0	0	0	28.2192	0	0	0	0	0	0	0	0.591133	0	0	0	0	0	0	0	0	0	0	0	0	0	0	0	0	0	0	0	5.56373	0	1.01673	0	0
B019	Probiotics	Week3	0	0	0	0	0	0	0	0	1.80084	0	0	0	0	0	0.755469	0	0	0	0	0	0	0.598237	0	0	0	0	0	0.183161	0	0	0.306406	0	0	0	0	1.07681	0	0	0.221887	2.94643	5.15179	0	0	6.02953	0.793331	1.1788	2.02482
B020	Placebo	Week3	0	0	0	0	0	0	0	0	4.03126	1.68852	0.203674	0	0	0	9.34652	0	0	0	0	0	0	0	0	0	0	0	0	2.36083	0	0	0.15326	0	0	0	0	0.207723	0.220145	0	0	0	0	0	15.4511	0	1.10933	0.556367	0.971313
B021	Placebo	Week3	0	0	0	0	0	0	0	0	0	0	0	0	0	0	1.06254	0	0	0	0	0	0	0	0	0	0	0	0	0	0	0	0	0	0	0	0	0	0	0	0	0.570764	0	0	0	1.40491	0	0	0
B022	Placebo	Week3	0	0	0	0	0	0	0	0	0	0	0	0	0	0.73311	0	0	0	0.188006	0	0	0	0	0	0	0	0	0	0	0	0	0	0	0	0	0	0	0	0	0	4.43572	4.63571	0	0	18.2181	0	0	0
B023	Probiotics	Week3	0	0	0	0	0	0	0	0	0.186558	0	0	0	0	0	2.54937	0	0	1.47702	0	0	0	1.72254	0.272696	0	0	0	0	0	0.691231	0	0	0	0	0	0	0	0	0.537066	0	0	0	0	2.5358	0	0.246134	0	3.10622
B024	Placebo	Week3	0	0	0.349861	0	0	0.392051	0	0	0	0	0.685608	0	1.18764	8.8074	4.52062	0.272027	14.228	1.07728	0	0	0	1.6908	0	0	0	0	0	2.55972	0.471451	0	0.223715	0.405928	0	0	1.88904	4.35358	0	2.14573	0	0	0	0	8.81438	0	0.538385	0	0
B025	Probiotics	Week3	5.312	0	0	0	0	0	0	2.18402	0	0	0	1.04436	0	0	0	0	0	0	0	0	1.9927	0.734462	0	0	0	0	0	0	0	0	0	0	0	0	0	0	0	0	0	0	1.20834	3.77711	0	43.7092	3.57921	0	0.959681
B028	Placebo	Week3	0	0	0	0	0	0	0	0	0	0	0	0	0	0	2.43768	1.23583	0	0	0	0	0	0	0.799683	0	0	0	0	0.993384	0	0	0	0	0	0	0.332391	0	0.457196	0	0	0	0	0	8.21942	0.517983	1.00116	1.27361	1.57007
B029	Placebo	Week3	0	0	0	0	0	0	0	0	14.1811	0	0	0	0	0	2.77362	1.07957	0	0	0	0	0	6.31403	0	0	0	0	0	0	0	0	0	0	0	0	0	0	0	0	0	0.213531	0	0	0	0	0.779293	0	0
B030	Probiotics	Week3	0	0	0.285864	0	0	0	0	0	0	0	0	0	0	0	6.15689	0.545982	0	0	0	0	0	1.51896	0	0	0	0	0	0.53548	0	0	0	0	0	0	0.653097	0	0	0	0	0	0	0	0	0	0	0	7.6244
B032	Placebo	Week3	0	0	0	0	0	0	0	0	0	0	0	0	0	0	5.10694	0.635269	0	0	0	0	0	0	0.470513	0	0	2.02199	0.551581	0	0	0	0	0	0	0	1.20524	0	0.221225	0	0	0	0	0	2.40736	0.600679	0.492648	0.352617	0
B033	Placebo	Week3	0	0	0	0	0	0	0	0	31.0765	0	0	0	0	3.64467	3.30819	0	0	0	0	0	0	0	0	0	0	0	1.0788	0.235025	0.598529	0	0	1.08659	0	0	0.679305	0	0	0	0	0	0	0	1.48742	0	0.500958	0	0
B035	Probiotics	Week3	0.384958	0	0	0	0	0.270445	124.661	0	0	0	1.88639	0	0	0	0	0	0	0	0	0	0	0	0	5.59435	0	0	0	0.371345	0.471665	0	0	0	0	0	0	1.20226	0	0	0	0	0	0	0	2.00952	0	2.39273	1.12945
B036	Probiotics	Week3	0	0	0	0	0	0	0	0	0	0	0	0	0	0	1.48934	0.157671	0	0	0	0	0	0	0	0	0	0	0	1.16128	0	0	0	0	0	0	1.53536	0	0.243408	0	0	0.32996	0	0	0.714837	4.0909	0.236516	0	1.3219
B037	Placebo	Week3	0	0	0	0	0	0	0	0	6.91758	0	0	0	0	0	4.36082	0	0	0	0	0	0	0	0.368184	0	0	0	0	0	0	0	0	0	0	0	0.807938	0	0	0	0	0	0.943135	0	5.3202	0	0.363744	0	0
B038	Probiotics	Week3	0	0	0	0	0	0.874882	0	0	0.169127	0	0	0	0	6.97316	2.08792	0	0	0	0	0	0	0	0	0	0	0	0	0	0	0	0	3.2723	0	0	0	0	0	0.5919	0	0	0	0	0.580018	0.577512	0.240872	0	1.52145
B039	Placebo	Week3	0	0	0	0	0	0	0	0	0	0	0	1.6891	0	2.77358	0.863351	0	0	0	5.02868	0	0	0	0	0	0	0	0	0	0	0	0	0	0	0	0	0	0	0	0	0	0	0	0	4.61079	0.297415	0	0.349585
B041	Placebo	Week3	0	0	0	0	0	0	0	0	0	0	0	0	0	0	4.37778	0	0	0	0	0	0	0	0.299499	0	0	0	0	0	0	0	0	0	0	0	0	0	0	0	0	0	0	0	0	0.674791	0	0	0
B042	Placebo	Week3	0	0	0	0	0	0	0	0	0	0	0	0	0	3.24248	3.17237	0.484367	1.13885	1.02824	0	0	0	0	0.256113	0	0	0	0	22.0102	2.01171	0	0	1.74575	0	0	1.07089	0	0	0	0	0	0	0	6.0302	0	0.748866	0.316117	2.68784
B043	Probiotics	Week3	0	0	0	0	0	0.231959	0	0	0	0	0	0	0	0	6.62084	0	13.3958	0	0	0.237674	0	0	0	0	0	0	0	3.49131	0	0	0	0	0	0	0.380361	1.64699	0	4.59738	0	0.244262	1.47674	0	0	3.51938	4.38256	1.05668	1.27518
B045	Probiotics	Week3	0	0	0	0	0	0	0	0	0	0	0	0	0	0	17.399	0	0	0	0	0	0	0	0	0	0	0	0	0	0	0	0	0	0	0	0.611468	0	0.239725	0	0	0	1.61074	0	0	1.16874	2.02697	0.79645	66.0087
B046	Probiotics	Week3	0	0	0	0	0	0	0	0	0	0	0	2.12312	0	0	1.52186	0	0	0	0	0	0	0	0	0	0	0	0	0	0	0	0	0	0	0	0	0	0	0	0	0.56348	14.2634	0	0	3.83239	1.74223	1.22728	4.09028
B047	Placebo	Week3	0	0	0	0	0	0.247315	0	0	21.454	0	0	0	0	0	13.1893	0	0	0	0	0	0	0.702822	0.577194	0	0	0	0	0.448029	0	0	0	0	0	0	0.48847	0	0	0	0	0	0	0	0	0	1.20702	0	0.742739
B048	Placebo	Week3	0	0	0	0	0	0	0	0	0	0	0	0	0	0	2.90992	0	0	0	0	0	0	0	0	0	0	0	0	0	0	0	0	0	0	0	0	0	0	0	0	0.603779	0	0	0	0.614795	0	0	0
B049	Placebo	Week3	0	0	0	0	0	0	0	0	0	0	0	0	0	0	0.981083	0	0	0	0	0	0	0	0	0	0	0	0	0.282146	0	0	0	0	0	0	0	0	0	0	0	0	0	0	3.18855	0.471213	0.966969	0	0
B050	Probiotics	Week3	0	0	0	0	0	0	0	0	0	0	0	0	0	0	9.49434	0	0	0	0	0	0	0	0	0	0	0	0.316289	1.19299	0.333176	0	0	0.562674	0	0	0.250721	0	0	0.490299	0	0	0	0	0	0	0.434354	0	0.875248
B051	Placebo	Week3	0	25.5753	0	0	0	0	0	0	0	0.453499	0	0	0.730874	0	3.69283	0.338974	0	0	0	0	0	0	0	0	0	0	0	0	0.763842	0	0	0	0	0	0.241495	0	0	0.408506	0	0	0	0	0	0	0.660482	0	0
B052	Probiotics	Week3	0	0	0	0	0	0	0	0	0	0	0	0	0.363892	0	7.41793	0	0	1.47357	0	0	0	0	0.724368	0	0	0	0	0.306747	0	0	0	0.950432	0	0	0.760763	0	0.310662	0	0	0	17.5419	0	0.974079	0.629198	0.297667	0.376236	0
B053	Probiotics	Week3	0	0	0	0.915273	0	0	0	0	3.92263	0	0	0	0	0	0	0	0	0	0	0	0	0	0	0	0	0	0	0	0	0	0	0	0	0	0	0	0	0	0	0.164714	0	0	0	0	0	0	0
B054	Probiotics	Week3	0	0	0	0	0	0	0	0	0	0	0	0	0	0	3.59274	0	0	0	0	0	0	0	0.919466	0	0	0	0	0	0	0	0	0	0	0	3.02116	0	0	0	0	0	0	0	0.178875	0	0.23903	1.22794	0
B055	Placebo	Week3	0	0	0	0	0	0	0	0	21.1042	0	0	0	0	0	2.93059	1.78486	0	0	0	0	0	0	0	0	0	0	0	0	0	0	0	0	0	0	0	0	0	0	0	0	0	0	0	0.387446	0.635283	0	0
B056	Probiotics	Week3	0	0	0	0	0	0	0	0	0	0	0	0	0	0	6.04887	0	0	0	0	0	0	0	0	0	0	0	0	10.4909	0.315308	0	0	0	0	0	1.24921	0	0	8.15312	0	0	3.16881	0	8.67507	0	0.842105	0	2.23771
B057	Placebo	Week3	0	0	0	0	0	4.12815	0	0	37.9484	0	0	0	0	0	8.80186	0	0	0	0	0	0	0.929415	0.218321	0	0	0	0	15.113	0.803179	0	0	1.88445	0	0	1.47341	0	0.267345	0	0	0	0	0	0	0	0.391439	0	0
B058	Probiotics	Week3	0	0	0	0	0	0	0	0	2.8837	0	0	0	0	1.73176	0.744075	0	0	0	0	0.338939	0	0.794357	0	0	0	0	0	0.91905	0	0	0	0.43412	0	0	0	0	0.258545	0	0	0.954664	12.3156	0	0	17.991	0	3.35699	5.1202
B061	Probiotics	Week3	0	0	0	0	0	0	0	0	51.4206	0	0	0	0	0	0	0	0	0	0	0	0	0	0	0	0	0	0	0	0	0	0	0	0	0	0	0	0.334258	0	0	0	2.46725	0	0	0.409468	3.29306	0	0
B062	Placebo	Week3	0	0	0	0	0	0	0	0	50.1006	0	0	0	0	0	9.14922	0	0	0	0	0.343769	0	0	0.537092	0	0	0	0	0	0	0	0	0	0	0	0	0	0	0	0	0	0	0	0	0	0.539889	0	0
B063	Probiotics	Week3	0	0	0	0	0	0	0	0	43.0029	0	0	0	0	0	5.05609	0.855347	0	0	0	0	0	2.74298	0.333306	0	0	0	0	0.32844	0	0	0	4.67102	0	0	0	0	0	0	0	0.221184	1.8774	0	0	2.73174	0.552044	0.70583	0
B064	Probiotics	Week3	0	0	0	0	0	0	0	0	0	0	0	0	0	0	0.948665	0	5.99526	0	0	0	0	0	5.30181	0	0	0	0	0	0	0	0	0	0	0	0	0	0	0	0	0	0	0	0	0	0.830892	0	1.39054
B065	Probiotics	Week3	0	0	0	0	0	0	0	0	0	0	0	0	0	0	5.8023	0.359604	7.56038	0	0	0	0	0	0	0	0	0	0	0	0	0	0	0.589638	0	0	0	0	0	0	0	0	0	0	0	0.791598	0	0	0
B066	Probiotics	Week3	1.29651	0	0	0	0	0	0	0	0	0	0	0.724856	0	0	2.98811	0	0	0	0	0	0	0	0	0	0	0	0	0.657324	0	0	0	0	0	0	0.187227	0	0	0	0	0	0	0	0	5.12142	0.900503	0	2.07814
B068	Probiotics	Week3	0	0	0	0	0	0	0	0	0	0	0	0	0	0	0	0	0	0	0	0	0	0	0	0	0	0	0	0	0	0	0	0	0	0	0	23.8326	0	0	0	0	0	0	0	0	0	0	10.7205
B069	Placebo	Week3	0	0	0	0	0	0	0	0	0	0	0	0	0	0	0	0	1.58181	0	0	0	0	0	0.389722	0	0	0	0	0	0	0	0	0	0	0	0	0	0	0	0	0	0	0	2.22211	1.78866	0	0	0
B070	Probiotics	Week3	0	0	0	0	0	2.10511	0	0	0	0	0	0	0	0	4.76125	0	0	0.22839	0	0	0	2.5561	0	0	0	0	0	0	0.841786	0	0	1.13558	0	0	0.205073	0.481145	0	9.97963	0	0	8.89561	0	0.183437	0.872726	0.671875	0	1.53246
B071	Placebo	Week3	0	0	0	0	0	0	0	0	0.802032	0	1.4839	0	0	0	0	0	0	0.748276	0	0	0	0	0	2.99203	0	0	0	0	0	0	0	0	0	0	0	0	0	0	0	0.566272	0	0	0	3.06478	0.66943	0	1.48898
B072	Probiotics	Week3	0	0	0	0	0	3.14316	0	0	0	0	0	0	0	0	4.5302	1.44457	0.997655	2.89177	0	0	0	0	0	0	0	0	0	13.7997	0.517679	0	0	0.241603	0	0	0.296706	0	0.196606	0.34972	0	0	0	0	8.05805	0	0.221061	0.481752	1.96861
B074	Probiotics	Week3	0	0	0	0	0	0	0	0	5.04472	0.362198	0	0	0	0	7.82665	0	0	0	0	0	0	0	0.672363	0	0	0	0	0	0.625586	0	0	0	0	0	0	0	0	0	0	0	0.903902	0	0	0	0	0.46146	2.91265
B075	Placebo	Week3	0	0	0	0	0	0	0	0	0	0	0	0	0	0	6.27666	0.269874	5.93245	0	0	0	0	2.71224	0.311257	0	0	0	0	0	0.388132	0	0	0	0	0	1.10617	0	0.268703	0	0	0	16.9215	0	0	0	0.256783	0	0
B076	Probiotics	Week3	0	0	0	0	0	0	0	0	0	0	0	0	0	0	5.72854	0	0	0	73.1629	0	0	0	0.279745	0	0	0	0	0	0.475062	0	0	0.978672	0	0	0.829896	0	0	0.932537	0	0	0	0	1.21885	0	0.185614	0	7.37397
B077	Probiotics	Week3	0	0	0	0	0	0	0	0	0	0	0	1.313	0	0	1.21669	0	0	0	0	0	0	0	0	0	0	0	0	0	0	0	0	0	0	0	0	0	0	0	0	0	0	0	0.455061	3.33762	3.66122	0	0
B078	Placebo	Week3	0	0	0	0	0	0	0	0	1.10747	0	0	0.605878	0	0	2.26591	0	9.3422	0	0	0	0	0	0	0	0	0	0	0	0	0	0	0	0	0	0	0	0	0	0	0	3.39408	0	0	24.2612	0.514231	1.11783	0
B079	Placebo	Week3	0	0	0	0	0	0	0	0	0	0	0	0	0	0.5023	3.11679	0	19.3606	0	0	0.274616	0	0	0.990209	0	0	0	0	0	0	0	0	0	0	0	0	0	0	0	0	0	0	0	4.03098	0	1.11331	0.290268	0
B080	Probiotics	Week3	0	2.88293	0	0	0	0.3883	0	0	0	0	0	0	0.685134	0	1.07165	0	4.0907	0	0	0	0	0.687269	0	2.79097	2.01232	0	0	0.412797	0	0	0	0.314877	0	0	0.404399	0	0	0	0	0	0	0	0	0	0.391166	0	0
B081	Probiotics	Week3	0.788573	0	0	0	0	0	0	0	0	0	0	0	0	0	0	0	0	0	0	0	0	0	0	0	0	0	0	0	0	0	0	0	0	0	0	0	0	0	0	0	0	0	0	4.47861	0.510923	0	0
B082	Placebo	Week3	0	0	0	0	0	0	0	0	0	0	0	0	0	0	6.37348	0.624914	0	5.07611	0	0	0	0	0.248912	0	0	1.93488	0	12.2848	0.53327	0	0	0.261347	0	0	0	0	0	0.283636	0	0	6.64912	0	8.53379	0.67096	0.586338	0	0
B084	Placebo	Week3	0	0	0	0	0	0	0	0	3.06574	0	0	0	0	7.51427	11.1244	0.688667	0	0	0	0	0	0	0.285162	0	0	0	0	12.7113	1.01279	0	0	0.393105	0	0	0	0	0	1.01348	0	0	0.544314	0	0	0.228782	0.159414	0	0.750693
B085	Probiotics	Week3	0	0	0	0	0	0	0	0	0	0	0	0	0	0	10.8235	0	0	0	0	0	0	0	0.459631	0	0	0	0	0	0	0	0	0	0	0	0	0	0	0	0	0	2.46025	0	0	0.644299	0.422494	0	0
B086	Probiotics	Week3	0	0	0	0	0	0	0	0	0	0	0	0	0	1.57073	5.09144	0	0	0	0	0	0	0	1.00413	0	0	0	0	0.374365	0	0	0	0.533001	0	0	0.426526	0	0.308279	0	0	0	0	0	2.92405	0	0.415307	0.649269	0
B087	Placebo	Week3	0	0	0	0	0	0	0	0	0	0	0	0	0	0	0	0	0	0	0	0	0	0	0	0	0	0	0	0	0	0	0	0	0	0	0	0	0	0	0	0	0	0	1.79025	2.4856	4.34186	0	0
B088	Probiotics	Week3	0	0	0	0	0	0	0	0	0	0	0	0	0	0	1.84657	0	0	0	0	0	0	0	0	0	0	0	0	0.610552	0	0	0	0.341185	0	0	0.43194	0	0.227658	0	0	0	1.09631	0	6.35552	0	0.51898	0.72414	0
B089	Placebo	Week3	0	0	0	0	0	0	0	0	0	0	0	0	0	0	7.03245	0	0	0	35.5205	0	0	0	2.99701	0	0	0	0	0	0	0	0	0	0	0	0	0	0	0	0	0	0	0	0	0	0.537703	0	10.3602
B090	Probiotics	Week3	0	0	0	0	0	0	0	0	1.10428	0	0	0	0	0	5.33224	0	0	1.01166	0	0	0	0	0.332815	0	0	0	0	4.93102	0	0	0	0.473716	0	0	0	0	0.250617	0	0	0	5.31148	0	0	0.351336	0	0	0
B091	Placebo	Week3	0	0	0	0	0	0	0	0	0	0	0	0	0	0.226267	4.90324	0.132777	0	0	0	0	0	0.530313	0.368375	0	0	0	0	0	0	0	0	0.15217	0	0	1.57305	0	0	0.180901	0	0	0	0	7.67975	0	0.452941	0.219946	0.509824
B092	Probiotics	Week3	0	0	0	0	0	0	0	0	0	0	0	0	0	0	1.13969	6.88319	0	0	0	0	0	0	0.480766	0	0	0	0	0	0	0	0	0	0	0	1.15126	0	0	0	0	0	1.38301	0	4.30474	0	1.94574	0	0
B093	Placebo	Week3	0	0	0	0	0	0	0	0	0.525503	0	0	0	0	0	13.7434	0	0	0	0	0	0	0	3.32045	0	0	0	0	0	0	0	0	0.739654	0	0	1.31014	0	0	0.483369	0.15914	0.417746	12.4931	0	4.51731	0.693656	1.61443	0	1.00491
B094	Probiotics	Week3	0	0	0	0	0	0	0	0	0	0	0	0	0	0	1.45549	0	0	0	0	1.23705	0	0	0	0	0	0	0	0	0	0	0	0	0	0	0	0	0	0	0	0.361789	0	0	49.202	0	0.535857	0	21.9139
B095	Placebo	Week3	0	0	0	0	0	0	0	0	0	0	0	0	0	0	1.65438	0.383026	0	0	0	0	0	0	0.393381	0	0	0	0	0	0	0	0	0	6.00717	0	0	0	0	0	0	0.723949	7.7706	0	0.297178	2.32652	0.930949	0.417546	0
B096	Placebo	Week3	0	0	0	0	0	0	0	0	0	0	0	0	0	0	10.6815	0	0	0	0	0	0	0	0	0	0	0	0	0.767835	0	0	0	0	0	0	0.212055	0	0	0	0	0	4.96107	0	8.00387	0	0.327732	0.274458	10.8062
B097	Placebo	Week3	0	0	0	0	0	0	0	0	0	0	0	0.465072	0	0	0.808884	0	0	0	0	0	0	0.986298	0	0	0	0	0	0	0	0	0	0	0	0	0	0	0	0	0	0	0	0	0	17.0823	0	0	1.30595
B098	Placebo	Week3	0	0	0	0	0	2.39126	0	0	0	0	0.725073	0	1.26143	0.395154	7.78101	0	27.0296	0.283587	0	0	0	0	0.970247	4.84176	0.732989	0	1.06343	4.97962	0	0.324453	0	0.663306	0	1.89295	0.687479	0.633822	0	0	0	0	0	0	0	0	0.384279	0	0
B099	Probiotics	Week3	3.42444	0	0	0	0	0	0	0	0	0	0	1.2461	0	0	0	0	0	0	0	1.00189	0	2.09893	0	0	0	0	0	0	0	0	0	0	0	0	0	0	0	0	0	0	5.34864	0	0	18.5047	0.818941	1.36737	6.77224
B100	Placebo	Week3	0	0	0	0	0	0	0	0	10.538	0.185518	0	0	0	0	5.99603	0.239488	0	0	0	0	0.203755	0	0	0	0	0	0	13.8844	0	0	0	0	0	0	0	0	0	0.224867	0	0	0	0	1.11287	0	1.12007	1.0995	1.86968
B101	Probiotics	Week3	0.285562	0	0	0	0	0	0	0	1.22027	0	0	0.781999	0	0	4.07455	0	0	0	0	0	0	1.54032	0	0	0	0	0	0	0	0	0	0	0	0	0	0	0	0	0	0.585006	8.93271	0	0	11.7367	0.636454	0	0
B102	Probiotics	Week3	0	0	0	0	0	0	0	0	0	0	0	0	0	0.501759	8.68879	0.43514	0	12.6398	0	0	0	2.23083	0.383281	0	0	0	0	0.821363	0	0	0	0.307166	0	0	0.455225	0	0.23243	0	0	0	1.10078	0	5.00332	0	0	0.271381	3.24472
B103	Placebo	Week3	0	0	0	0	0	0	0	0	0	0	0	0	0	0	6.03099	0.546864	0	2.18318	0	0	0	2.42524	1.0093	0	0	0	0	0	0	0	0	0.623878	0	0	1.54137	0	0	0	0	0	0	0	4.81524	0	0	0.700352	0
B104	Placebo	Week3	0	0	0	0	0	0	0	0	0	0	0	0	0	0	7.44488	0	1.03528	0	0	0	0	0	0.295655	0	0	0	0	0	0	0	0	0	0	0	0	0	0	0	0	0	0	0	2.71573	2.40923	1.06311	0.390879	0
B105	Placebo	Week3	0	0	0	0	0	0	0	0	0	0	0	0	0	0.500791	3.45084	0	15.4702	0	0	0	0	0	0	0	0	0	0	0	0	0	0	0	0	0	0.922754	0	0	0	0	0	13.5465	0	14.824	0.428407	0.369826	0.679833	0
C001	Placebo	Week6	0	0	0	0	0	0	0	0	0	0	0	0	0	0	3.3987	0	0	0	0	0	0	0	0	0	0	0	0	0	0	0	0	0	0	0	0	0	0	0	0	0	3.16008	0	0	3.2603	0.674345	0	0
C002	Probiotics	Week6	0	0	0	0	0	0	0	0	1.96416	0	0	0	0	0	2.81014	0	0	0.881997	0	0	0	0	0	0	0	0	0.436333	0	0.899337	0	0	0	0	0	0.153923	0	0	0	0	0	0.724471	0.842023	0	0.742905	0	0.496024	0
C004	Placebo	Week6	0	0	0	0	0	0	0	0	0	0	0	0	0	0	3.95991	0.212454	0.296499	3.98112	0	3.61525	0	2.48453	0.384405	0	0	0	0	0	0	0	0	0.209605	0	0	0.272568	0	0	0.38328	0	0.423722	1.99457	0	0	3.26643	0.303588	0	0
C006	Placebo	Week6	0	0	0	0	0	0	0	0	4.18399	0	0	0	0	0	4.43494	0	0	0	0	0	0	0	0	0	0	0	0	0	0	0	0	0	0	0	0	0	0	0	0	0	0	0	0	6.44681	0.278184	0	0
C007	Placebo	Week6	0	0	0	0	0	0	0	0	2.9035	0	0	0	0	0	0.873437	0	0	0	0	0	0	0	0	0	0	0	0	0	0	0	0	0	0	0	0	0	0	0	0	0	0	0	3.335	0.721945	0.282131	0.311256	1.49129
C008	Probiotics	Week6	0	0	0	0	0	0	0	0	0	0	0	0	0	0	55.8532	0	0	0	0	0	0	0	0.471434	0	0	0	0	0	0	0	0	0	0	0	0.889645	0	0	0	0	0	0	0	4.09423	0	1.4163	0	0.54375
C009	Probiotics	Week6	0	0	0	0	0	0.233497	0	0	0	0	0	0	0	0	0.552921	0	17.4146	0	0	0	0	0.362526	0	0.680053	0	0	0.34589	0	0.448357	0	0.257475	0	0	0	0.581945	1.74377	0	0	0	0	0	0	0	0	0	0.34602	0
C010	Probiotics	Week6	0.214961	0	0	0	0	0	0	0	0	0	0	0	0	0	3.03214	0	67.6108	0	0	0	0	0	0	0	0	0	0	0	0.547257	0	0	0	0	0	0	0	0	12.7642	0	0.54504	1.23094	0	2.66393	0	0.51016	1.12075	0
C011	Placebo	Week6	0	0	0	0	0	0	0	0	0	0	0	0	0	0	1.91994	0	0	0	0	0	0	0	0	0	0	0	0	0	0	0	0	0	0	0	0.377516	0	0	0	0	0	0	0	0	3.12152	0	0	0
C012	Probiotics	Week6	0	0	0	0	0	0	97.1297	0	0	0	0.942102	0	0.27807	0.773548	1.48006	0	9.57978	1.01741	0	0	0	1.4217	0	40.2073	0.436024	0	0.751322	1.83944	0	0	0	0	0	0	0	0	0	0	0	2.08874	11.2779	0	0	1.38536	0	0	0
C013	Probiotics	Week6	0.136935	0	0	0	0	0	0	0	0	0	0	0	0	0	9.95271	0	0	0	0	0	0	0	0	0	0	0	0	0	0	0	0	0	0	0	0	0	0	0	0	0.679507	0	0	12.1695	2.26545	2.59974	0	0
C014	Probiotics	Week6	0	0	0	0	0	0	0	0	0	0	0	0	0	0.676774	2.10984	0	38.5477	0	0	0	0	4.70793	0	0	0	0	0	0.743487	2.49739	0	0	0.220455	0	0	0	0	0	0	0	1.30737	0	0	0	2.30618	0.395232	1.08651	0
C017	Placebo	Week6	0	0	0	0	0	0	0	0	0	0	0	0	0	0	1.0745	0	0	0.510489	0	0	0	3.23007	0	0	0	0	0	0	0	0	0	0	0	0	0.79801	0	0	22.2808	0	0	2.67094	0	9.9626	4.82129	0.80066	0.644354	1.4678
C018	Placebo	Week6	0	0	0	0	0	0	0	0	0	0	0	0	0	0	4.0397	0	0	0	0	0	0	0	0	0	0	0	0	0	0	0	0	0	0	0	0	0	0	0	0	1.20254	0	0	3.4425	1.4024	0.498859	0	0
C019	Probiotics	Week6	0	0	0	0	0.635876	0	0	0	4.98448	0	1.93547	0	0	0	0	0	0.960757	2.91554	0	0.420549	0	0	0	0	0	0	0	0	0.731365	0.332228	0.506399	0	0	0	0	0	0	0	0	2.406	2.60885	0	0	5.26294	0.471362	0	4.00185
C020	Placebo	Week6	0	0	0	0	0	0	0	0	0	0	0	0	0	0	12.2097	0	0	0	0	0	0	0	0	0	0	0	0	0	0	0	0	0	0	0	0	0	0	0	0	0.335882	0	0	6.93749	7.75931	0.996592	0	0
C021	Placebo	Week6	0	0	0	0	0.754735	0.687744	0	0	0	0	0	0	0	0	5.36625	0	0	0.206813	0	0.950521	0	0.611657	0.221484	0	0	0	0	0.411388	0	0	0	0	0	0	0.241667	0	0	0	0	0	2.55252	0	0	1.20516	0.187519	0	0
C022	Placebo	Week6	0	0	0	0	0	1.28715	0	0	6.86678	0	0	0	0	0.28145	2.13525	0.268055	0	0.895887	0	0	0	0	0	0	0	0	0	0	1.06078	0	0	0	0	0	0	0	0	0	0	2.1894	3.01066	0	0	4.45241	0.856072	0	0
C023	Probiotics	Week6	0.611346	0	0	0	0	0	0	0	0	0	0	0.702472	0	0	1.24042	0	0	0	0	0	0	4.47992	0	0	0	0	0	0	0	0	0	0	0	0	0	0	0	0	0	0.507034	0	0	0	1.29915	0	0.38632	3.44571
C024	Placebo	Week6	0	0	0	0	0	0	0	0	0	0	0	0	0	0.832672	5.65944	0	4.64459	3.36872	0	0	0	1.05165	0.261739	0	0	0	0	0.417904	0	0	0	0	0	0	0	0.66197	0	10.7373	0	0	0.751361	0	0.580194	0.424834	0.24062	0	0
C025	Probiotics	Week6	0	0	0	0	0	0	0	0	0	0	0	0	0	0	1.10906	0	0	0	0	0.306595	0	1.90263	0	0	0	0	1.51217	0	0.693743	0	0	0	0	0	0	0	0	0	0	0.674108	0	0	0.939598	8.46514	0.319683	0	0
C028	Placebo	Week6	0	0	0	0	0	0	0	0	0	0	0	0	0	0	2.62798	0.914747	0	0	0	0	0	0	0	0	0	0	0	0	0	0	0	0	0	0	0	0	0	0	0	0	0	0	0.912055	14.1843	3.53033	0.404402	0.386233
C029	Placebo	Week6	0	0	0	0	0	0	0	0	0.292152	0	0	0	0	0	0.934237	0	0	0	0	0	0	0	0	0	0	0	0	0	0	0	0	0	0	0	0.169291	0	0	0	0	0	0	0	0	0	0	0	0
C030	Probiotics	Week6	0.317529	0	0	0	0	0	0	0	0	0	0	0.320435	0	0.412866	0	0	0	0	0	0	0	1.47816	0	0	0	0	0	0	0	0	0.364121	0	0	0	0	0	0	0	0	0	1.57978	0	0	2.3885	0	0	8.93661
C032	Placebo	Week6	0	0	0	0	0	0	0	0	0	0	0	0	0	0	1.49186	0.233565	0	0.550934	0	0	0	0	0	0	0	0.628931	0	0	0.744643	0	0	0	0	0	0	0	0	0	0	0	0	0	0.396891	1.82424	0	0.336969	0
C033	Placebo	Week6	0	0	0	0	0	0	0	0	11.185	0	0	0	0	0.859897	1.58055	0	0	0	0	0	0	0	0	0	0	0	0	0	4.81184	0	0	0	0	0	0	0	0	0	0	0.781211	0	0	1.12405	0.649104	0.505392	0	0
C035	Probiotics	Week6	0	0	0	0	0	0	13.5949	0	0	0	1.49784	0	0.218327	3.07941	0.726729	0	0	0	0	0	0	0	0	0	0	0	0	0.407147	2.60377	0	0	0	0	0	0	0	0	0	0	0	0	0	0	0.35103	0	0.389568	1.85418
C036	Probiotics	Week6	0	0	0	0	0	0	0	0	0.696978	0	0	0	0	0	2.70414	0	0	0	0	0	0	0	0	0	0	0	0	0.588089	0	0	0	0	0	0	0	0	0	0	0	0	0	0	0	16.8234	1.15255	0	8.74455
C037	Placebo	Week6	0	0	0	0	0	0	0	0	0	0	0	0	0	0	1.97041	0	0	0	0	0	0	0	0	0	0	0	0	0	0	0	0	0	0	0	0	0	0.195719	0	0	0.24352	17.9914	0	0	6.81887	0.268476	0.289135	0
C038	Probiotics	Week6	0	0	0	0	0	0	0	0	0	0	0	0	0	0.811941	0.948142	0	0	0	0	0	0	0	0	0	0	0	0	0	0	0	0	0	0	0	0	0	0	0	0	0	0	0	0	5.27713	0.383369	0.188786	0.936295
C039	Placebo	Week6	0	0	0	0	0	0	0	0	0	0	0	0	0	0	4.12318	0	5.93244	0	25.5828	0	0	0.853494	0	0	0	0	0	0	0.441733	0	0	0	0	0	0.238448	0	0	0	0	0	1.61411	0	0	0.436037	0.453035	1.04753	0
C041	Placebo	Week6	0	0	0	0	0	0	0	0	0	0	0	0.516585	0	0	6.1133	0	5.74816	0	0	0	0	0	0	0	0	0	0	0	0	0	0	0	0	0	0	0	0	0	0	0	7.99761	0	0	1.65178	1.13695	0	0
C042	Placebo	Week6	0	0	0	0	0	0	0	0	0	0	0	0	0	2.35268	0	0.232412	32.9799	0.787327	0	0	0	0	0	0	0	0	0	1.02478	1.89741	0	0	0.2637	0	0	0.406474	0	0.35257	14.9487	0	0.850281	22.0547	0	0.410283	6.15618	0.771142	0.636149	2.30363
C043	Probiotics	Week6	0	0	0	0	0	0.314581	0	0	0	0	0	0	0	0	2.13696	0	3.99641	0	0	0.837899	0	0	0	0	0	0	0	0	0	0	0	0	0	0	0	1.42279	0.25778	0	0	0.165072	2.0052	0	0	2.04269	0.735668	0.427107	6.94174
C045	Probiotics	Week6	0	0	0	0	0	0	0	0	0	0	0	0	0	0	3.36668	0	0	0	0	0	0	0	0	0	0	0	0	0	0.300271	0	0	0	0	0	0	0	0	0	0	0.237102	3.61922	0	0	1.20305	0.681792	0	10.7437
C046	Probiotics	Week6	0	0	0	0	0	0	0	0	0	0	0	0	0	0	1.02777	0	0	0	0	0	0	0	0	0	0	0	0	0	1.2492	0	0	0	0	0	0.186081	0	0	0	0	0	0	0	1.09445	0.242368	0.233908	0	0
C047	Placebo	Week6	0	0	0	0	0	0.206224	0	0	12.2126	0	0	0	0	0	36.5548	0	0	0.378691	0	0	0	1.11799	0.40271	0	0	0	0	0.273538	0	0	0	0	0	0	0.247487	0	0	0	0	0	0	0	0	1.32429	0.934967	0	1.78788
C048	Placebo	Week6	0	0	0	0	0	0	0	0	0	0	0	0	0	0	8.66781	0	0	0	0	0	0	0	0	0	0	0	0	0	0	0	0	0	0	0	0	0	0	0	0	0	0	0	0	1.43401	0	0	0
C049	Placebo	Week6	0	0	0	0	0	0	0	0	0	0	0	0	0	0	2.50149	0	0	0	0	0	0	0	0.246657	0	0	0	0	0	0	0	0	0	0	0	0	0	0	0	0	0	5.80025	0	0	16.5076	0	0	0
C050	Probiotics	Week6	0	0	0	0	0	0	0	0	0	0	0	0	0	0	2.36201	0	0	0	0	0	0	0	0	0	0	0	0	0.478429	1.91767	0	0	0.727876	0	0	0	0	0	0.211645	0	0.164024	0	0	0.277158	1.17639	0.404627	0	1.74384
C051	Placebo	Week6	0	2.23347	0	0	0	0	0	0	0	0	0	0	0.252367	0	0.772098	0.347758	0	0.235082	0	0	0	0.441442	0	0	0	0	0	0	1.72331	0	0	0	0	0	0	0	0	0	0	0	13.1468	0	0	0.36778	0.79195	0	0.777676
C052	Probiotics	Week6	0.538562	0	0	0	0	0	0	0	0	0	0	0	0	0	2.69665	0	0	0	0	0	0	0.613214	0.715581	0	0	0	0	0	0.813654	0	0	0	0	0	0	0	0	0	0	0.209278	13.9793	0	0.193383	7.67371	0.864925	0.336278	0
C053	Probiotics	Week6	9.64707	0	0	0.61772	0	0	0	0	0.287288	0.878857	0	0	0	0	0	0	0	0	0	0	0	0	0	0	0	0	0	0	0	0	0	0	0	0	0	0	0	0	0	0	0	0	0	0	0	7.15062	0
C054	Probiotics	Week6	2.25574	0	0	0	0	0	0	0	0	0	0	0	0	0	3.85991	0	0	0	0	0	0	0	0	0	0	0	0	0	0	0	0	0	0	0	0	0	0	0	0	0	0	0	0	7.98547	0.809343	0	0
C055	Placebo	Week6	0	0	0	0	0	0	0	0	0	0	0	0	0	0	0.656369	1.67646	0	0	0	0	0	0	0	0	0	0	0	0	0	0	0	0	0	0	0	0	0	0	0	0	0	0	0	15.4535	3.16337	0	0
C056	Probiotics	Week6	0	0	0	0	0	0	0	0	0	0	0	0	0	0	1.97649	0	0	0.435237	0	0	0	0	0	0	0	0	0	0.815017	1.18353	0	0	0	0	0	0	0	0	0	0	0	0	0	0.348402	0.302302	0.36482	0	2.84201
C057	Placebo	Week6	0	0	0	0	0	1.92097	0	0	0.955595	0	0	0	0	0	2.80954	0	0	0	0	0.234265	0	0	0	0	0	0	0	0.469974	0.509275	0	0	0	0	0	0	0	0	0	0	0	0	5.42193	0	0.836794	0.20891	0	0
C058	Probiotics	Week6	0	0	0	0	0.552364	0	0	0	3.85072	0	0	0	0	0.570609	1.37163	0.359021	0	0.58388	0	0.418146	0	0.782708	0	0	0	0	0	0.239376	0	0	0	0	0	0	0	0	0	0	0	0	1.58864	0	0.185733	25.705	2.10747	3.31711	3.26239
C061	Probiotics	Week6	0.574868	0	0	0	0	0	0	0	0	0	0	3.19028	0	0	0	0	0	0	0	0	0	0	0	0	0	0	0	0	0	0	0	0	0	0	0	0	0	0	0	0	0.459995	0	0	9.79789	0.585519	0	0
C062	Placebo	Week6	0	0	0	0	0	0	0	0	6.66744	0	0	0	0	0	6.97247	0	0	0	0	0.255991	0	0	0.247025	0	0	0	0	0	0	0	0	0	0	0	0	0	0	0	0	0.386697	0	0	0	6.17895	3.83551	0	0
C063	Probiotics	Week6	3.91757	0	0	0	0	0	0	0	6.50175	0	0	0	0	0	13.5301	1.05268	0	0	0	0	0	1.21047	0.473475	0	0	0	0	0	0	0	0	0	0	0	0	0	0	0	0	0	1.38447	0	0	11.1966	0.372954	2.30948	0
C064	Probiotics	Week6	0.293908	0	0	0	0	0	0	0.856449	0	0	0	0	0	0	2.7658	0	0	0	0	0	0	0	0.801442	0	0	0	0	0	0	0	0	0	0	0	0	0	0	0	0	0	0	0	0	4.3357	0.237261	0	0
C065	Probiotics	Week6	0.279585	0	0	0	0	0	0	0	0	0	0	0	0	0	5.78356	0.762302	0.980836	0	0	0	0	0	0	0	0	0	0	0	0	0	0	0	0	0	0	0	0.532728	0	0	0.538889	0	0	0	3.7681	2.03143	1.42374	0
C066	Probiotics	Week6	0	0	0	0	0	0	0	0	0	0	0	0	0	0	4.3302	0	0	0	0	0	0	0	0	0	0	0	0	0	0	0	0	0	0	0	0	0	0	0	0	0.648832	3.1927	0	0.387343	3.28571	1.73447	0.514783	2.54868
C068	Probiotics	Week6	0.589817	0	0	0	0	0	0	0	0	0	0	0	0.261062	0.445708	4.2956	0	0	0.938894	0	0	0	4.89977	0	0	0	0	0	0.266014	0.597672	0	0	0.392756	0	0	0	1.00817	0.280045	9.22862	0	0	2.34658	0	0.214476	5.51903	0.952385	0.955629	2.93323
C069	Placebo	Week6	0	0	0	0	0	0	0	0	0	0	0	0	0	0	2.2352	0	0.430229	0	0	0	0	0	0	0	0	0	0	0	0	0	0	0	0	0	0	0	0	0	0	2.82993	0	0	0.204358	5.61636	0	0	0
C070	Probiotics	Week6	0	0	0	0	0	0.392274	0	0	0	0	0	0	0	5.61951	4.47147	0	28.1227	0	0	0	0	1.23976	0	0	0	0	0	0	0.317217	0	0	0	0	0	0	0	0	0.364964	0	0	3.88638	0	0	9.5117	0.912879	0	0
C071	Placebo	Week6	0	0	0	0	0	0	0	0	1.23415	0	5.62913	0	0	0.517784	0	0	0	0.541708	0	0	0	1.01342	0	2.67184	0	0	0	0.265464	1.48502	0	0	0	0	0	0.54328	0	0	0	2.70185	0	0	0	5.67893	4.02009	1.31611	0	4.28508
C072	Probiotics	Week6	6.03863	0	0	0	0	0.199997	0	0	0	0	0	2.31163	0	0	0.526123	0	2.70655	0.209683	0	0	0	0	0	0	0	0	0	0.75041	0	0	0	0	0	0	0	0	0.204859	0	0	1.22301	7.99264	0	0.473146	2.43334	0.473208	0.479358	2.84664
C074	Probiotics	Week6	0	0	0	0	0	0	0	0	0.79257	0	0	0	0	0	2.31357	0	0	0	0	0	0	0	0	0	0	0	0	0	1.30615	0	0	0	0	0	0	0	0	0	0	0.326213	2.66926	0	0	1.69983	0.574483	0.583691	3.16152
C075	Placebo	Week6	0	0	0	0	0	0	0	0	0	0	0	1.63867	0	0	1.43165	0	0.241397	0	0	0	0	0	0	0	0	0	0	0	0	0	0	0	0	0	0	0	0	0	0	1.94006	0.98616	0	0	4.54781	0.660886	0	0
C076	Probiotics	Week6	0	0	0	0	0	0	0	0	0	0	0	0	0	0	5.07596	0	0	0	111.242	0	0	0	0.271631	0	0	0	0	0	0.193491	0	0	0	0	0	0.222813	0	0	0.572979	0	0	0	0	0	2.77626	0.941526	0	0
C077	Probiotics	Week6	0.350468	0	0	0	0	0	0	0	0	0	0	0	0	0	2.20961	0	0	0	0	0	0	0	0	0	0	0	0	0	0	0	0	0	0	0	0	0	0	0	0	0.67155	0	0	0.18956	17.1236	0.891164	0	0
C078	Placebo	Week6	0	0	0	0	0	0	0	0	0.340138	0	0	0.343322	0	0	1.65871	0	34.3426	0	0	0	0	0	0	0	0	0	0	0	0	0	0	0	0	0	0	0	0	0	0	0.396693	5.23287	0	0.638687	10.0084	0.238354	0.640178	0
C079	Placebo	Week6	0	0	0	0	0	0	0	0	0	0	0	1.11085	0	0	1.06441	0	1.0027	0	0	0.571401	0	0	0.532126	0	0	0	0	0	0	0	0	0	0	0	0	0	0	0	0	0.147835	0	0	0	5.68175	0.499047	0	0
C080	Probiotics	Week6	0.457789	0	0	0	0	0.407516	0	0	0	0	0	0	0	0	1.53656	0	20.6895	0	0	0	0	2.80115	0	0	0.611947	0	0	0	0	0	0	0	0	0	0	0	0	0	0	0	0.761388	0	0	2.89589	4.75629	0	0
C081	Probiotics	Week6	0.197158	0	0	0	0	0	0	0	0	0	0	0.196189	0	0	1.83164	0	0	0	0	0	0	0	0	0	0	0	0	0	0	0	0	0	0	0	0.410982	0	0	0	0	0	1.79821	0	0.670741	4.00503	0.224836	0	0
C082	Placebo	Week6	0	0	0	0	0	0	0	0	4.0885	0	0	0	0	0	2.36339	0	0	0.984502	0	0	0	0	0	0	0	0.378166	0	0.585565	0.965182	0	0	0	0	0	0	0	0	0	0	0	5.47537	0	0.674932	3.29383	0.327731	0	0
C084	Placebo	Week6	0	0	0	0	0	0	0	0	0	0	0	0.808669	0	4.95445	3.88102	0	0	0	0	0	0	0	0	0	0	0	0	2.31798	1.15559	0	0	0	0	0	0	0	0	0.437542	0	0	9.55826	0	0	6.565	0.761211	0.43177	3.19541
C085	Probiotics	Week6	0	0	0	0	0	0	0	0	0	0	0	0	0	0	18.1081	0	0.36669	0	0	0	0	0	3.9868	0	0	0	0	0	0	0	0	0	0	0	0	0	0	0	0	0	2.214	0	0	45.5263	1.67868	0	0
C086	Probiotics	Week6	0	0	0	0	0	0	0	0	0	0	0	8.17956	0	0	0	0	0	0	0	0	0	0	0	0	0	0	0	0	0	0	0	0	0	0	0	0	0	0	0	0	0	0	0.404254	4.39964	0.514884	0	0
C087	Placebo	Week6	0	0	0	0	0	0	0	0	0	0	0	0.221675	0	0	0	0	0	0	0	0	0	0	0	0	0	0	0	0	0	0	0	0	0	0	0	0	0	0	0	0	0	0	0	23.8682	0.298412	0	0
C088	Probiotics	Week6	0	0	0	0	0	0	0	0	0	0	0	1.68768	0	0	2.04302	0	0	0	0	0.5449	0	0	0	0	0	0	0	0	0	0	0	0	0	0	0	0	0.163732	0	0	1.94765	4.24527	0	0.242206	0.628059	0.22653	0.701542	0
C089	Placebo	Week6	0	0	0	0	0	0	0	0	0	0	0	0.643485	0	0	1.75246	0	0	0	5.29502	0	0	0	0	0	0	0	0	0	0	0	0	0	0	0	0	0	0	0	0	0	0	0	0	6.14178	0.546309	0	14.719
C090	Probiotics	Week6	2.27384	0	0	0	0	0	0	0	1.70416	0	0	0	0	0	7.13419	0	0	0.279464	0	0	0	0	0	0	0	0	0	0.311178	0	0	0	0	0	0	0	0	0	0	0	0.883246	5.92836	0	0	1.26527	0.35935	0.301766	0
C091	Placebo	Week6	0	0	0	0	0	0	0	0	0	0	0	0.431692	0	1.13136	2.43958	0	0	0	0	0	0	1.17512	0.904057	0	0	0	0	0	0	0	0	0	0	0	0	0	0	0	0	0	0	0	0.543377	11.9294	0.272554	0	3.02575
C092	Probiotics	Week6	6.57913	0	0	0	0	0	0	0	0	0	0	0	0	0	1.70174	0.229417	0	0	0	0	0	0	0	0	0	0.307873	0	0	0	0	0	0	0	0	0	0	0	0	0	0	6.42035	0	1.55437	3.78331	0.748214	0.56035	0
C093	Placebo	Week6	0	0	0	0	0	0	0	0	0	0	0	0.550883	0	0	0	0	0	0	0	0	0	0	0	0	0	0	0	0	0	0	0	0	0	0	0	0	0	0	0	0.536743	11.9664	0	0.417198	1.15238	0	0	0.623371
C094	Probiotics	Week6	0.448597	0	0	0	0	0	0	0	0	0	0	0	0	0	0	0	0	0	0	0.360796	0	0	0	0	0	0	0	0	0	0	0	0	0	0	0	0	0	0	0	2.4802	0	0	0	3.42136	1.23722	0	3.22137
C095	Placebo	Week6	0	0	0	0	0	0	0	0	0	0	0	0	0	0	0	0	0	0	0	0	0	0	0	0	0	0	0	0	0	0	0	0	0	0	0	0	0	0	0	2.42029	0	0	0	12.0988	0	0	0
C096	Placebo	Week6	0	0	0	0	0	0	0	0	0	0	0	0	0	0	1.44165	0	0	0	0	0	0	0	0	0	0	0	0	0	0	0	0	0	0	0	0	0	0	0	0	0.928326	4.80961	0	0	18.2334	0.421634	0	2.0475
C097	Placebo	Week6	0	0	0	0	0	0	0	0	0	0	0	0	0	0	1.06422	0	0	0	0	0	0	1.36657	0	0	0	0	0	0	0	0	0	0	0	0	0	0	0	0	0	0	0	0	0	9.91711	0.290758	0	2.80052
C098	Placebo	Week6	0	0	0	0	0	0.300323	0	0	0	0	0	0	0	1.46686	1.39483	0	29.6144	1.30445	0	0.328522	0	0	0	0.972613	0	0	0	1.30652	0	0	0	0	0	0	0	0.360221	0	0.331656	0	0.333963	1.95477	0	0	1.35744	0	0.484879	0
C099	Probiotics	Week6	0.209359	0	0	0	0	0	0	0	0	0	0	0	0	0.39727	1.9216	0	0	0	0	0.668573	0	1.84054	0	0	0	0	0	0	0	0	0	0	0	0	0	0	0	0	0	0.286069	3.13456	0	0	22.6917	0.778992	0.827153	2.10656
C100	Placebo	Week6	0	0	0	0	0	0	0	0	0.263411	0	0	0	0	0	1.65673	0	0	0	0	0	6.4436	0	0	0	0	0	0	0.462803	0	0	0	0	0	0	0	0	0	0	0	0.178612	0	0	0.207547	8.11247	1.58207	1.8719	2.84749
C101	Probiotics	Week6	0	0	0	0	0	0	0	0	0.443015	0	0	0	0	0	7.02176	0	0	0	0	0	0	0.743142	0	0	0	0	0	0	0	0	0	0	0	0	0	0	0	0	0	0	5.79834	0	0	4.67852	0.439549	0	0
C102	Probiotics	Week6	0	0	0	0	0	0	0	0	0	0	0	0	0	3.53172	2.02451	0	0	0	0	0	0	0.559057	0	0	0	0	0	0.420806	0	0	0	0	0	0	0	0	0	0	0	0	10.9924	0	0.316998	8.65711	0	0	17.5249
C103	Placebo	Week6	0	0	0	0	0	0	0	0.848294	0	0	0	0	0	0	8.85184	0.24427	0	0.204092	0	0	0	2.17255	1.14598	0	0	0	0	0	0	0	0	0	0	0	0	0	0	0	0	0	0	0	0	3.75927	0.330995	0.634379	0
C104	Placebo	Week6	0	0	0	0	0	0	0	0	0	0	0	0	0	0	6.01448	0.536511	6.94885	0	0	0.607956	0	0	0.303146	0	0	0	0	0	0.400355	0	0	0	0	0	0.227699	0	0	0	0	0.354585	0	0	1.49064	3.0742	1.57937	0.820899	0
C105	Placebo	Week6	0	0	0	0	0	0	0	0	0	0	0	0.526079	0	0	0	0	1.98135	0	0	0	0	0	0	0	0	0	0	0	0	0	0	0	0	0	2.50351	0	0	0	0	0	0	0	6.50852	2.09207	0.285887	2.84083	0
[truncated: 431 more columns]
