# Supplementary material for: Change in the Gut Microbiome and Immunity by Lacticaseibacillus rhamnosus Probio-M9
Source: Microbiol Spectr. 2023 Mar 13;11(2):e03609-22. doi: 10.1128/spectrum.03609-22 (PMC10100958; doi:10.1128/spectrum.03609-22)
Supplement: Supplemental file 4 — Supplemental material. Download spectrum.03609-22-s0004.xlsx, XLSX file, 7.5 MB [file spectrum.03609-22-s0004.xlsx]

## Sheet: Probiotics
Species	MAG	scaffold	POS	RAW	ALT	P002	P050	P036	P070	P085	P076	P086	P053	P068	P092	P058	P074	P012	P056	P080	P088	P094	P008	P099	P014	P066	P061	P035	P077	P013	P019	P052	P101	P064	P081	P045	P102	P010	P072	P023	P009	P046	P065	P025	P043	P030	P090	P038	P063
Zag1_sp001765415	A002_10	A002_10_scaffold39	POS383	C	T	0	1	1	1	1	1	0	0	1	0	0	0	0	0	0	0	1	1	0	0	0	0	0	1	1	1	0	0	0	1	0	0	0	0	0	0	0	0	0	1	0	0	0	0
CAG_170_sp000432135	A002_9	A002_9_scaffold13	POS43484	T	C	0	1	1	0	0	0	0	0	0	0	1	0	1	0	0	1	0	0	1	1	1	0	0	0	0	1	0	0	0	0	1	0	0	0	1	1	0	0	1	0	0	0	0	0
TF01_11_sp001414325	A006_10	A006_10_scaffold139	POS2222	G	A	0	0	0	0	0	0	0	0	1	1	0	1	1	0	0	1	0	0	1	1	1	1	0	1	1	0	1	0	0	0	0	1	0	0	0	0	0	0	0	0	0	0	0	0
TF01_11_sp001414325	A006_10	A006_10_scaffold141	POS1509	C	T	0	1	0	0	0	0	1	0	0	0	0	1	1	0	0	0	0	0	0	1	0	0	0	0	1	0	1	1	0	1	1	1	1	0	0	0	1	0	0	0	0	0	0	0
TF01_11_sp001414325	A006_10	A006_10_scaffold153	POS2887	C	T	1	0	0	0	0	0	1	0	0	1	1	1	0	0	1	0	0	0	1	0	0	0	0	0	1	0	0	1	0	0	0	0	0	1	0	0	0	1	0	1	1	1	1	0
TF01_11_sp001414325	A006_10	A006_10_scaffold153	POS2961	A	G	1	0	0	0	0	0	1	0	0	1	1	1	0	0	0	0	0	0	1	0	0	0	0	0	1	0	0	1	0	0	0	0	0	0	0	0	0	1	0	1	1	1	1	0
TF01_11_sp001414325	A006_10	A006_10_scaffold177	POS1910	ACTTTCATCTTTTTCTC	A	1	1	0	0	0	0	1	0	0	0	1	0	0	0	1	0	0	0	0	0	0	0	0	0	1	0	0	0	0	0	0	0	0	1	0	1	1	1	0	0	1	1	1	0
TF01_11_sp001414325	A006_10	A006_10_scaffold187	POS697	T	C	0	0	1	0	0	0	0	0	0	0	0	0	1	1	0	0	1	0	1	0	0	1	0	0	0	0	0	0	0	0	0	1	1	0	0	0	0	0	1	1	1	0	1	1
TF01_11_sp001414325	A006_10	A006_10_scaffold208	POS797	T	A	1	1	1	0	0	0	1	0	0	0	0	0	0	1	0	1	1	0	0	0	0	1	0	0	0	1	0	0	0	0	1	0	0	1	0	0	0	0	1	1	1	0	0	0
TF01_11_sp001414325	A006_10	A006_10_scaffold78	POS3413	T	G	1	0	0	1	1	1	0	0	1	1	0	1	0	0	0	0	0	1	1	0	0	0	0	0	0	0	0	0	0	0	0	1	0	0	0	0	1	1	1	0	0	0	0	0
TF01_11_sp001414325	A006_10	A006_10_scaffold93	POS6160	G	A	0	1	1	1	0	0	1	0	0	1	1	0	0	0	1	1	0	0	0	0	0	0	0	0	1	0	0	0	0	0	0	0	0	1	0	0	0	1	0	0	1	0	1	0
Bacteroides_uniformis	A006_21	A006_21_scaffold1	POS238356	T	C	1	0	0	0	0	1	0	0	1	1	0	0	0	0	1	0	0	0	0	0	0	0	1	1	1	0	0	0	0	1	1	0	0	0	0	1	0	0	1	0	0	1	0	0
Bacteroides_uniformis	A006_21	A006_21_scaffold1	POS240809	C	A	1	0	0	0	0	0	0	0	0	1	0	0	0	0	1	0	0	1	0	1	0	0	1	0	1	1	0	0	0	0	0	0	1	0	0	0	1	0	1	0	1	1	0	0
Bacteroides_uniformis	A006_21	A006_21_scaffold1	POS274992	T	C	1	0	0	1	0	1	0	0	0	1	0	0	0	0	1	0	0	1	0	0	0	0	1	1	1	0	0	0	0	0	1	0	1	0	0	0	1	0	0	0	1	1	0	0
Bacteroides_uniformis	A006_21	A006_21_scaffold10	POS142830	T	C	0	0	0	0	0	1	0	0	1	1	0	0	0	0	1	0	0	0	0	0	0	0	1	0	1	1	1	0	0	1	1	0	0	0	0	0	0	0	1	0	1	1	0	0
Bacteroides_uniformis	A006_21	A006_21_scaffold11	POS3310	G	A	1	0	0	0	0	1	0	0	0	1	0	0	0	0	1	0	0	0	0	0	0	0	0	1	1	0	0	0	0	0	1	1	0	0	0	0	0	0	1	1	1	1	0	0
Bacteroides_uniformis	A006_21	A006_21_scaffold13	POS110309	A	G	1	0	0	0	0	1	0	0	1	1	0	0	0	0	1	0	0	0	0	1	0	0	1	1	1	0	0	0	0	0	1	1	1	0	0	0	0	0	0	0	1	0	0	0
Bacteroides_uniformis	A006_21	A006_21_scaffold13	POS110310	T	C	1	0	0	0	0	1	0	0	1	1	0	0	0	0	1	0	0	0	0	1	0	0	1	1	1	0	0	0	0	0	1	1	1	0	0	0	0	0	0	0	1	0	0	0
Bacteroides_uniformis	A006_21	A006_21_scaffold13	POS110895	C	G	1	1	0	1	0	1	0	0	0	1	0	0	0	0	1	0	0	1	0	0	0	0	1	0	1	0	0	0	0	0	1	1	1	0	0	0	0	0	0	0	1	0	0	0
Bacteroides_uniformis	A006_21	A006_21_scaffold14	POS123076	G	A	1	0	0	0	0	1	0	0	1	1	0	0	0	0	1	0	0	1	0	0	0	0	0	1	1	0	0	0	0	0	1	1	0	0	0	0	0	0	0	0	1	1	0	0
Bacteroides_uniformis	A006_21	A006_21_scaffold2	POS163202	A	G	1	0	0	0	0	1	0	0	1	1	0	0	0	0	1	0	0	0	0	0	0	0	1	1	1	0	0	0	0	1	1	0	0	0	0	0	0	0	1	0	1	1	0	0
Bacteroides_uniformis	A006_21	A006_21_scaffold2	POS286200	G	A	1	1	0	0	0	1	0	0	1	1	1	0	0	0	1	0	0	0	0	0	0	0	0	1	1	0	0	0	0	0	1	1	1	0	0	0	0	0	0	0	1	0	0	0
Bacteroides_uniformis	A006_21	A006_21_scaffold2	POS307164	A	G	1	0	0	0	0	1	0	0	1	1	0	0	0	0	1	0	0	0	0	0	0	0	1	0	1	0	0	0	0	1	1	1	0	0	0	0	0	0	0	0	1	1	0	0
Bacteroides_uniformis	A006_21	A006_21_scaffold3	POS189842	T	C	0	0	0	0	0	1	0	0	1	1	1	0	0	0	1	0	0	0	0	0	0	0	1	0	1	0	1	0	0	0	1	1	0	0	0	0	0	0	0	0	1	1	0	0
Bacteroides_uniformis	A006_21	A006_21_scaffold4	POS228135	T	A	1	0	0	0	0	1	0	0	1	1	1	0	0	0	1	0	0	0	0	0	0	0	0	1	1	0	0	0	0	1	1	1	0	0	0	0	0	0	1	0	1	1	0	0
Bacteroides_uniformis	A006_21	A006_21_scaffold4	POS239154	C	T	0	0	1	0	1	0	0	0	0	0	0	0	1	0	0	1	1	0	0	0	1	0	0	1	0	1	0	1	0	0	0	0	0	1	1	1	0	1	0	0	0	0	0	0
Bacteroides_uniformis	A006_21	A006_21_scaffold4	POS57555	T	C	1	1	0	0	0	1	0	0	1	1	0	0	0	0	1	0	0	0	0	0	0	0	1	1	1	0	0	0	0	1	1	0	0	0	0	0	0	0	0	1	1	0	0	0
Bacteroides_uniformis	A006_21	A006_21_scaffold5	POS155471	C	T	0	0	1	0	1	0	0	0	1	0	0	0	1	0	0	1	1	0	0	1	1	0	0	0	0	1	1	0	0	0	0	1	0	1	1	0	0	0	0	0	0	0	0	0
Bacteroides_uniformis	A006_21	A006_21_scaffold6	POS155127	T	C	0	1	0	0	0	1	0	0	1	1	0	0	0	0	1	0	0	0	0	0	0	0	0	0	1	0	1	0	0	0	1	1	0	0	0	1	0	0	0	0	1	1	0	0
Bacteroides_uniformis	A006_21	A006_21_scaffold8	POS20825	T	A	1	0	0	1	0	1	0	0	0	1	1	0	0	0	1	0	0	1	0	1	0	0	1	0	0	0	0	0	0	0	0	1	1	0	0	0	0	0	0	0	1	1	0	0
Bacteroides_uniformis	A006_21	A006_21_scaffold8	POS21169	A	G	1	0	0	0	0	1	0	0	1	1	1	0	0	0	1	0	0	1	0	0	0	0	0	0	1	0	0	0	0	0	1	1	0	0	0	0	0	0	1	0	1	0	0	0
Dorea_formicigenerans	A006_5	A006_5_scaffold103	POS1014	C	G	0	1	0	0	1	1	0	0	1	0	0	0	1	0	0	0	0	0	0	0	1	0	1	1	0	1	0	1	1	0	0	0	0	0	0	0	0	0	0	0	0	0	1	0
Dorea_formicigenerans	A006_5	A006_5_scaffold103	POS1142	A	T	0	1	1	0	0	0	0	0	1	0	1	0	1	1	0	0	0	0	0	1	1	0	1	1	0	1	0	1	1	1	0	0	0	1	0	0	0	0	0	0	0	1	1	0
Dorea_formicigenerans	A006_5	A006_5_scaffold103	POS1149	T	C	0	1	1	0	1	0	0	0	1	0	1	0	1	1	0	0	0	0	1	1	1	0	1	1	0	1	1	1	1	1	0	0	0	1	0	0	0	0	0	0	0	0	1	0
Dorea_formicigenerans	A006_5	A006_5_scaffold104	POS2129	T	C	0	0	0	1	1	1	1	0	0	1	0	1	1	0	0	0	0	0	1	1	1	0	0	0	0	0	0	1	0	0	1	0	0	0	0	0	0	0	0	0	0	0	1	0
Dorea_formicigenerans	A006_5	A006_5_scaffold2	POS182629	T	G	0	0	0	1	0	1	0	0	1	1	0	0	0	0	0	0	1	0	1	0	0	0	0	0	1	1	0	0	0	1	0	0	1	0	0	0	0	1	0	0	0	1	0	0
Dorea_formicigenerans	A006_5	A006_5_scaffold38	POS14322	A	G	0	0	1	0	1	1	0	0	0	1	0	1	0	0	0	0	1	1	0	1	1	0	0	1	0	0	1	0	1	0	0	0	0	0	0	0	0	0	0	0	0	0	0	0
Coprobacter_fastidiosus	A007_27	A007_27_scaffold139	POS1932	G	A	0	0	0	0	1	1	0	0	0	1	0	1	0	0	0	0	0	0	1	0	0	1	1	0	1	0	0	0	0	0	1	1	0	0	1	0	1	0	0	1	0	1	1	0
Blautia_A_faecis	A008_10	A008_10_scaffold36	POS32906	C	T	1	0	0	1	0	0	0	0	0	0	0	1	1	1	0	0	1	0	0	1	0	1	0	0	0	0	0	1	0	0	0	0	0	0	1	0	1	0	0	1	1	1	0	0
Blautia_A_faecis	A008_10	A008_10_scaffold36	POS32909	G	A	1	0	0	1	0	0	0	0	0	0	0	1	0	1	0	0	1	0	0	1	0	1	0	0	0	0	0	1	0	0	0	0	0	0	0	0	1	0	0	1	1	1	0	0
Blautia_A_faecis	A008_10	A008_10_scaffold40	POS646	T	G	0	0	0	1	1	0	0	1	0	0	0	1	0	0	0	0	0	0	0	0	0	0	0	1	1	0	1	0	1	1	1	1	0	0	0	0	0	0	1	1	0	0	1	0
Blautia_A_faecis	A008_10	A008_10_scaffold55	POS1450	T	C	0	0	0	0	1	0	0	0	1	0	0	1	0	1	1	1	0	0	1	1	0	0	1	0	1	0	0	1	1	0	0	1	1	1	0	0	0	0	0	1	0	0	1	0
Blautia_A_faecis	A008_10	A008_10_scaffold63	POS14812	T	C	0	0	1	0	0	0	0	0	1	1	0	0	0	0	0	0	0	0	0	0	0	1	0	1	0	1	1	1	0	1	0	1	0	0	0	0	0	1	0	0	0	0	0	1
Blautia_A_faecis	A008_10	A008_10_scaffold65	POS5440	T	G	0	1	1	0	1	0	0	0	0	0	1	1	1	0	0	1	0	0	0	1	0	0	0	0	0	1	0	1	0	0	1	0	0	1	0	0	1	0	1	0	0	0	1	0
Blautia_A_faecis	A008_10	A008_10_scaffold80	POS4886	T	C	0	0	0	1	0	0	1	0	0	1	1	0	0	0	1	0	0	0	1	0	1	1	0	1	0	1	1	0	0	1	0	1	0	1	0	0	0	0	0	0	0	0	0	0
Holdemanella_sp002299315	A009_21	A009_21_scaffold3	POS396	C	T	0	0	0	1	1	1	0	0	1	0	0	0	0	0	0	1	0	0	0	1	1	0	0	1	0	0	0	1	1	0	0	0	0	1	1	0	0	0	0	0	0	0	0	1
Coprococcus_eutactus	A012_21	A012_21_scaffold12	POS92402	T	G	0	0	1	1	0	1	0	0	0	0	0	1	0	1	0	1	1	0	1	1	0	1	0	0	0	1	1	0	0	0	0	0	0	0	0	1	0	0	1	1	0	0	1	0
Coprococcus_eutactus	A012_21	A012_21_scaffold8	POS107145	T	A	0	0	1	0	0	0	0	0	0	0	0	1	0	0	0	0	0	0	1	0	1	1	0	0	0	1	0	1	0	0	1	1	0	0	0	1	1	0	1	1	0	0	1	0
Coprococcus_sp000433075	A012_32	A012_32_scaffold1	POS202	C	A	0	0	1	0	1	0	0	0	1	0	1	0	0	0	0	1	1	0	1	0	0	0	0	0	0	1	0	1	0	0	0	1	1	0	0	0	1	1	1	1	0	1	1	0
Coprococcus_sp000433075	A012_32	A012_32_scaffold1	POS242	G	T	1	0	1	0	1	0	0	0	1	0	1	0	0	0	0	0	1	0	0	0	1	1	0	0	0	0	0	0	0	0	0	1	1	1	0	0	1	1	1	1	0	1	1	0
Coprococcus_sp000433075	A012_32	A012_32_scaffold14	POS64882	G	A	0	0	1	0	1	0	1	0	1	0	1	1	0	0	0	0	0	0	0	1	1	0	0	1	0	0	1	0	0	1	1	0	0	0	0	0	0	0	0	0	0	0	0	0
Coprococcus_sp000433075	A012_32	A012_32_scaffold15	POS3553	T	C	0	0	1	1	0	1	0	1	0	0	0	1	0	0	1	1	1	0	0	0	0	0	0	1	0	1	0	0	0	1	1	1	1	0	0	0	0	0	0	0	0	0	1	0
Coprococcus_sp000433075	A012_32	A012_32_scaffold26	POS267	T	C	0	0	1	0	1	0	1	0	0	1	0	1	0	1	0	0	1	0	0	0	1	0	1	0	0	0	0	0	1	0	1	0	1	1	0	1	1	0	0	0	0	0	1	0
Coprococcus_sp000433075	A012_32	A012_32_scaffold26	POS389	T	G	0	0	0	0	1	0	1	0	0	0	0	1	0	0	0	0	1	0	0	0	1	1	1	0	0	1	0	0	1	0	1	0	0	1	0	1	1	0	0	0	0	0	1	0
Roseburia_sp900753715	A012_38	A012_38_scaffold261	POS2120	G	A	0	0	1	1	0	0	1	0	0	0	0	1	0	0	1	0	1	0	1	1	1	0	0	1	0	0	0	0	1	0	0	1	0	0	0	0	0	0	1	0	0	1	0	0
Roseburia_sp900753715	A012_38	A012_38_scaffold305	POS621	T	C	0	1	1	0	0	0	0	0	1	0	1	0	0	0	0	0	0	0	0	1	1	0	0	0	0	1	0	0	0	0	1	0	0	0	1	1	1	0	0	0	1	1	0	0
Roseburia_sp900753715	A012_38	A012_38_scaffold98	POS3024	C	T	0	0	0	0	0	0	0	0	0	0	1	1	0	0	0	0	0	0	1	0	0	0	1	1	0	1	0	1	1	1	0	1	1	0	0	0	0	0	1	0	0	0	0	0
CAG_510_sp000434615	A012_9	A012_9_scaffold17	POS6799	T	C	0	0	1	1	0	0	1	0	0	1	1	1	0	0	0	0	0	0	0	0	1	1	0	0	1	0	0	0	0	0	0	0	0	0	0	0	0	1	0	1	1	0	0	0
Blautia_A_sp000436615	A013_1	A013_1_scaffold17	POS2765	G	A	0	0	1	0	1	1	0	0	0	1	1	1	0	0	0	0	0	0	1	1	1	0	0	0	1	0	0	0	1	0	0	0	0	1	1	0	0	0	0	1	0	0	0	1
Blautia_A_sp000436615	A013_1	A013_1_scaffold22	POS46755	G	T	0	0	1	1	1	0	0	0	0	1	0	1	0	0	0	0	1	0	1	1	1	0	0	0	1	0	0	0	0	0	0	0	0	1	0	0	0	1	0	0	0	0	0	0
Blautia_A_sp000436615	A013_1	A013_1_scaffold30	POS34324	T	C	0	0	1	0	1	0	0	0	1	1	1	0	1	0	1	0	0	0	0	1	0	0	0	1	0	0	0	1	1	1	0	0	0	1	0	0	0	0	0	1	0	0	0	0
Blautia_A_sp000436615	A013_1	A013_1_scaffold38	POS18050	A	C	1	0	1	0	0	1	0	0	0	1	0	1	0	0	0	0	1	1	0	0	0	0	0	0	0	0	0	1	0	0	1	0	0	0	0	1	0	1	1	0	0	0	0	0
Blautia_A_sp000436615	A013_1	A013_1_scaffold38	POS9912	C	G	0	0	0	0	0	1	0	0	0	1	0	1	0	1	0	1	1	1	0	0	1	0	0	0	0	0	0	0	0	0	1	1	1	0	0	0	1	0	0	0	0	0	0	1
Blautia_A_sp000436615	A013_1	A013_1_scaffold41	POS457	T	C	0	0	0	0	1	0	0	0	1	1	0	0	0	1	1	0	1	0	1	1	1	0	1	0	0	0	0	1	0	0	0	1	0	1	0	0	0	0	0	0	0	0	0	0
Blautia_A_sp000436615	A013_1	A013_1_scaffold48	POS9472	C	G	1	1	0	0	0	1	1	1	1	0	0	0	1	0	0	1	1	0	1	1	0	1	0	0	0	0	0	0	0	0	0	0	0	0	0	1	0	0	1	1	0	0	0	0
Blautia_A_sp000436615	A013_1	A013_1_scaffold48	POS9619	G	A	0	0	0	0	0	1	1	1	1	0	0	0	1	0	0	1	1	0	1	1	0	1	0	0	0	1	0	0	0	0	0	1	0	0	0	1	0	0	1	1	0	0	0	0
Blautia_A_sp000436615	A013_1	A013_1_scaffold48	POS9622	T	A	0	0	0	0	0	1	1	1	1	0	0	0	1	0	0	1	1	0	0	1	0	1	0	0	0	1	0	0	0	0	0	1	0	0	0	1	0	0	1	1	0	0	0	0
Blautia_A_sp000436615	A013_1	A013_1_scaffold48	POS9809	G	A	0	0	0	0	0	1	1	1	1	0	0	0	1	0	0	1	1	0	1	0	0	1	0	0	0	1	0	0	0	0	0	1	0	0	0	0	0	0	0	1	1	0	0	0
Blautia_A_sp000436615	A013_1	A013_1_scaffold48	POS9810	C	T	0	0	0	0	0	1	1	1	1	0	0	0	1	0	0	1	1	0	1	0	0	1	0	0	0	1	0	0	0	0	0	1	0	0	0	0	0	0	0	1	1	0	0	0
Blautia_A_sp000436615	A013_1	A013_1_scaffold48	POS9900	G	T	0	0	0	0	1	1	0	1	1	0	0	0	1	1	0	1	1	0	1	1	0	0	0	0	0	1	0	0	0	0	0	1	0	0	0	1	0	0	0	0	1	0	0	0
Blautia_A_sp000436615	A013_1	A013_1_scaffold50	POS6253	A	G	0	0	0	1	1	0	0	0	0	1	1	1	0	0	0	1	0	0	0	0	1	0	0	1	1	0	0	1	0	0	0	0	0	1	0	0	0	1	1	0	0	0	0	0
Blautia_A_sp000436615	A013_1	A013_1_scaffold71	POS3373	A	G	1	0	1	0	0	0	0	0	0	0	1	0	0	0	0	1	0	0	1	1	1	0	1	0	0	0	1	0	1	0	0	1	0	1	0	0	0	0	0	1	0	0	0	0
Blautia_A_sp000436615	A013_1	A013_1_scaffold82	POS581	A	G	0	0	1	0	1	0	1	0	0	1	0	0	1	0	1	1	0	0	0	0	1	0	0	0	0	1	0	1	0	1	0	1	0	1	0	0	0	0	0	0	0	1	0	0
Faecalimonas_phoceensis	A013_8	A013_8_scaffold127	POS1783	A	C	0	0	1	1	1	0	1	0	0	1	0	0	1	0	0	0	0	1	1	1	1	1	0	1	0	0	1	0	0	0	0	1	1	0	1	0	0	0	0	0	0	1	0	1
Faecalimonas_phoceensis	A013_8	A013_8_scaffold212	POS2873	A	G	0	0	0	0	1	0	0	0	1	1	1	0	0	0	1	1	1	0	1	1	0	0	0	1	0	0	0	1	0	1	0	1	0	0	0	0	0	0	0	0	0	0	0	1
Faecalimonas_phoceensis	A013_8	A013_8_scaffold212	POS2888	A	G	0	0	0	0	1	0	0	0	1	1	1	0	0	0	1	1	1	0	1	1	0	0	0	1	0	0	0	1	0	0	0	1	0	0	0	0	0	0	0	0	0	0	0	1
Faecalimonas_phoceensis	A013_8	A013_8_scaffold214	POS3172	G	A	0	0	1	1	0	1	0	0	1	0	0	0	0	0	0	0	0	0	0	0	1	1	0	0	0	0	1	0	0	0	1	1	0	1	0	1	0	0	0	0	0	0	1	1
Faecalimonas_phoceensis	A013_8	A013_8_scaffold214	POS3301	T	C	0	0	1	0	0	0	1	0	0	0	0	1	0	0	0	0	1	0	0	0	0	1	0	0	0	0	1	0	0	0	1	0	0	1	0	1	0	0	0	0	0	1	1	1
Faecalimonas_phoceensis	A013_8	A013_8_scaffold214	POS424	A	G	0	0	1	1	0	1	1	0	1	0	0	0	0	0	0	0	0	0	0	0	1	1	0	0	0	0	0	0	0	0	1	1	0	1	0	0	0	0	0	1	0	0	1	1
HGM11523_sp900756545	A014_12	A014_12_scaffold40	POS309	A	G	1	0	1	1	1	0	0	0	1	1	0	0	0	1	0	1	1	1	1	0	1	0	0	0	0	0	0	0	0	0	1	0	1	1	0	1	0	0	1	1	0	0	0	0
Lachnospira_rogosae_A	A018_10	A018_10_scaffold12	POS58310	G	A	0	0	1	0	0	0	1	0	0	1	1	1	0	0	0	0	1	0	0	0	0	0	1	0	0	1	0	1	0	0	0	0	0	0	1	0	1	0	0	1	1	0	1	0
Lachnospira_rogosae_A	A018_10	A018_10_scaffold12	POS58346	G	T	0	1	1	0	0	0	1	0	0	0	1	1	0	0	0	1	1	0	0	0	0	0	1	0	0	1	0	1	0	0	0	0	0	0	0	0	1	0	0	1	1	0	1	0
Lachnospira_rogosae_A	A018_10	A018_10_scaffold12	POS58750	A	G	0	1	1	0	0	0	1	0	0	1	1	1	1	0	1	0	1	0	0	0	0	0	1	0	1	1	0	1	0	0	0	0	0	0	1	0	1	1	0	1	1	0	1	0
Lachnospira_rogosae_A	A018_10	A018_10_scaffold12	POS58756	G	A	0	1	1	0	0	0	1	0	0	0	1	1	1	0	1	0	1	0	0	0	0	0	1	0	1	1	0	1	0	0	0	0	0	0	1	0	1	1	1	1	1	0	1	0
Lachnospira_rogosae_A	A018_10	A018_10_scaffold12	POS58795	T	C	0	1	1	0	0	0	0	0	0	0	1	1	0	0	1	0	0	0	0	0	0	0	1	0	1	1	0	1	0	0	0	0	1	0	1	0	1	0	0	0	0	0	1	0
Lachnospira_rogosae_A	A018_10	A018_10_scaffold12	POS58809	C	T	0	1	1	0	0	0	0	0	0	0	1	1	1	0	0	0	0	0	0	0	0	0	1	0	0	1	0	1	0	0	1	0	0	0	1	0	1	1	0	0	0	0	1	0
Lachnospira_rogosae_A	A018_10	A018_10_scaffold3	POS82887	T	A	0	0	1	1	1	0	1	0	1	1	1	0	0	0	1	1	0	0	0	0	1	0	0	0	0	0	1	0	0	0	0	0	0	1	0	0	0	0	0	0	0	0	0	1
Faecalimonas_phoceensis	A018_9	A018_9_scaffold117	POS4253	T	C	0	0	0	0	1	0	0	0	0	1	0	0	0	0	1	1	0	0	0	1	1	0	0	0	0	1	0	1	0	1	0	1	0	0	0	0	0	0	1	1	0	0	0	1
Faecalimonas_phoceensis	A018_9	A018_9_scaffold152	POS2827	G	A	0	0	1	0	0	0	1	0	0	0	1	1	1	0	0	0	0	0	0	0	0	0	1	0	0	1	0	0	1	0	0	1	0	1	1	0	1	1	0	1	1	1	0	0
Faecalimonas_phoceensis	A018_9	A018_9_scaffold21	POS22763	A	G	0	0	0	0	1	1	0	0	0	1	1	1	0	0	0	0	1	0	1	1	0	0	0	1	0	1	1	0	0	0	0	1	0	0	0	0	0	0	0	1	0	0	0	1
Faecalimonas_phoceensis	A018_9	A018_9_scaffold21	POS22772	G	A	0	0	1	0	1	1	0	0	0	1	1	1	0	0	0	0	1	0	1	1	0	0	0	1	0	1	1	0	0	0	0	1	0	1	0	0	0	0	0	1	0	0	0	1
Faecalimonas_phoceensis	A018_9	A018_9_scaffold21	POS24814	G	A	0	0	1	0	1	0	0	0	0	1	1	0	0	0	0	1	1	0	1	1	0	0	0	1	0	1	1	0	0	0	0	1	0	1	0	0	0	0	0	1	0	0	0	1
Faecalimonas_phoceensis	A018_9	A018_9_scaffold4	POS10511	A	G	0	0	1	0	1	1	1	0	0	1	0	1	0	0	0	0	1	0	0	1	0	0	0	1	0	1	0	1	1	0	0	0	0	1	1	0	0	0	0	1	0	0	0	1
Faecalimonas_phoceensis	A018_9	A018_9_scaffold4	POS10540	T	C	0	0	1	0	1	1	1	0	0	1	0	1	0	0	0	0	1	0	0	1	0	0	0	1	0	1	0	1	1	0	0	0	0	1	1	0	0	0	0	1	0	0	0	0
Faecalimonas_phoceensis	A018_9	A018_9_scaffold53	POS11296	T	C	0	0	0	1	0	0	0	0	0	0	0	1	0	0	0	1	1	0	0	0	0	0	0	1	0	0	1	1	1	1	0	0	0	1	0	0	0	0	1	1	0	1	0	0
Faecalimonas_phoceensis	A018_9	A018_9_scaffold67	POS10567	T	A	0	0	1	0	1	0	0	0	0	0	1	1	1	0	0	0	0	0	0	0	0	0	0	0	1	0	0	0	0	0	0	1	0	1	1	0	0	1	0	1	0	0	0	1
Faecalimonas_phoceensis	A018_9	A018_9_scaffold67	POS10569	G	A	0	0	1	0	1	0	0	0	0	0	1	1	1	0	0	0	0	0	0	0	0	0	0	0	1	0	0	0	0	0	0	1	0	1	1	0	0	1	0	1	0	0	0	1
Faecalimonas_phoceensis	A018_9	A018_9_scaffold67	POS10903	A	G	0	0	1	0	1	0	1	0	0	0	1	1	0	0	0	0	0	0	0	0	0	0	0	0	1	0	0	1	0	0	0	1	0	1	1	0	0	1	0	1	0	0	0	1
Faecalimonas_phoceensis	A018_9	A018_9_scaffold67	POS10909	T	A	0	0	1	0	1	0	1	0	0	0	1	1	0	0	0	0	0	0	0	0	0	0	0	0	1	0	0	1	0	0	0	1	0	1	1	0	0	1	0	1	0	0	0	1
Faecalimonas_phoceensis	A018_9	A018_9_scaffold67	POS11512	T	C	0	0	1	0	1	0	1	0	0	0	1	1	0	0	0	0	0	0	0	0	0	0	0	0	1	0	0	1	0	0	0	1	0	1	1	0	0	1	0	1	0	0	0	1
Faecalimonas_phoceensis	A018_9	A018_9_scaffold67	POS8104	G	A	0	0	1	0	1	0	1	0	0	0	1	1	0	0	0	0	0	0	0	0	0	0	0	0	1	0	1	1	0	0	0	1	0	1	1	0	0	1	0	1	0	0	0	1
Faecalimonas_phoceensis	A018_9	A018_9_scaffold91	POS3170	G	A	0	0	0	0	0	1	1	0	0	0	0	1	1	0	0	0	1	0	0	0	0	1	1	1	0	0	1	0	1	0	0	0	1	1	1	0	0	0	0	0	0	0	0	0
Faecalimonas_phoceensis	A018_9	A018_9_scaffold91	POS3315	C	A	0	0	0	0	0	1	1	0	0	0	0	1	1	0	0	1	0	0	0	0	0	1	1	0	0	1	1	0	0	0	0	0	1	1	1	0	0	0	0	0	0	0	0	1
UBA3402_sp003478355	A020_16	A020_16_scaffold35	POS15384	C	T	0	0	1	0	0	0	0	1	0	0	0	1	0	1	0	1	1	1	0	1	0	0	1	1	0	1	0	1	0	1	0	0	0	0	0	0	0	0	0	0	0	0	0	0
UBA7182_sp003481535	A020_18	A020_18_scaffold52	POS1157	A	G	1	0	1	0	0	0	1	0	1	0	0	0	0	0	1	0	1	0	1	1	0	0	0	1	0	1	0	0	1	1	0	0	0	0	0	0	0	0	0	0	0	0	0	1
Parabacteroides_distasonis	A020_6	A020_6_scaffold16	POS35092	C	T	0	0	0	0	0	0	0	1	0	0	1	1	0	1	0	0	1	0	0	0	0	0	1	1	0	1	1	1	0	0	1	0	1	0	0	0	0	0	0	1	0	0	0	1
Parabacteroides_distasonis	A020_6	A020_6_scaffold3	POS49359	T	C	0	0	0	0	0	0	0	0	1	0	1	1	0	0	1	1	1	0	0	0	0	0	0	0	1	0	1	0	1	0	0	1	1	0	0	0	0	0	0	0	0	0	0	1
Eubacterium_R_sp000434995	A024_26	A024_26_scaffold2	POS330	G	A	0	1	0	0	1	0	0	1	0	1	0	1	1	0	0	0	0	0	1	0	0	1	1	0	0	0	0	0	0	0	0	0	1	0	0	1	1	1	1	0	0	0	1	0
Mediterraneibacter_lactaris	A032_12	A032_12_scaffold36	POS5018	A	G	0	0	1	0	1	0	0	0	0	1	0	0	0	0	1	0	1	0	0	0	1	0	0	1	0	0	1	0	1	1	0	0	0	1	0	0	0	1	0	0	0	0	0	0
Mediterraneibacter_lactaris	A032_12	A032_12_scaffold36	POS677	T	A	0	0	1	0	1	1	0	0	1	1	0	0	0	0	0	0	1	0	1	0	1	1	0	1	0	0	0	0	1	1	0	0	0	1	0	0	0	0	0	0	0	0	0	0
Mediterraneibacter_lactaris	A032_12	A032_12_scaffold36	POS725	A	T	0	0	0	0	1	1	0	0	1	0	0	0	0	0	0	1	1	0	1	0	1	1	0	1	0	0	1	0	1	1	0	0	0	1	0	0	0	0	0	0	0	0	0	0
Mediterraneibacter_lactaris	A032_12	A032_12_scaffold36	POS782	C	T	0	0	0	0	1	1	0	0	1	0	0	0	0	0	0	1	1	0	1	0	1	1	0	1	0	0	1	0	1	1	0	0	0	1	0	0	0	0	0	0	0	0	0	0
Mediterraneibacter_lactaris	A032_12	A032_12_scaffold36	POS824	G	A	0	0	0	0	1	1	0	0	1	0	0	0	0	0	1	0	1	0	1	0	1	0	0	1	0	0	1	0	1	1	0	0	0	1	0	0	0	0	0	0	0	0	0	0
Mediterraneibacter_lactaris	A032_12	A032_12_scaffold96	POS311	G	A	0	0	1	0	1	0	0	0	0	0	0	1	1	0	0	0	1	0	1	1	1	0	0	1	0	0	1	1	0	0	0	1	0	1	0	0	0	1	0	1	0	0	0	1
Dysosmobacter_sp001916835	A032_7	A032_7_scaffold10	POS39366	C	T	0	0	0	1	0	1	1	0	0	0	0	0	1	0	0	0	1	0	0	0	0	0	0	0	1	0	0	1	0	0	0	0	1	1	1	0	0	0	0	0	0	1	1	1
Dysosmobacter_sp001916835	A032_7	A032_7_scaffold10	POS51467	G	A	0	1	1	1	0	0	0	0	1	1	0	0	0	0	0	0	1	0	1	0	1	0	1	0	0	0	1	1	0	0	0	1	1	1	0	0	0	1	0	0	0	1	0	0
CAG_177_sp000431775	A035_6	A035_6_scaffold40	POS2459	G	A	0	0	0	0	0	0	0	1	0	0	1	1	1	0	0	1	0	0	0	0	1	0	0	0	1	1	1	1	0	0	0	0	0	1	0	1	0	0	0	0	1	0	1	0
CAG_177_sp000431775	A035_6	A035_6_scaffold40	POS2510	T	C	0	0	0	0	0	0	0	1	0	0	1	1	0	1	0	1	0	0	1	0	0	0	0	0	0	1	1	1	0	0	0	1	0	1	1	1	0	0	1	0	1	0	0	0
CAG_177_sp000431775	A035_6	A035_6_scaffold40	POS2625	G	A	0	0	0	0	0	0	0	1	0	0	1	1	0	1	0	1	0	0	0	0	1	0	0	0	0	1	1	0	0	0	0	1	0	1	1	1	0	0	1	0	0	1	0	0
Negativibacillus_sp000435195	A035_8	A035_8_scaffold6	POS244	G	A	0	0	1	0	0	0	0	0	1	0	0	0	1	0	1	0	1	0	1	1	0	0	0	1	0	0	0	0	1	0	0	1	0	1	0	0	0	0	1	0	0	0	0	0
UBA11524_sp000437595	A036_22	A036_22_scaffold13	POS6339	A	G	1	1	0	0	0	0	0	0	1	0	0	0	1	0	0	0	0	0	1	0	1	0	1	0	0	1	1	0	0	0	0	0	0	0	0	1	0	0	0	1	1	0	0	1
UBA11524_sp000437595	A036_22	A036_22_scaffold13	POS7750	G	A	1	1	0	0	0	0	0	0	1	0	0	0	1	0	0	0	0	0	1	0	1	0	1	0	0	1	1	0	0	0	0	0	0	0	0	1	0	0	1	1	1	0	0	1
UBA11524_sp000437595	A036_22	A036_22_scaffold4	POS111014	A	T	1	1	0	0	0	0	0	0	0	0	0	0	0	0	0	0	0	0	1	1	1	0	1	0	0	1	0	0	0	0	0	0	0	1	0	1	0	0	1	1	1	0	0	1
Lachnospira_sp000437735	A039_3	A039_3_scaffold21	POS2386	G	A	0	1	1	0	1	0	0	0	0	1	1	1	0	0	0	1	1	0	1	0	1	0	0	0	1	0	0	1	0	0	0	0	0	1	0	0	0	0	0	1	1	0	0	0
Phocaeicola_plebeius	A041_16	A041_16_scaffold140	POS2503	C	T	0	1	1	0	0	0	1	0	0	0	0	0	1	0	0	0	1	0	1	0	0	1	1	0	0	1	0	1	0	0	0	0	0	0	1	0	1	0	0	0	0	0	0	0
Phocaeicola_plebeius	A041_16	A041_16_scaffold140	POS2516	A	G	0	1	1	1	1	0	0	0	0	0	0	0	0	0	0	1	1	0	0	0	0	1	1	1	0	1	1	1	0	0	0	0	0	0	1	0	1	0	0	0	0	0	1	0
Phocaeicola_plebeius	A041_16	A041_16_scaffold140	POS3084	G	T	0	1	1	1	0	1	0	0	0	0	0	0	1	1	0	0	0	0	0	1	0	0	0	0	0	1	0	0	0	0	1	1	0	0	0	0	0	0	0	1	0	0	1	0
Phocaeicola_plebeius	A041_16	A041_16_scaffold140	POS3834	C	T	0	1	1	0	0	1	0	0	0	0	0	0	1	1	0	0	1	0	0	0	0	0	0	0	1	1	0	0	0	0	0	0	0	0	0	1	1	0	1	1	1	0	1	0
Phocaeicola_plebeius	A041_16	A041_16_scaffold142	POS6488	T	A	0	0	1	1	0	0	0	0	0	1	1	1	0	0	0	1	0	0	0	1	1	1	0	0	0	0	1	0	0	1	0	1	0	1	0	1	0	0	1	0	0	0	0	0
Phocaeicola_plebeius	A041_16	A041_16_scaffold20	POS1916	G	A	0	0	0	0	0	0	1	1	0	0	0	0	1	0	0	1	1	0	0	1	1	0	0	0	0	1	0	1	0	0	0	0	0	1	1	1	0	1	1	0	0	0	0	0
Phocaeicola_plebeius	A041_16	A041_16_scaffold223	POS2114	C	T	1	0	1	1	0	0	1	0	0	0	1	1	0	0	0	0	0	0	1	0	0	1	0	0	1	0	0	1	0	0	0	0	0	0	1	0	0	0	0	1	1	0	0	0
Phocaeicola_plebeius	A041_16	A041_16_scaffold223	POS2116	T	C	1	0	1	1	0	0	1	0	0	0	1	1	0	0	0	0	0	0	1	0	0	1	0	0	1	0	0	1	0	0	0	0	0	0	1	0	0	0	0	1	1	0	0	0
Phocaeicola_plebeius	A041_16	A041_16_scaffold236	POS1884	C	A	0	0	0	0	1	0	1	0	0	0	0	1	1	0	1	1	1	0	0	0	0	0	0	0	0	0	0	1	0	1	0	0	0	1	0	0	1	1	0	0	0	1	0	0
Phocaeicola_plebeius	A041_16	A041_16_scaffold46	POS2564	G	A	1	0	1	0	0	0	1	0	0	0	1	0	1	0	0	0	1	0	1	0	1	1	0	0	1	0	0	0	0	0	0	1	0	0	0	0	0	1	0	1	0	0	1	0
Phocaeicola_plebeius	A041_16	A041_16_scaffold46	POS8156	T	C	1	0	1	0	0	1	1	0	0	1	0	1	0	0	0	1	0	0	1	0	0	0	0	0	1	0	0	0	0	0	0	0	0	0	0	0	0	0	0	1	1	1	0	1
Lachnospira_sp000436475	A041_7	A041_7_scaffold48	POS14732	A	C	0	0	0	0	0	0	0	0	1	1	0	0	0	0	1	1	1	0	0	0	0	0	0	1	0	0	0	0	1	1	0	1	1	1	0	0	0	0	0	0	0	0	0	1
Roseburia_sp900552665	A045_15	A045_15_scaffold1	POS102135	T	C	0	0	1	0	1	1	0	0	0	1	1	0	0	0	0	1	0	0	0	0	1	1	0	0	1	0	0	1	0	0	0	0	0	0	0	0	0	0	0	1	1	1	0	0
Roseburia_sp900552665	A045_15	A045_15_scaffold1	POS102138	C	T	0	0	1	0	1	1	0	0	0	1	1	1	0	0	0	1	0	0	0	0	0	1	0	0	1	0	0	1	0	0	0	0	0	0	0	0	0	0	0	1	1	1	0	0
Roseburia_sp900552665	A045_15	A045_15_scaffold1	POS106590	C	A	0	0	1	0	0	0	1	0	0	1	1	1	0	0	0	1	1	0	1	0	0	1	0	0	1	0	0	0	0	0	0	1	0	0	0	0	0	0	0	0	0	1	1	0
Roseburia_sp900552665	A045_15	A045_15_scaffold1	POS108516	C	T	0	0	0	0	0	0	1	0	0	1	1	1	0	0	0	0	0	0	1	0	0	1	0	1	0	0	0	1	0	0	0	1	0	0	1	0	0	1	0	1	0	1	0	0
Roseburia_sp900552665	A045_15	A045_15_scaffold1	POS110104	G	A	0	0	1	0	0	1	1	0	0	1	1	0	0	0	0	1	0	0	1	0	1	0	0	0	1	0	0	0	0	0	0	0	0	1	0	0	0	1	0	0	1	1	1	0
Roseburia_sp900552665	A045_15	A045_15_scaffold1	POS110723	T	A	1	0	1	1	1	1	1	0	0	0	1	1	0	0	0	0	0	0	1	0	0	0	0	0	1	0	0	1	0	0	0	1	0	0	1	0	0	0	0	0	0	0	0	0
Roseburia_sp900552665	A045_15	A045_15_scaffold1	POS116872	G	C	1	0	1	0	0	1	1	0	0	1	1	1	0	0	0	1	1	0	0	0	1	1	0	0	1	0	0	1	0	0	0	1	0	0	0	0	0	0	0	1	0	0	0	0
Roseburia_sp900552665	A045_15	A045_15_scaffold1	POS12902	G	A	1	0	1	0	0	0	1	0	0	0	0	1	0	0	0	1	0	0	1	0	0	1	0	0	1	0	0	0	0	0	0	1	0	0	0	0	0	1	0	1	1	1	1	0
Roseburia_sp900552665	A045_15	A045_15_scaffold1	POS17953	T	C	1	0	1	0	0	1	1	0	0	1	1	1	0	0	0	1	0	0	1	0	0	0	0	0	1	0	0	1	0	0	0	0	0	0	0	0	0	0	0	1	0	0	1	0
Roseburia_sp900552665	A045_15	A045_15_scaffold1	POS18286	G	A	1	0	1	1	0	1	1	0	0	1	1	1	0	0	0	0	0	0	0	0	0	0	0	0	1	0	0	1	0	0	0	0	0	0	0	0	0	0	0	1	0	0	1	0
Roseburia_sp900552665	A045_15	A045_15_scaffold1	POS18703	C	T	0	0	1	0	0	1	0	0	0	1	1	0	0	0	0	1	0	0	1	0	1	1	0	0	1	0	0	1	0	0	0	0	0	0	0	0	0	0	0	1	0	0	1	0
Roseburia_sp900552665	A045_15	A045_15_scaffold1	POS18742	G	A	0	0	1	1	0	1	0	0	0	1	1	0	0	0	0	1	0	0	1	0	0	1	0	0	1	0	0	1	0	0	0	0	0	0	0	0	0	0	0	1	0	0	1	0
Roseburia_sp900552665	A045_15	A045_15_scaffold1	POS18796	T	C	0	0	1	0	0	1	0	0	0	1	1	0	0	0	0	1	1	0	1	0	0	1	0	0	1	0	0	1	0	0	0	0	0	0	0	0	0	1	0	1	0	0	1	0
Roseburia_sp900552665	A045_15	A045_15_scaffold1	POS24619	G	A	1	1	0	0	0	0	1	0	0	1	1	1	0	0	0	0	0	0	1	0	0	1	0	0	1	0	0	1	0	0	0	1	0	1	0	0	0	0	0	1	1	1	1	0
Roseburia_sp900552665	A045_15	A045_15_scaffold1	POS24683	C	T	1	1	0	0	1	1	1	0	0	1	1	1	0	0	0	1	1	0	1	0	0	1	0	0	1	0	0	1	0	0	0	1	0	0	0	0	0	0	0	1	0	1	0	0
Roseburia_sp900552665	A045_15	A045_15_scaffold1	POS26951	A	G	1	0	1	0	0	1	1	0	0	1	1	1	0	0	0	0	0	0	0	0	0	1	0	0	1	0	0	0	0	0	0	1	0	0	0	0	0	0	0	1	1	1	1	1
Roseburia_sp900552665	A045_15	A045_15_scaffold1	POS36079	T	C	1	0	1	0	0	1	1	0	0	0	0	0	1	0	0	0	0	0	1	0	0	1	0	0	1	0	0	0	0	0	0	1	0	0	0	0	0	1	0	0	1	1	1	0
Roseburia_sp900552665	A045_15	A045_15_scaffold1	POS43193	G	A	0	0	1	1	0	1	0	0	0	1	0	1	0	0	0	0	0	0	1	0	0	1	0	1	1	0	0	0	0	0	0	1	0	0	1	0	0	1	0	1	0	0	0	0
Roseburia_sp900552665	A045_15	A045_15_scaffold1	POS43788	A	G	0	0	0	1	0	0	1	0	0	1	1	1	0	0	0	0	0	0	1	0	0	0	0	0	1	0	0	1	0	0	0	1	0	0	1	1	0	1	0	1	0	0	0	0
Roseburia_sp900552665	A045_15	A045_15_scaffold1	POS43878	T	A	0	0	0	0	0	1	1	0	0	0	1	1	0	0	0	1	0	0	1	0	0	0	0	0	1	0	0	1	0	0	0	0	0	0	0	0	0	1	0	0	1	1	1	0
Roseburia_sp900552665	A045_15	A045_15_scaffold1	POS46627	C	T	0	1	1	0	1	1	1	0	0	0	1	1	0	0	0	1	0	0	1	0	0	0	0	0	1	0	0	1	0	0	0	1	0	0	0	0	0	0	0	1	1	1	1	0
Roseburia_sp900552665	A045_15	A045_15_scaffold1	POS48281	A	G	1	0	1	0	0	1	1	0	0	1	1	1	0	0	0	0	1	0	1	0	0	0	0	0	1	0	0	0	0	0	0	1	0	0	0	1	0	0	0	1	1	1	0	0
Roseburia_sp900552665	A045_15	A045_15_scaffold1	POS53876	T	C	1	1	1	0	0	1	1	0	0	0	1	0	0	0	0	1	1	0	0	0	0	1	0	0	1	0	0	1	0	0	0	1	0	0	1	0	0	0	0	1	0	1	0	0
Roseburia_sp900552665	A045_15	A045_15_scaffold1	POS53897	C	T	1	0	1	0	0	1	1	0	0	0	1	0	0	0	0	1	0	0	0	0	0	1	0	0	1	0	0	1	0	0	0	1	0	0	1	0	0	0	0	1	0	1	0	0
Roseburia_sp900552665	A045_15	A045_15_scaffold1	POS61346	T	C	1	0	1	0	0	0	0	0	0	1	1	1	0	0	0	1	0	0	0	0	0	1	0	0	1	0	0	0	0	0	0	1	0	0	0	0	0	1	0	1	1	1	0	0
Roseburia_sp900552665	A045_15	A045_15_scaffold1	POS61670	T	C	0	0	1	1	0	1	1	0	0	1	0	1	0	0	0	0	0	0	0	0	0	1	0	0	1	0	0	1	0	0	0	1	0	0	0	0	0	0	0	1	1	1	0	0
Roseburia_sp900552665	A045_15	A045_15_scaffold1	POS62333	C	T	0	0	1	0	1	0	1	0	0	1	0	0	0	0	0	0	0	0	1	0	1	1	0	0	1	0	0	1	0	0	0	1	0	0	0	1	0	1	0	1	1	1	0	0
Roseburia_sp900552665	A045_15	A045_15_scaffold1	POS63566	C	T	0	0	1	0	0	1	1	0	0	1	0	1	0	0	0	0	0	0	1	0	0	1	0	0	1	0	0	1	0	0	0	1	0	0	0	0	0	1	0	0	1	1	0	0
Roseburia_sp900552665	A045_15	A045_15_scaffold1	POS66414	A	G	0	0	0	0	0	1	1	0	0	0	1	1	0	0	0	1	1	0	1	0	0	0	0	1	0	0	0	1	0	0	0	1	0	0	0	0	0	0	0	0	1	1	1	0
Roseburia_sp900552665	A045_15	A045_15_scaffold1	POS66417	G	C	0	0	0	0	1	1	1	0	0	0	1	1	0	0	0	1	1	0	1	0	0	0	0	1	0	0	0	1	0	0	0	1	0	0	1	0	0	0	0	0	1	1	1	0
Roseburia_sp900552665	A045_15	A045_15_scaffold1	POS77524	C	T	0	0	1	0	0	1	1	0	0	1	1	0	0	0	0	0	0	0	0	0	1	1	0	0	1	0	0	1	0	0	0	0	0	0	0	0	0	1	0	1	1	1	0	0
Roseburia_sp900552665	A045_15	A045_15_scaffold1	POS82153	A	T	0	0	0	0	0	1	1	0	0	1	1	1	0	0	0	0	0	0	1	0	0	1	0	0	1	0	0	1	0	0	0	1	0	0	0	0	0	1	0	1	0	1	0	0
Roseburia_sp900552665	A045_15	A045_15_scaffold1	POS84821	A	G	0	0	1	0	1	0	1	0	0	1	1	0	0	0	0	0	0	0	1	0	0	1	0	0	1	0	0	1	0	0	0	0	0	1	0	0	0	1	0	1	1	1	0	0
Roseburia_sp900552665	A045_15	A045_15_scaffold1	POS85480	C	T	0	0	1	0	0	1	1	0	0	0	0	1	0	0	0	1	0	0	1	0	0	1	0	1	1	0	0	1	0	0	0	1	0	0	0	0	0	1	0	0	1	1	1	0
Roseburia_sp900552665	A045_15	A045_15_scaffold1	POS86837	T	C	0	0	1	0	0	1	1	0	0	0	1	1	1	0	0	0	0	0	1	0	0	1	0	0	1	0	0	1	0	0	0	0	0	0	0	0	0	0	0	1	1	0	1	0
Roseburia_sp900552665	A045_15	A045_15_scaffold1	POS87143	C	T	0	0	1	0	0	0	1	0	0	1	1	0	0	0	0	1	0	0	1	0	0	1	0	1	1	0	0	1	0	0	0	1	0	0	0	0	0	0	0	0	1	1	0	0
Roseburia_sp900552665	A045_15	A045_15_scaffold1	POS90542	G	T	0	0	1	0	1	1	1	0	0	1	1	1	0	0	0	0	0	0	1	0	0	1	0	0	1	0	0	1	0	0	0	1	0	0	0	1	0	0	0	1	0	0	1	0
Roseburia_sp900552665	A045_15	A045_15_scaffold1	POS93550	G	A	1	0	1	1	0	1	1	0	0	0	0	1	0	0	0	0	0	0	0	0	1	1	0	0	1	0	0	0	0	0	0	1	0	0	0	0	0	0	0	0	1	1	1	0
Roseburia_sp900552665	A045_15	A045_15_scaffold10	POS11091	C	T	0	1	1	1	0	1	1	0	0	1	0	1	0	0	0	0	1	0	1	0	1	1	0	0	1	0	0	0	0	0	0	1	0	1	0	0	0	0	0	1	1	1	0	0
Roseburia_sp900552665	A045_15	A045_15_scaffold10	POS11100	T	C	0	1	1	1	0	0	1	0	0	1	0	1	0	0	0	1	1	0	0	0	1	1	0	0	1	0	0	0	0	0	0	1	0	0	0	0	0	0	0	1	1	1	0	0
Roseburia_sp900552665	A045_15	A045_15_scaffold10	POS11343	C	T	0	1	1	0	0	1	1	0	0	1	0	1	0	0	0	1	0	0	1	0	1	1	0	0	1	0	0	1	0	0	0	1	0	0	0	0	0	1	0	1	1	1	0	0
Roseburia_sp900552665	A045_15	A045_15_scaffold10	POS11436	G	A	0	1	1	0	0	1	1	0	0	1	0	1	0	0	0	1	0	0	1	0	0	1	0	0	1	0	0	0	0	0	0	1	0	0	0	1	0	0	0	1	0	1	0	0
Roseburia_sp900552665	A045_15	A045_15_scaffold10	POS11695	A	G	0	0	1	0	0	0	1	0	0	1	0	1	0	0	0	1	1	0	1	0	0	1	0	0	1	0	0	1	0	0	0	0	0	0	0	0	0	1	0	1	0	1	0	0
Roseburia_sp900552665	A045_15	A045_15_scaffold10	POS12751	G	A	1	0	1	0	0	1	0	0	0	0	1	0	0	0	0	1	0	0	1	0	0	1	0	0	1	0	0	1	0	0	0	1	0	0	0	0	0	1	0	0	1	1	1	0
Roseburia_sp900552665	A045_15	A045_15_scaffold10	POS17666	G	A	1	0	1	0	0	1	0	0	0	1	1	0	0	0	1	1	0	0	1	0	0	0	0	0	1	0	0	1	0	0	0	1	0	0	0	0	0	0	0	0	1	0	0	0
Roseburia_sp900552665	A045_15	A045_15_scaffold10	POS18362	C	T	0	0	1	0	0	1	1	0	0	1	0	1	0	0	0	1	0	0	0	0	1	1	0	0	1	0	0	1	0	0	0	1	0	0	0	0	0	0	0	0	0	1	0	0
Roseburia_sp900552665	A045_15	A045_15_scaffold10	POS18601	A	G	1	0	1	0	0	0	1	0	0	1	0	1	0	0	0	1	0	0	0	0	1	1	0	0	1	0	0	1	0	0	0	1	0	0	0	0	0	0	0	0	0	1	0	0
Roseburia_sp900552665	A045_15	A045_15_scaffold10	POS21521	A	G	1	0	1	0	0	1	1	0	0	1	1	1	0	0	0	0	0	0	1	1	0	0	0	0	1	0	0	0	0	0	0	1	0	0	0	1	0	0	0	1	1	1	0	1
Roseburia_sp900552665	A045_15	A045_15_scaffold10	POS21671	T	C	1	0	0	0	0	1	1	0	0	1	1	0	0	0	0	1	0	0	1	0	0	1	0	0	1	0	0	1	0	0	0	0	0	0	0	0	0	0	0	1	0	1	0	1
Roseburia_sp900552665	A045_15	A045_15_scaffold10	POS22628	C	T	1	0	1	0	0	0	1	0	0	0	1	1	0	0	0	0	1	0	1	0	0	1	0	0	1	0	0	0	0	0	0	1	0	0	1	0	0	0	0	1	0	1	0	1
Roseburia_sp900552665	A045_15	A045_15_scaffold10	POS317	G	A	0	0	1	1	0	0	0	0	0	1	1	1	0	0	1	1	0	0	0	0	1	0	0	0	1	0	0	1	0	0	0	1	0	0	0	0	0	0	0	0	1	1	0	0
Roseburia_sp900552665	A045_15	A045_15_scaffold10	POS46524	T	A	0	0	1	0	0	1	1	0	0	0	1	1	0	0	0	1	0	0	1	0	0	0	0	0	1	0	0	0	0	0	0	1	0	0	0	1	0	1	0	1	1	1	0	0
Roseburia_sp900552665	A045_15	A045_15_scaffold10	POS47960	C	T	1	1	1	0	0	1	1	0	0	1	1	1	0	0	0	1	0	0	1	0	0	0	0	0	1	0	0	0	0	0	0	1	0	0	1	0	0	0	0	1	1	1	0	0
Roseburia_sp900552665	A045_15	A045_15_scaffold10	POS48473	G	A	0	0	1	1	0	1	1	0	0	0	1	0	0	0	0	1	0	0	1	0	0	0	0	0	1	0	0	1	0	0	0	1	0	0	0	0	0	0	0	1	1	1	0	1
Roseburia_sp900552665	A045_15	A045_15_scaffold10	POS50672	A	G	1	1	1	0	0	1	1	0	0	1	1	1	0	0	0	0	0	0	1	0	1	0	0	1	1	0	0	0	0	0	0	0	0	0	0	0	0	1	0	1	1	1	1	1
Roseburia_sp900552665	A045_15	A045_15_scaffold10	POS54525	G	C	1	0	1	0	0	0	1	0	0	0	1	1	1	0	0	1	0	0	0	0	0	1	0	0	1	0	0	1	0	0	0	1	0	0	0	0	0	1	0	1	0	1	1	0
Roseburia_sp900552665	A045_15	A045_15_scaffold10	POS54774	A	G	0	0	1	0	0	0	1	0	0	1	1	0	0	0	0	1	0	0	1	0	0	1	0	0	1	0	0	1	0	0	0	1	0	0	0	0	0	0	0	1	1	1	0	0
Roseburia_sp900552665	A045_15	A045_15_scaffold10	POS57848	A	G	1	0	0	0	0	1	1	0	0	0	1	1	0	0	0	1	0	0	0	0	1	0	0	0	0	0	0	1	0	0	0	1	0	0	0	0	0	0	0	1	0	1	1	0
Roseburia_sp900552665	A045_15	A045_15_scaffold10	POS58193	A	T	0	0	1	0	0	1	1	0	0	1	1	1	1	0	0	1	0	0	1	0	0	1	0	0	1	0	0	0	0	0	0	1	0	1	0	0	0	0	0	1	1	1	1	0
Roseburia_sp900552665	A045_15	A045_15_scaffold10	POS62329	A	G	1	1	0	0	0	1	1	0	0	1	1	0	0	0	0	1	0	0	1	0	1	0	0	0	0	0	0	1	0	0	0	0	0	0	0	0	0	0	0	0	0	1	1	0
Roseburia_sp900552665	A045_15	A045_15_scaffold10	POS6489	T	C	1	0	1	0	0	0	0	0	0	0	1	1	0	0	0	1	0	0	0	0	0	0	0	0	1	0	0	0	0	0	0	1	0	1	0	0	0	1	0	0	1	0	1	1
Roseburia_sp900552665	A045_15	A045_15_scaffold10	POS6600	C	T	0	0	1	0	0	0	1	0	0	1	1	0	0	0	0	1	0	0	1	0	0	1	0	0	1	0	0	1	0	0	0	0	0	0	0	0	0	0	0	1	0	1	1	0
Roseburia_sp900552665	A045_15	A045_15_scaffold10	POS80373	A	G	0	1	1	0	1	1	1	0	0	0	1	0	0	0	0	0	1	0	1	0	1	0	0	0	1	0	0	1	0	0	0	0	0	0	0	0	0	0	0	0	1	0	1	0
Roseburia_sp900552665	A045_15	A045_15_scaffold10	POS806	T	G	0	0	0	1	0	1	1	0	0	1	1	1	0	0	0	0	1	0	0	0	0	1	0	0	1	0	0	0	0	0	0	1	0	0	0	0	0	0	0	1	0	1	1	0
Roseburia_sp900552665	A045_15	A045_15_scaffold10	POS82886	G	A	0	0	1	0	0	0	1	0	0	1	1	1	0	0	0	0	0	0	1	0	0	1	0	0	1	0	0	1	0	0	0	1	0	0	0	0	0	0	0	1	0	1	0	0
Roseburia_sp900552665	A045_15	A045_15_scaffold10	POS84211	T	C	0	0	1	0	0	1	0	0	0	1	0	1	0	0	0	1	1	0	1	0	0	0	0	0	1	0	0	0	0	0	0	1	0	0	1	0	0	0	0	0	0	1	1	0
Roseburia_sp900552665	A045_15	A045_15_scaffold10	POS85012	G	A	0	1	1	0	0	0	1	0	0	1	1	0	0	0	0	1	1	0	1	0	0	1	0	1	1	0	0	1	0	0	0	0	0	0	0	0	0	1	0	0	0	1	0	0
Roseburia_sp900552665	A045_15	A045_15_scaffold10	POS85033	T	C	0	1	1	0	1	1	1	0	0	1	1	0	0	0	0	0	0	0	1	0	0	1	0	0	1	0	0	1	0	0	0	0	0	0	0	0	0	1	0	0	0	1	0	0
Roseburia_sp900552665	A045_15	A045_15_scaffold10	POS85075	C	A	0	1	1	0	0	0	1	0	0	1	1	0	0	0	0	1	1	0	1	0	0	1	0	0	1	0	0	1	0	0	0	0	0	0	0	0	0	1	0	0	0	1	0	0
Roseburia_sp900552665	A045_15	A045_15_scaffold10	POS86061	G	A	0	0	1	0	0	0	1	0	0	1	1	0	0	0	0	1	0	0	1	0	0	1	0	0	1	0	0	1	0	0	0	0	0	1	0	0	0	1	0	0	1	1	0	0
Roseburia_sp900552665	A045_15	A045_15_scaffold10	POS86772	C	T	1	0	1	0	0	1	1	0	0	1	0	1	0	0	0	1	0	0	1	0	1	1	0	1	1	0	0	1	0	0	0	1	0	0	0	1	0	0	0	1	1	1	1	0
Roseburia_sp900552665	A045_15	A045_15_scaffold10	POS87669	T	C	1	0	1	0	0	1	1	0	0	0	1	1	0	0	0	0	0	0	1	0	0	1	0	0	1	0	0	1	0	0	0	1	0	0	0	0	0	1	0	1	0	1	0	0
Roseburia_sp900552665	A045_15	A045_15_scaffold11	POS13124	G	A	0	0	0	0	0	1	1	0	0	1	1	1	0	0	0	0	0	0	1	0	1	1	0	0	0	0	0	1	0	0	0	0	0	0	0	0	0	1	0	0	0	1	1	0
Roseburia_sp900552665	A045_15	A045_15_scaffold11	POS13639	A	G	0	0	1	1	0	0	1	0	0	0	1	0	0	0	0	1	0	0	0	0	0	1	0	0	1	0	0	1	0	0	0	0	0	1	0	0	0	1	0	1	1	1	1	0
Roseburia_sp900552665	A045_15	A045_15_scaffold11	POS14606	A	T	0	0	1	0	0	1	1	0	0	1	0	0	0	0	0	1	0	0	1	0	0	1	0	0	1	0	0	1	0	0	0	0	0	0	0	1	0	0	0	1	1	1	0	0
Roseburia_sp900552665	A045_15	A045_15_scaffold11	POS1499	C	T	1	0	1	0	1	0	1	0	0	0	0	0	0	0	0	1	0	0	1	0	1	0	0	0	1	0	0	1	0	0	0	1	0	1	0	0	0	1	0	1	1	1	1	0
Roseburia_sp900552665	A045_15	A045_15_scaffold11	POS1508	T	C	1	0	1	0	1	1	1	0	0	0	0	0	0	0	0	1	0	0	1	0	0	0	0	0	1	0	0	1	0	0	0	1	0	1	0	0	0	1	0	1	0	1	1	0
Roseburia_sp900552665	A045_15	A045_15_scaffold11	POS18328	A	G	0	0	1	0	0	0	1	0	0	1	1	0	0	0	0	1	1	0	1	0	1	1	0	0	1	0	0	1	0	0	0	1	0	0	0	0	0	0	0	1	0	1	0	0
Roseburia_sp900552665	A045_15	A045_15_scaffold11	POS19045	G	A	1	0	1	0	0	0	1	0	0	1	1	1	0	0	0	1	0	0	0	0	1	0	0	1	1	0	0	1	0	0	0	1	0	0	0	0	0	0	0	1	1	1	1	0
Roseburia_sp900552665	A045_15	A045_15_scaffold11	POS19080	A	G	1	0	1	1	0	0	1	0	0	0	1	0	0	0	0	1	0	0	0	0	1	0	0	0	1	0	0	1	0	0	0	1	0	0	0	0	0	0	0	1	1	1	0	0
Roseburia_sp900552665	A045_15	A045_15_scaffold11	POS26463	G	A	0	0	0	0	1	1	1	0	0	1	1	1	0	0	0	1	0	0	1	0	0	0	0	0	1	0	0	1	0	0	0	1	0	0	0	0	0	1	0	0	1	1	1	0
Roseburia_sp900552665	A045_15	A045_15_scaffold11	POS26597	C	T	0	0	0	0	1	1	1	0	0	1	1	1	0	0	0	1	0	0	1	0	0	1	0	0	1	0	0	1	0	0	0	0	0	0	1	0	0	1	0	0	0	0	1	0
Roseburia_sp900552665	A045_15	A045_15_scaffold11	POS4439	A	G	0	0	1	1	1	0	1	0	0	0	1	1	0	0	0	1	0	0	1	0	0	1	0	0	1	0	0	1	0	0	0	1	0	0	0	0	0	1	0	0	0	1	0	0
Roseburia_sp900552665	A045_15	A045_15_scaffold11	POS4452	C	T	0	0	1	1	1	0	1	0	0	0	1	0	0	0	0	1	0	0	1	0	0	1	0	0	1	0	0	1	0	0	0	1	0	0	0	0	0	1	0	0	0	1	0	0
Roseburia_sp900552665	A045_15	A045_15_scaffold11	POS47253	G	A	0	0	0	0	0	1	0	0	0	1	0	1	1	0	0	1	0	0	0	0	0	1	0	0	0	0	0	1	0	0	0	0	0	0	1	0	0	0	0	1	0	1	1	1
Roseburia_sp900552665	A045_15	A045_15_scaffold11	POS56634	C	T	0	0	0	0	1	0	1	0	0	0	1	1	1	0	0	1	1	0	0	0	0	0	0	0	0	0	0	1	0	0	0	0	0	0	1	1	0	0	0	1	0	1	1	0
Roseburia_sp900552665	A045_15	A045_15_scaffold11	POS57036	T	G	0	1	0	0	1	0	1	0	0	0	1	1	1	0	0	1	1	0	0	1	0	0	0	0	0	0	0	1	0	0	0	0	0	0	1	0	0	0	0	1	0	1	1	0
Roseburia_sp900552665	A045_15	A045_15_scaffold11	POS730	A	T	0	0	1	0	1	1	1	0	0	0	1	1	0	0	0	0	0	0	1	0	1	0	0	0	1	0	0	0	0	0	0	1	0	0	1	0	0	0	0	1	1	1	1	0
Roseburia_sp900552665	A045_15	A045_15_scaffold11	POS745	C	A	0	0	1	0	1	1	1	0	0	0	1	1	0	0	0	0	0	0	1	0	1	0	0	1	1	0	0	1	0	0	0	1	0	0	1	0	0	0	0	1	1	1	1	0
Roseburia_sp900552665	A045_15	A045_15_scaffold11	POS889	T	G	0	0	1	0	0	1	1	0	0	0	1	1	0	0	0	1	0	0	1	0	1	1	0	0	1	0	0	0	0	0	0	0	0	1	0	0	0	1	0	1	1	1	0	0
Roseburia_sp900552665	A045_15	A045_15_scaffold12	POS10147	C	T	1	0	0	0	0	1	1	0	0	1	1	1	0	0	0	1	0	0	1	0	0	0	0	0	1	0	0	1	0	0	0	0	0	0	0	1	0	1	0	1	0	0	1	0
Roseburia_sp900552665	A045_15	A045_15_scaffold12	POS10731	T	C	0	0	1	0	0	1	1	0	0	1	1	0	0	0	0	1	0	0	1	0	0	1	0	0	0	0	0	1	0	0	0	1	0	0	0	0	0	0	0	1	0	1	0	0
Roseburia_sp900552665	A045_15	A045_15_scaffold12	POS11076	C	T	1	0	1	0	0	1	1	0	0	1	1	0	0	0	0	0	0	0	1	0	0	0	0	0	1	0	0	1	0	0	0	0	0	0	0	1	0	1	0	1	0	1	1	0
Roseburia_sp900552665	A045_15	A045_15_scaffold12	POS12799	A	T	0	1	1	0	0	1	1	0	0	1	1	1	0	0	0	1	1	0	0	0	0	1	0	0	1	0	0	1	0	0	0	0	0	0	0	0	0	0	0	0	0	1	0	0
Roseburia_sp900552665	A045_15	A045_15_scaffold12	POS13051	T	A	1	0	0	0	0	1	1	0	0	1	1	1	0	0	0	1	0	0	0	0	0	0	0	1	0	0	0	1	0	0	0	1	0	0	0	0	0	1	0	0	0	1	0	0
Roseburia_sp900552665	A045_15	A045_15_scaffold12	POS20587	A	G	1	0	1	0	0	0	0	0	0	1	0	1	0	0	1	0	1	0	1	0	0	1	0	0	1	0	0	0	0	0	0	0	0	0	0	1	0	0	0	1	1	0	1	1
Roseburia_sp900552665	A045_15	A045_15_scaffold12	POS2223	C	T	0	1	1	1	0	1	1	0	0	0	1	1	0	0	0	1	0	0	0	0	1	0	0	0	1	0	0	0	0	0	0	0	0	0	0	0	0	1	0	1	0	0	1	0
Roseburia_sp900552665	A045_15	A045_15_scaffold12	POS3013	A	T	1	0	1	1	0	1	1	0	0	0	1	1	0	0	0	1	0	0	0	0	0	0	0	0	1	0	0	1	0	0	0	0	0	0	0	0	0	1	0	0	1	1	0	0
Roseburia_sp900552665	A045_15	A045_15_scaffold12	POS3154	T	C	1	0	1	1	0	1	1	0	0	0	1	1	0	0	0	1	0	0	0	0	0	0	0	0	1	0	0	0	0	0	0	1	0	0	0	0	0	1	0	1	0	1	1	0
Roseburia_sp900552665	A045_15	A045_15_scaffold12	POS3314	T	C	1	1	1	0	0	1	1	0	0	0	1	1	0	0	0	1	0	0	0	0	0	0	0	0	1	0	0	0	0	0	0	1	0	1	0	0	0	1	0	1	0	1	1	0
Roseburia_sp900552665	A045_15	A045_15_scaffold12	POS3356	C	T	1	1	1	0	0	0	1	0	0	0	1	1	0	0	0	1	0	0	0	0	1	0	0	0	1	0	0	0	0	0	0	1	0	1	0	0	0	1	0	1	1	1	1	0
Roseburia_sp900552665	A045_15	A045_15_scaffold12	POS33648	C	T	1	1	1	1	0	0	0	0	0	0	1	1	0	0	0	0	0	0	1	0	0	1	0	0	1	0	0	1	0	0	0	0	0	0	0	0	0	0	0	1	1	1	0	0
Roseburia_sp900552665	A045_15	A045_15_scaffold12	POS33666	C	T	1	1	1	1	0	0	0	0	0	0	1	1	0	0	0	0	0	0	0	0	0	1	0	0	1	0	0	0	0	0	0	1	0	1	0	0	0	0	0	1	1	1	0	0
Roseburia_sp900552665	A045_15	A045_15_scaffold12	POS3522	T	C	1	1	1	1	0	1	1	0	0	0	1	1	0	0	0	1	0	0	0	0	0	1	0	0	1	0	0	1	0	0	0	1	0	1	0	0	0	0	0	1	0	1	1	0
Roseburia_sp900552665	A045_15	A045_15_scaffold12	POS35808	A	C	1	0	1	0	1	0	1	0	0	1	1	1	1	0	0	1	0	0	1	0	0	0	0	0	1	0	0	1	0	0	0	0	0	1	1	0	0	0	0	1	1	1	1	0
Roseburia_sp900552665	A045_15	A045_15_scaffold12	POS3671	C	T	0	1	1	1	0	1	1	0	0	0	1	1	0	0	0	1	0	0	0	0	0	1	0	0	1	0	0	1	0	0	0	1	0	0	0	0	0	1	0	1	0	1	1	0
Roseburia_sp900552665	A045_15	A045_15_scaffold12	POS37601	C	T	1	0	0	1	1	1	1	0	0	1	0	1	0	0	0	1	0	0	1	0	0	0	0	0	1	0	0	0	0	0	0	1	0	0	1	0	0	0	0	1	1	1	0	0
Roseburia_sp900552665	A045_15	A045_15_scaffold12	POS41780	C	A	1	1	0	0	0	0	1	0	0	1	1	1	0	0	0	0	1	0	1	0	0	0	0	0	0	0	0	0	0	0	0	1	0	0	0	1	0	0	0	0	1	1	1	1
Roseburia_sp900552665	A045_15	A045_15_scaffold12	POS42194	G	A	0	0	1	1	0	1	1	0	0	1	1	1	0	0	0	0	0	0	0	0	1	1	0	0	1	0	0	1	0	0	0	1	0	0	0	0	0	0	0	0	1	1	0	0
Roseburia_sp900552665	A045_15	A045_15_scaffold12	POS43283	T	C	0	0	1	0	0	0	1	0	0	1	0	1	0	0	0	1	0	0	1	0	0	0	0	0	1	0	0	1	0	0	0	1	0	0	0	1	0	1	0	0	0	0	1	0
Roseburia_sp900552665	A045_15	A045_15_scaffold12	POS46815	A	C	1	0	1	0	0	0	1	0	0	1	1	1	0	0	0	1	0	0	1	0	0	1	0	0	1	0	0	1	0	0	0	0	0	0	0	1	0	0	0	1	1	1	1	0
Roseburia_sp900552665	A045_15	A045_15_scaffold12	POS50113	C	T	1	0	1	0	0	0	1	0	0	1	0	1	0	0	0	0	0	0	1	0	0	1	0	0	1	0	0	1	0	0	0	0	0	0	0	0	0	1	0	1	0	1	0	1
Roseburia_sp900552665	A045_15	A045_15_scaffold12	POS50525	T	C	1	0	1	0	0	1	1	0	0	1	0	1	0	0	0	0	0	0	0	0	0	1	0	0	1	0	0	0	0	0	0	0	0	1	0	0	0	1	0	1	0	1	1	0
Roseburia_sp900552665	A045_15	A045_15_scaffold12	POS50593	C	T	1	1	0	0	0	0	1	0	0	1	1	1	1	0	0	0	0	0	1	0	0	0	0	0	1	0	0	1	0	0	0	0	0	0	0	0	0	1	0	1	1	0	0	0
Roseburia_sp900552665	A045_15	A045_15_scaffold12	POS50653	T	C	1	0	1	0	0	1	1	0	0	1	1	1	0	0	0	1	0	0	1	0	0	1	0	0	1	0	0	1	0	0	0	0	0	0	0	0	0	0	0	1	0	1	1	1
Roseburia_sp900552665	A045_15	A045_15_scaffold12	POS57601	T	C	1	0	1	0	0	1	1	0	0	1	1	1	0	0	0	1	0	0	1	0	1	1	0	0	1	0	0	0	0	0	0	0	0	1	0	0	0	0	0	1	1	1	1	0
Roseburia_sp900552665	A045_15	A045_15_scaffold12	POS57946	C	A	1	0	1	0	0	0	1	0	0	1	1	1	1	0	0	1	0	0	1	0	1	1	0	0	1	0	0	1	0	0	0	0	0	0	0	1	0	0	0	1	1	1	1	0
Roseburia_sp900552665	A045_15	A045_15_scaffold12	POS60195	G	A	1	1	1	0	0	0	1	0	0	0	1	1	1	0	0	0	1	0	1	0	0	0	0	0	1	0	0	1	0	0	0	0	0	1	0	0	0	0	0	1	0	1	1	0
Roseburia_sp900552665	A045_15	A045_15_scaffold12	POS62007	A	G	1	0	1	0	0	0	1	0	0	1	1	1	1	0	1	0	0	0	1	0	1	0	0	0	1	0	0	1	0	0	0	1	0	0	0	0	0	1	0	1	0	1	1	0
Roseburia_sp900552665	A045_15	A045_15_scaffold12	POS62117	C	A	1	0	1	0	0	0	1	0	0	1	1	1	0	0	0	0	0	0	1	0	1	0	0	0	1	0	0	1	0	0	0	1	0	0	0	0	0	1	0	1	0	1	1	0
Roseburia_sp900552665	A045_15	A045_15_scaffold12	POS62253	A	G	1	0	1	0	0	0	1	0	0	1	1	1	0	0	0	0	0	0	1	0	1	0	0	0	1	0	0	1	0	0	0	0	0	0	0	0	0	0	0	1	0	1	1	0
Roseburia_sp900552665	A045_15	A045_15_scaffold12	POS62280	T	C	1	0	1	0	0	0	1	0	0	1	1	1	0	0	0	0	0	0	1	0	1	0	0	0	1	0	0	1	0	0	0	1	0	0	0	0	0	0	0	1	0	1	1	0
Roseburia_sp900552665	A045_15	A045_15_scaffold12	POS68559	T	A	0	0	1	1	1	1	0	0	0	0	0	0	0	0	0	0	1	0	1	0	0	1	0	1	0	0	0	1	0	0	0	1	0	0	0	0	0	0	0	1	0	1	1	0
Roseburia_sp900552665	A045_15	A045_15_scaffold12	POS68571	G	A	0	0	1	1	1	0	0	0	0	0	0	1	0	0	0	0	1	0	1	0	0	1	0	1	0	0	0	1	0	0	0	1	0	0	0	0	0	0	0	1	0	1	1	0
Roseburia_sp900552665	A045_15	A045_15_scaffold12	POS70118	A	G	1	0	1	0	0	1	0	0	0	1	1	1	0	0	0	0	1	0	1	0	1	0	0	0	1	0	0	1	0	0	0	0	0	0	0	0	0	0	0	1	0	0	1	0
Roseburia_sp900552665	A045_15	A045_15_scaffold12	POS9896	T	G	0	0	1	0	1	1	1	0	0	1	1	1	0	0	0	1	0	0	1	0	0	0	0	0	1	0	0	0	0	0	0	0	0	0	0	1	0	1	0	1	0	0	1	0
Roseburia_sp900552665	A045_15	A045_15_scaffold13	POS13238	C	T	0	0	1	1	0	1	1	0	0	1	1	0	1	0	0	0	0	0	1	0	0	0	0	0	1	0	0	0	0	0	0	1	0	1	0	0	0	0	0	1	1	0	0	0
Roseburia_sp900552665	A045_15	A045_15_scaffold13	POS13354	G	A	1	0	1	0	0	1	1	0	0	1	1	0	0	0	0	1	0	0	1	0	0	1	0	0	1	0	0	0	0	0	0	0	0	1	0	0	0	0	0	1	1	0	0	1
Roseburia_sp900552665	A045_15	A045_15_scaffold13	POS18401	G	A	0	1	1	0	0	1	1	0	0	0	1	1	0	0	0	1	0	0	1	0	0	0	0	0	1	0	0	1	0	0	0	0	0	1	0	1	0	0	0	0	1	1	1	0
Roseburia_sp900552665	A045_15	A045_15_scaffold13	POS20012	T	C	0	1	0	0	1	0	1	0	0	1	1	1	0	0	0	1	0	0	0	0	1	0	0	0	0	0	0	1	0	0	0	0	0	0	0	1	0	1	0	1	1	1	0	0
Roseburia_sp900552665	A045_15	A045_15_scaffold13	POS26838	A	T	0	1	1	0	0	1	1	0	0	1	1	0	0	0	0	1	1	0	1	0	0	0	0	0	1	0	0	0	0	0	0	1	0	1	0	0	0	0	0	1	0	0	0	0
Roseburia_sp900552665	A045_15	A045_15_scaffold13	POS37699	A	G	1	0	1	0	0	1	1	0	0	1	1	1	1	0	0	0	1	0	1	0	0	0	0	0	1	0	0	0	0	0	0	0	0	0	0	0	0	1	0	1	1	1	0	0
Roseburia_sp900552665	A045_15	A045_15_scaffold13	POS38311	T	C	1	0	1	0	0	1	1	0	0	1	1	1	0	0	0	1	0	0	1	0	0	1	0	1	1	0	0	1	0	0	0	0	0	0	0	0	0	1	0	0	1	1	1	0
Roseburia_sp900552665	A045_15	A045_15_scaffold13	POS38568	C	A	1	0	1	0	0	1	1	0	0	1	1	1	0	0	0	1	1	0	1	0	0	1	0	0	1	0	0	1	0	0	0	0	0	0	0	0	0	0	0	0	0	1	0	0
Roseburia_sp900552665	A045_15	A045_15_scaffold13	POS40220	C	T	0	0	1	0	0	0	1	0	0	0	1	1	0	0	0	0	0	0	1	0	0	1	0	0	1	0	0	1	0	0	0	1	0	0	0	0	0	1	0	1	1	0	1	0
Roseburia_sp900552665	A045_15	A045_15_scaffold13	POS40280	C	A	0	0	1	0	0	1	1	0	0	0	1	1	0	0	0	1	0	0	1	0	0	1	0	1	1	0	0	1	0	0	0	1	0	0	0	0	0	1	0	1	1	0	1	0
Roseburia_sp900552665	A045_15	A045_15_scaffold13	POS40649	A	G	0	0	1	0	0	1	1	0	0	1	1	1	0	0	0	0	0	0	1	0	0	1	0	0	1	0	0	1	0	0	0	0	0	1	0	0	0	1	0	0	1	1	1	0
Roseburia_sp900552665	A045_15	A045_15_scaffold13	POS40817	C	G	1	1	1	0	0	1	0	0	0	1	0	1	0	0	0	0	0	0	1	0	0	1	0	0	1	0	0	1	0	0	0	1	0	0	0	1	0	1	0	1	1	0	1	0
Roseburia_sp900552665	A045_15	A045_15_scaffold13	POS40825	A	G	0	1	1	0	0	1	0	0	0	1	1	1	0	0	0	0	0	0	1	0	0	1	0	0	1	0	0	1	0	0	0	0	0	0	0	1	0	1	0	1	1	1	1	0
Roseburia_sp900552665	A045_15	A045_15_scaffold13	POS47689	G	A	0	0	0	0	0	0	1	0	0	1	1	1	0	0	0	0	0	0	1	0	0	0	0	1	1	0	0	1	0	0	0	1	0	0	0	0	0	1	0	1	1	1	0	0
Roseburia_sp900552665	A045_15	A045_15_scaffold13	POS47692	C	T	0	0	0	0	0	0	1	0	0	1	1	1	0	0	0	0	0	0	1	0	0	0	0	1	1	0	0	1	0	0	0	1	0	0	0	0	0	1	0	1	1	1	0	0
Roseburia_sp900552665	A045_15	A045_15_scaffold13	POS6100	T	A	1	0	1	0	0	1	1	0	0	0	1	1	0	0	0	1	0	0	0	0	0	1	0	0	1	0	0	0	0	0	0	1	0	0	0	0	0	0	0	0	1	1	1	0
Roseburia_sp900552665	A045_15	A045_15_scaffold14	POS12702	A	G	0	1	1	0	0	0	0	0	0	1	1	1	0	0	0	0	1	0	1	0	0	0	0	1	1	0	0	1	0	0	0	0	0	0	0	1	0	0	0	1	1	1	1	0
Roseburia_sp900552665	A045_15	A045_15_scaffold14	POS17018	G	T	1	0	0	0	0	1	0	0	0	0	0	1	0	0	0	1	1	0	1	0	0	0	0	0	1	0	0	1	0	0	0	1	0	0	0	0	0	0	0	1	1	0	1	0
Roseburia_sp900552665	A045_15	A045_15_scaffold14	POS2181	A	G	1	1	1	0	0	1	1	0	0	1	0	1	0	0	0	1	0	0	1	0	0	0	0	0	1	0	0	1	0	0	0	0	0	0	0	0	0	0	0	1	1	1	1	0
Roseburia_sp900552665	A045_15	A045_15_scaffold14	POS35362	G	A	0	1	1	0	0	1	1	0	0	1	0	1	0	0	0	0	1	0	0	0	1	1	0	0	1	0	0	1	0	0	0	1	0	0	0	0	0	0	0	1	1	0	0	0
Roseburia_sp900552665	A045_15	A045_15_scaffold14	POS35488	C	T	0	0	1	1	0	1	1	0	0	0	1	1	0	0	0	0	0	0	0	0	0	1	0	0	1	0	0	1	0	0	0	1	0	0	0	0	0	0	0	1	1	0	0	1
Roseburia_sp900552665	A045_15	A045_15_scaffold14	POS37236	C	T	0	1	0	0	0	1	1	0	0	1	1	1	0	0	0	0	0	0	1	0	0	1	0	0	1	0	0	1	0	0	0	1	0	1	0	0	0	1	0	1	1	0	1	0
Roseburia_sp900552665	A045_15	A045_15_scaffold14	POS37289	G	A	1	0	0	0	0	1	1	0	0	1	1	1	0	0	0	1	0	0	1	0	0	1	0	0	1	0	0	0	0	0	0	1	0	1	0	0	0	1	0	1	0	1	1	0
Roseburia_sp900552665	A045_15	A045_15_scaffold14	POS37300	T	A	1	0	0	0	0	1	1	0	0	1	1	1	0	0	0	1	0	0	1	0	0	1	0	0	1	0	0	1	0	0	0	1	0	0	0	0	0	1	0	1	0	1	1	0
Roseburia_sp900552665	A045_15	A045_15_scaffold14	POS38831	C	T	1	0	1	1	0	0	1	0	0	1	0	1	0	0	0	0	0	0	0	0	1	1	0	0	1	0	0	0	0	0	0	0	0	0	0	0	0	1	0	1	1	1	1	0
Roseburia_sp900552665	A045_15	A045_15_scaffold14	POS39383	T	C	1	1	0	0	0	1	1	0	0	1	1	1	0	0	1	1	1	0	1	0	0	1	0	0	1	0	0	1	0	0	0	0	0	1	0	1	0	0	0	1	0	1	1	0
Roseburia_sp900552665	A045_15	A045_15_scaffold14	POS40046	G	A	1	1	1	0	0	0	1	0	0	1	1	1	0	0	0	1	0	0	1	0	0	1	0	0	1	0	0	1	0	0	0	0	0	0	0	0	0	0	0	1	1	1	0	0
Roseburia_sp900552665	A045_15	A045_15_scaffold14	POS42192	A	G	0	0	0	0	0	0	0	0	0	1	0	1	0	0	0	1	0	0	1	0	1	1	0	1	1	0	0	1	0	0	0	1	0	0	0	0	0	0	0	1	0	1	1	0
Roseburia_sp900552665	A045_15	A045_15_scaffold14	POS43718	T	A	0	0	0	1	1	0	1	0	0	1	0	0	0	0	0	1	1	0	1	0	1	0	0	0	1	0	0	1	0	0	0	1	0	0	1	0	0	1	0	0	1	1	1	1
Roseburia_sp900552665	A045_15	A045_15_scaffold14	POS44029	A	G	0	0	1	0	0	1	1	0	0	0	1	0	1	0	0	0	0	0	1	0	0	0	0	0	1	0	0	1	0	0	0	0	0	0	0	0	0	1	0	0	1	1	1	1
Roseburia_sp900552665	A045_15	A045_15_scaffold14	POS50987	A	T	1	0	1	0	1	1	1	0	0	0	1	0	0	0	0	0	0	0	1	0	0	0	0	0	1	0	0	1	0	0	0	0	0	1	0	1	0	0	0	1	1	0	1	0
Roseburia_sp900552665	A045_15	A045_15_scaffold14	POS6103	G	A	1	0	1	0	0	0	0	0	0	0	1	0	0	0	0	0	1	0	1	0	0	0	0	0	1	0	0	1	0	0	0	1	0	1	0	0	0	0	0	1	1	1	0	1
Roseburia_sp900552665	A045_15	A045_15_scaffold14	POS6127	C	T	1	0	1	0	0	1	0	0	0	0	1	0	0	0	0	0	1	0	1	0	0	0	0	0	1	0	0	0	0	0	0	1	0	1	0	0	0	0	0	1	1	1	1	1
Roseburia_sp900552665	A045_15	A045_15_scaffold14	POS6857	G	A	0	0	0	0	1	0	0	0	0	0	1	1	0	0	0	0	1	0	1	0	0	0	0	0	1	0	0	1	0	0	0	1	0	0	0	1	0	0	0	1	1	1	0	1
Roseburia_sp900552665	A045_15	A045_15_scaffold15	POS23898	G	T	0	0	1	1	0	0	0	0	0	1	1	1	0	0	0	0	0	0	1	0	0	1	0	0	1	0	0	1	0	0	0	0	0	0	0	1	0	0	0	1	1	1	0	0
Roseburia_sp900552665	A045_15	A045_15_scaffold15	POS25053	G	A	0	0	1	0	0	1	1	0	0	1	0	1	0	0	0	1	0	0	1	0	0	0	0	0	1	0	0	0	0	0	0	1	0	1	1	0	0	0	0	1	1	1	0	0
Roseburia_sp900552665	A045_15	A045_15_scaffold15	POS27198	T	C	0	0	1	0	0	1	1	0	0	1	1	1	0	0	0	1	0	0	1	0	0	1	0	0	1	0	0	1	0	0	0	1	0	1	1	0	0	1	0	1	1	1	0	0
Roseburia_sp900552665	A045_15	A045_15_scaffold15	POS30126	G	A	0	0	1	0	0	1	1	0	0	1	0	1	0	0	0	1	1	0	1	0	0	1	0	0	1	0	0	0	0	0	0	0	0	0	1	0	0	0	0	1	1	1	0	0
Roseburia_sp900552665	A045_15	A045_15_scaffold15	POS35902	T	C	0	0	1	0	0	1	1	0	0	1	0	1	0	0	0	1	1	0	1	0	1	0	0	0	1	0	0	0	0	0	0	0	0	0	0	0	0	0	0	1	0	1	0	0
Roseburia_sp900552665	A045_15	A045_15_scaffold15	POS37672	C	T	0	0	1	1	0	0	1	0	0	1	0	1	0	0	0	1	0	0	1	0	1	0	0	0	1	0	0	0	0	0	0	1	0	0	1	0	0	1	0	1	0	1	0	0
Roseburia_sp900552665	A045_15	A045_15_scaffold15	POS514	G	A	0	0	0	0	0	0	1	0	0	1	0	0	0	0	0	1	1	0	1	0	0	1	0	0	1	0	0	1	0	0	0	1	0	0	0	0	0	1	0	1	1	1	0	0
Roseburia_sp900552665	A045_15	A045_15_scaffold16	POS19044	T	C	0	0	1	1	0	0	1	0	0	1	1	1	0	0	0	1	0	0	1	0	1	1	0	0	0	0	0	1	0	0	0	1	0	0	0	0	0	0	0	0	0	1	0	0
Roseburia_sp900552665	A045_15	A045_15_scaffold16	POS23888	C	T	0	0	0	0	0	0	1	0	0	1	1	1	0	0	0	0	1	0	1	0	1	1	0	0	0	0	0	1	0	0	0	1	0	0	0	0	0	1	0	0	0	1	1	0
Roseburia_sp900552665	A045_15	A045_15_scaffold16	POS23893	G	A	0	0	0	0	0	0	1	0	0	1	1	1	0	0	0	0	1	0	1	0	1	1	0	0	0	0	0	1	0	0	0	1	0	0	0	0	0	1	0	0	0	1	1	0
Roseburia_sp900552665	A045_15	A045_15_scaffold16	POS41859	C	T	0	0	1	0	1	1	1	0	0	1	1	1	0	0	0	1	0	0	1	0	1	1	0	0	1	0	0	1	0	0	0	1	0	1	0	0	0	0	0	0	1	1	0	0
Roseburia_sp900552665	A045_15	A045_15_scaffold16	POS46262	C	T	0	0	0	0	1	0	1	0	0	1	1	1	0	0	0	0	0	0	1	0	1	0	0	1	1	0	0	1	0	0	0	1	0	0	1	0	0	0	0	0	0	1	0	0
Roseburia_sp900552665	A045_15	A045_15_scaffold16	POS48422	C	T	0	0	1	0	0	1	0	0	0	0	0	1	1	0	0	1	1	0	1	0	0	0	0	0	1	0	0	0	0	0	0	1	0	0	1	0	0	0	0	1	1	1	1	1
Roseburia_sp900552665	A045_15	A045_15_scaffold16	POS48446	G	T	0	0	1	0	0	0	0	0	0	0	0	0	1	0	0	0	1	0	1	0	1	0	0	0	1	0	0	0	0	0	0	1	0	0	1	0	0	0	0	1	1	1	1	1
Roseburia_sp900552665	A045_15	A045_15_scaffold16	POS52508	T	G	0	0	1	0	0	0	1	0	0	1	1	1	0	0	0	1	0	0	0	0	1	0	0	0	1	0	0	1	0	0	0	0	0	1	0	1	0	0	0	1	0	1	0	0
Roseburia_sp900552665	A045_15	A045_15_scaffold17	POS11981	T	A	0	0	1	0	0	1	0	0	0	1	0	1	0	0	0	1	0	0	1	0	0	1	0	1	0	0	0	1	0	0	0	0	0	0	0	0	0	1	0	1	1	1	0	0
Roseburia_sp900552665	A045_15	A045_15_scaffold17	POS11996	T	A	0	0	1	0	0	1	0	0	0	1	0	1	0	0	0	1	0	0	1	0	0	1	0	1	1	0	0	1	0	0	0	0	0	0	0	0	0	0	0	1	1	1	0	0
Roseburia_sp900552665	A045_15	A045_15_scaffold17	POS12623	G	A	0	0	1	0	0	0	1	0	0	1	0	1	0	0	0	0	0	0	1	0	0	0	0	1	1	0	0	1	0	0	0	0	0	0	0	0	0	1	0	1	1	0	1	0
Roseburia_sp900552665	A045_15	A045_15_scaffold17	POS1361	C	T	1	0	1	0	0	1	1	0	0	1	1	0	0	0	0	1	0	0	1	0	0	0	0	0	1	0	0	0	0	0	0	0	0	1	0	0	0	0	0	1	1	1	0	0
Roseburia_sp900552665	A045_15	A045_15_scaffold17	POS13673	A	G	0	0	1	1	0	1	1	0	0	1	1	1	0	0	0	1	1	0	1	0	0	0	0	0	1	0	0	1	0	0	0	1	0	0	0	0	0	0	0	0	0	0	1	0
Roseburia_sp900552665	A045_15	A045_15_scaffold17	POS13757	G	A	0	1	1	0	0	0	1	0	0	1	1	1	0	0	0	1	1	0	1	0	0	0	0	0	1	0	0	1	0	0	0	1	0	0	0	0	0	0	0	1	0	0	1	0
Roseburia_sp900552665	A045_15	A045_15_scaffold17	POS1642	T	C	0	0	1	0	0	1	1	0	0	1	1	0	0	0	0	1	0	0	1	0	0	1	0	0	1	0	0	1	0	0	0	0	0	1	0	0	0	0	0	1	1	1	0	0
Roseburia_sp900552665	A045_15	A045_15_scaffold17	POS17108	G	A	1	0	0	0	0	1	1	0	0	0	0	0	0	0	0	1	0	0	1	0	1	0	0	0	0	0	0	1	0	0	0	1	0	0	0	1	0	0	0	1	1	1	1	0
Roseburia_sp900552665	A045_15	A045_15_scaffold17	POS1722	C	T	0	0	1	0	0	1	1	0	0	1	0	1	0	0	0	1	0	0	1	0	0	1	0	0	1	0	0	1	0	0	0	1	0	0	0	0	0	0	0	1	0	1	1	0
Roseburia_sp900552665	A045_15	A045_15_scaffold17	POS19535	C	T	0	0	1	0	0	0	1	0	0	0	1	1	0	0	0	0	0	0	0	0	0	1	0	0	1	0	0	0	0	0	0	1	0	0	0	0	0	1	0	1	1	1	1	0
Roseburia_sp900552665	A045_15	A045_15_scaffold17	POS20201	C	T	1	0	0	0	0	0	1	0	0	0	1	1	0	0	0	1	1	0	0	0	1	0	0	0	0	0	0	1	0	0	0	1	0	0	0	0	0	0	0	0	1	1	1	0
Roseburia_sp900552665	A045_15	A045_15_scaffold17	POS21582	C	T	1	0	0	0	0	1	1	0	0	0	0	0	0	0	0	1	1	0	1	0	1	0	0	0	1	0	0	1	0	0	0	1	0	0	0	0	0	1	0	1	0	1	0	1
Roseburia_sp900552665	A045_15	A045_15_scaffold17	POS23757	A	T	0	0	1	0	0	0	1	0	0	1	0	0	0	0	0	1	1	0	1	0	0	1	0	1	1	0	0	1	0	0	0	1	0	0	1	0	0	0	0	1	0	1	1	0
Roseburia_sp900552665	A045_15	A045_15_scaffold17	POS24913	C	T	0	1	1	0	0	0	1	0	0	0	1	1	0	0	0	1	1	0	1	0	1	0	0	0	1	0	0	0	0	0	0	0	0	0	0	0	0	0	0	1	1	1	1	0
Roseburia_sp900552665	A045_15	A045_15_scaffold17	POS25600	G	T	0	0	1	1	0	1	1	0	0	0	0	1	0	0	0	1	0	0	1	0	0	0	0	1	1	0	0	1	0	0	0	0	0	0	0	0	0	0	0	1	1	1	0	0
Roseburia_sp900552665	A045_15	A045_15_scaffold17	POS25610	G	A	0	0	1	1	0	1	1	0	0	0	0	1	0	0	0	0	0	0	1	0	0	0	0	0	1	0	0	1	0	0	0	1	0	0	0	0	0	0	0	1	1	1	0	0
Roseburia_sp900552665	A045_15	A045_15_scaffold17	POS2858	A	T	0	0	0	0	0	1	1	0	0	1	1	1	0	0	0	0	0	0	1	0	1	1	0	0	1	0	0	1	0	0	0	1	0	0	0	0	0	0	0	1	1	0	0	0
Roseburia_sp900552665	A045_15	A045_15_scaffold17	POS2870	C	T	0	1	1	0	0	1	1	0	0	1	1	1	0	0	0	1	0	0	1	0	1	1	0	0	1	0	0	1	0	0	0	1	0	0	0	0	0	0	0	1	1	0	1	0
Roseburia_sp900552665	A045_15	A045_15_scaffold17	POS31842	T	C	1	1	1	0	0	0	1	0	0	1	1	1	0	0	1	1	1	0	1	0	0	1	0	0	1	0	0	0	0	0	0	0	0	0	0	0	0	0	0	1	0	1	1	0
Roseburia_sp900552665	A045_15	A045_15_scaffold17	POS31852	C	T	1	1	1	0	0	1	1	0	0	1	1	1	0	0	1	1	1	0	1	0	0	1	0	0	1	0	0	1	0	0	0	0	0	1	0	0	0	0	0	1	1	1	1	0
Roseburia_sp900552665	A045_15	A045_15_scaffold17	POS34155	A	G	0	0	0	1	0	0	1	0	0	1	1	1	0	0	0	1	1	0	1	0	1	0	0	0	1	0	0	1	0	0	0	0	0	0	0	0	0	1	0	1	0	1	1	0
Roseburia_sp900552665	A045_15	A045_15_scaffold17	POS35895	C	T	1	0	0	0	1	1	1	0	0	1	1	1	0	0	0	1	1	0	1	0	1	0	0	0	0	0	0	0	0	0	0	1	0	0	1	0	0	0	0	1	1	1	1	0
Roseburia_sp900552665	A045_15	A045_15_scaffold17	POS35925	T	C	0	0	0	0	1	0	1	0	0	0	1	1	0	0	0	1	1	0	1	0	1	0	0	0	0	0	0	0	0	0	0	1	0	0	1	0	0	1	0	1	1	0	1	0
Roseburia_sp900552665	A045_15	A045_15_scaffold17	POS36158	G	A	0	0	0	0	1	0	1	0	0	1	1	1	0	0	0	1	1	0	0	0	1	0	0	0	0	0	0	1	0	0	0	1	0	0	1	0	0	1	0	1	0	0	1	0
Roseburia_sp900552665	A045_15	A045_15_scaffold17	POS36602	G	A	1	1	1	0	0	0	1	0	0	0	1	0	1	0	0	0	0	0	1	0	1	0	0	0	1	0	0	1	0	0	0	1	0	1	0	0	0	1	0	0	1	1	1	0
Roseburia_sp900552665	A045_15	A045_15_scaffold17	POS36736	G	A	1	0	0	0	0	0	1	0	0	0	0	1	0	0	0	1	0	0	1	0	0	1	0	0	0	0	0	0	0	0	0	1	0	1	0	0	0	1	0	1	1	1	1	0
Roseburia_sp900552665	A045_15	A045_15_scaffold17	POS37696	C	T	0	0	0	0	0	1	1	0	0	0	1	1	0	0	0	1	1	0	1	0	0	0	0	0	0	0	0	0	0	0	0	0	0	0	0	0	0	1	0	1	1	1	1	0
Roseburia_sp900552665	A045_15	A045_15_scaffold17	POS37714	T	A	0	0	0	0	0	1	1	0	0	0	1	1	0	0	0	1	1	0	1	0	0	0	0	0	0	0	0	0	0	0	0	0	0	0	0	0	0	1	0	1	1	1	1	0
Roseburia_sp900552665	A045_15	A045_15_scaffold17	POS39511	G	A	1	0	1	0	1	1	0	0	0	0	1	1	0	0	0	0	0	0	1	0	0	0	0	0	1	0	0	1	0	0	0	1	0	0	1	0	0	1	0	1	0	0	0	0
Roseburia_sp900552665	A045_15	A045_15_scaffold17	POS39844	T	C	1	0	1	0	0	1	1	0	0	0	1	1	0	0	0	1	0	0	1	0	0	0	0	0	1	0	0	1	0	0	0	0	0	0	0	0	0	1	0	1	0	1	0	0
Roseburia_sp900552665	A045_15	A045_15_scaffold17	POS39853	G	A	1	0	0	0	0	1	1	0	0	1	1	1	0	0	0	1	0	0	1	0	0	0	0	0	1	0	0	0	0	0	0	0	0	0	0	0	0	1	0	1	1	1	0	0
Roseburia_sp900552665	A045_15	A045_15_scaffold17	POS4463	G	A	1	0	1	0	0	1	1	0	0	1	1	1	0	0	0	1	0	0	1	0	0	0	0	0	1	0	0	1	0	0	0	1	0	0	0	0	0	0	0	1	1	1	0	0
Roseburia_sp900552665	A045_15	A045_15_scaffold17	POS50170	T	C	1	0	1	1	1	1	1	0	0	0	1	0	0	0	0	0	0	0	0	0	0	1	0	0	1	0	0	0	0	0	0	0	0	0	0	0	0	1	0	1	1	1	1	0
Roseburia_sp900552665	A045_15	A045_15_scaffold17	POS54728	G	T	1	0	0	0	0	1	1	0	0	0	1	1	0	0	0	1	0	0	0	0	0	0	0	0	0	0	0	1	0	0	0	1	0	0	0	0	0	1	0	1	1	1	1	0
Roseburia_sp900552665	A045_15	A045_15_scaffold17	POS5769	T	C	1	0	1	0	0	0	1	0	0	1	1	0	0	0	0	1	0	0	1	0	1	1	0	0	0	0	0	0	0	0	0	1	0	0	0	1	0	1	0	1	1	1	1	0
Roseburia_sp900552665	A045_15	A045_15_scaffold17	POS5796	A	G	1	0	1	1	0	0	1	0	0	1	1	1	0	0	0	1	0	0	1	0	0	0	0	0	1	0	0	0	0	0	0	1	0	0	0	0	0	1	0	1	1	1	1	0
Roseburia_sp900552665	A045_15	A045_15_scaffold17	POS5835	A	G	1	0	1	0	0	0	1	0	0	1	1	0	0	0	0	1	0	0	1	0	0	1	0	0	0	0	0	0	0	0	0	1	0	0	0	1	0	1	0	1	1	1	1	0
Roseburia_sp900552665	A045_15	A045_15_scaffold17	POS7210	C	T	0	0	1	0	0	0	1	0	0	1	1	0	1	0	0	0	0	0	1	0	1	0	0	0	1	0	0	1	0	0	0	1	0	1	0	0	0	0	0	1	1	1	0	0
Roseburia_sp900552665	A045_15	A045_15_scaffold17	POS7219	T	C	1	0	1	0	0	0	1	0	0	1	1	0	1	0	0	0	0	0	1	0	0	0	0	0	1	0	0	1	0	0	0	1	0	1	0	0	0	0	0	1	1	1	0	0
Roseburia_sp900552665	A045_15	A045_15_scaffold17	POS7487	T	C	1	0	1	0	0	0	1	0	0	1	0	0	0	0	0	0	0	0	1	0	1	1	0	0	1	0	0	1	0	0	0	1	0	0	0	0	0	1	0	1	1	0	0	0
Roseburia_sp900552665	A045_15	A045_15_scaffold17	POS7608	C	T	1	0	1	0	0	0	1	0	0	1	1	0	0	0	0	0	1	0	1	0	1	0	0	0	1	0	0	1	0	0	0	0	0	0	0	0	0	0	0	1	1	0	1	0
Roseburia_sp900552665	A045_15	A045_15_scaffold17	POS7862	C	G	1	0	0	0	0	0	1	0	0	1	1	1	0	0	0	0	0	0	1	0	0	1	0	0	1	0	0	1	0	0	0	1	0	1	0	0	0	0	0	1	1	1	1	0
Roseburia_sp900552665	A045_15	A045_15_scaffold17	POS7913	A	G	1	0	0	0	0	1	1	0	0	1	1	1	0	0	0	1	0	0	1	0	0	1	0	0	1	0	0	0	0	0	0	0	0	0	0	1	0	1	0	1	1	1	1	1
Roseburia_sp900552665	A045_15	A045_15_scaffold17	POS9802	C	T	1	1	1	0	0	0	1	0	0	1	1	1	0	0	0	0	0	0	1	0	1	0	0	0	0	0	0	1	0	0	0	1	0	0	0	0	0	0	0	0	1	1	1	1
Roseburia_sp900552665	A045_15	A045_15_scaffold18	POS10238	G	A	1	0	1	0	0	0	1	0	0	0	0	1	0	0	0	0	0	0	1	0	1	1	0	0	1	0	0	0	0	0	0	0	0	0	0	1	0	1	0	1	1	1	0	0
Roseburia_sp900552665	A045_15	A045_15_scaffold18	POS10360	G	A	0	0	1	1	0	0	1	0	0	1	1	1	0	0	0	1	0	0	0	0	0	0	0	0	1	0	0	1	0	0	0	1	0	0	0	1	0	1	0	1	1	0	1	1
Roseburia_sp900552665	A045_15	A045_15_scaffold18	POS10372	T	C	0	0	1	0	0	0	1	0	0	1	1	1	0	0	0	0	0	0	1	0	0	0	0	0	1	0	0	1	0	0	0	1	0	0	0	1	0	1	0	1	1	1	1	0
Roseburia_sp900552665	A045_15	A045_15_scaffold18	POS10462	G	A	0	0	1	0	0	0	1	0	0	1	1	1	0	0	0	1	0	0	1	0	0	0	0	0	1	0	0	1	0	0	0	0	0	0	0	0	0	1	0	1	1	1	1	0
Roseburia_sp900552665	A045_15	A045_15_scaffold18	POS10591	A	G	0	0	1	0	0	1	1	0	0	1	1	1	0	0	0	0	0	0	1	0	0	0	0	0	1	0	0	1	0	0	0	1	0	1	0	0	0	1	0	1	1	0	0	0
Roseburia_sp900552665	A045_15	A045_15_scaffold18	POS10618	G	A	0	1	1	0	0	1	1	0	0	1	1	1	0	0	0	0	0	0	1	0	0	0	0	0	1	0	0	1	0	0	0	0	0	1	0	1	0	1	0	1	1	0	0	0
Roseburia_sp900552665	A045_15	A045_15_scaffold18	POS10720	A	G	1	1	1	0	0	0	1	0	0	0	1	1	0	0	0	0	0	0	1	0	1	0	0	0	1	0	0	1	0	0	0	1	0	0	0	1	0	1	0	1	0	1	0	0
Roseburia_sp900552665	A045_15	A045_15_scaffold18	POS10951	A	C	0	0	1	0	0	1	1	0	0	1	1	1	0	0	0	0	0	0	1	0	1	0	0	0	1	0	0	1	0	0	0	1	0	0	0	1	0	1	0	1	1	1	0	0
Roseburia_sp900552665	A045_15	A045_15_scaffold18	POS11051	G	A	1	0	1	0	0	1	1	0	0	1	1	1	0	0	0	0	0	0	1	0	1	1	0	0	1	0	0	0	0	0	0	1	0	0	0	0	0	1	0	1	1	1	0	0
Roseburia_sp900552665	A045_15	A045_15_scaffold18	POS12019	C	T	0	0	0	0	0	0	1	0	0	1	0	1	0	0	0	1	0	0	1	0	0	1	0	1	1	0	0	1	0	0	0	1	0	0	0	0	0	1	0	1	1	0	0	0
Roseburia_sp900552665	A045_15	A045_15_scaffold18	POS12341	A	G	0	1	1	0	0	0	1	0	0	1	1	1	0	0	0	0	0	0	1	0	0	1	0	0	1	0	0	1	0	0	0	1	0	0	0	0	0	1	0	1	0	0	0	0
Roseburia_sp900552665	A045_15	A045_15_scaffold18	POS13198	C	T	1	1	1	0	0	1	1	0	0	1	1	0	0	0	0	0	0	0	1	0	1	1	0	0	1	0	0	1	0	0	0	0	0	0	0	0	0	0	0	1	0	1	1	0
Roseburia_sp900552665	A045_15	A045_15_scaffold18	POS14948	C	T	1	1	1	0	0	1	0	0	0	0	1	1	0	0	0	0	0	0	1	0	0	1	0	0	1	0	0	1	0	0	0	1	0	0	0	1	0	0	0	1	0	1	1	0
Roseburia_sp900552665	A045_15	A045_15_scaffold18	POS18461	T	G	1	1	1	0	0	0	1	0	0	1	1	1	0	0	0	1	0	0	0	0	1	1	0	0	1	0	0	1	0	0	0	0	0	0	0	0	0	0	0	1	1	1	0	0
Roseburia_sp900552665	A045_15	A045_15_scaffold18	POS2025	A	G	0	1	1	0	0	1	1	0	0	0	1	1	0	0	0	1	1	0	1	0	0	1	0	0	1	0	0	1	0	0	0	1	0	0	0	1	0	0	0	1	0	0	0	0
Roseburia_sp900552665	A045_15	A045_15_scaffold18	POS30698	T	C	1	0	1	0	0	0	0	0	0	0	0	1	0	0	0	1	0	0	1	0	0	1	0	0	0	0	0	1	0	0	0	1	0	0	0	1	0	1	0	1	1	0	1	0
Roseburia_sp900552665	A045_15	A045_15_scaffold18	POS32734	C	T	1	0	1	0	0	1	0	0	0	1	0	1	1	0	0	1	0	0	1	0	0	1	0	0	0	0	0	1	0	0	0	0	0	0	0	0	0	0	0	1	1	1	0	0
Roseburia_sp900552665	A045_15	A045_15_scaffold18	POS34221	T	C	0	0	1	0	0	1	0	0	0	1	0	1	0	0	0	1	0	0	1	0	0	1	0	0	0	0	0	0	0	0	0	1	0	0	0	1	0	1	0	1	1	0	1	0
Roseburia_sp900552665	A045_15	A045_15_scaffold18	POS35707	C	T	0	1	0	0	0	1	1	0	0	1	1	1	0	0	1	1	1	0	1	0	0	0	0	0	1	0	0	1	0	0	0	0	0	0	0	1	0	0	0	1	1	1	1	0
Roseburia_sp900552665	A045_15	A045_15_scaffold18	POS38464	G	T	0	0	1	0	0	1	1	0	0	1	1	1	0	0	0	1	1	0	1	0	1	0	0	0	1	0	0	1	0	0	0	0	0	0	0	0	0	0	0	1	0	1	1	0
Roseburia_sp900552665	A045_15	A045_15_scaffold18	POS3943	G	T	1	0	0	0	0	1	1	0	0	1	1	0	0	0	0	0	0	0	1	0	0	1	0	0	0	0	0	1	0	0	0	1	0	1	0	0	0	1	0	1	1	0	0	0
Roseburia_sp900552665	A045_15	A045_15_scaffold18	POS39439	G	T	0	1	1	0	0	1	1	0	0	0	1	1	0	0	0	0	0	0	0	0	1	0	0	0	1	0	0	1	0	0	0	1	0	1	1	0	0	1	0	0	0	1	0	0
Roseburia_sp900552665	A045_15	A045_15_scaffold18	POS4182	A	G	1	0	1	0	0	1	0	0	0	1	1	1	1	0	0	1	1	0	1	0	0	1	0	0	1	0	0	0	0	0	0	1	0	0	0	0	0	0	0	1	0	0	1	0
Roseburia_sp900552665	A045_15	A045_15_scaffold18	POS45919	G	T	1	1	1	0	0	0	1	0	0	1	0	1	0	0	0	1	1	0	1	0	0	1	0	0	1	0	0	1	0	0	0	0	0	0	0	1	0	0	0	1	1	1	1	0
Roseburia_sp900552665	A045_15	A045_15_scaffold18	POS46066	C	T	1	0	1	0	0	0	1	0	0	0	1	1	0	0	0	0	1	0	1	0	0	1	0	0	1	0	0	0	0	0	0	1	0	0	0	0	0	0	0	1	1	1	1	1
Roseburia_sp900552665	A045_15	A045_15_scaffold18	POS47940	A	G	0	0	1	0	0	1	1	0	0	1	1	1	0	0	0	1	1	0	1	0	0	1	0	0	1	0	0	0	0	0	0	0	0	1	0	0	0	0	0	1	1	1	1	0
Roseburia_sp900552665	A045_15	A045_15_scaffold18	POS48112	G	A	1	1	1	0	0	0	1	0	0	1	1	1	1	0	0	1	0	0	1	0	0	1	0	0	1	0	0	0	0	0	0	1	0	0	0	0	0	0	0	1	0	0	0	0
Roseburia_sp900552665	A045_15	A045_15_scaffold18	POS49272	A	G	0	1	0	0	0	1	1	0	0	0	1	0	1	0	0	1	0	0	1	0	0	1	0	0	1	0	0	1	0	0	0	1	0	0	0	0	0	0	0	1	1	0	0	0
Roseburia_sp900552665	A045_15	A045_15_scaffold18	POS50531	G	A	1	0	1	0	0	1	1	0	0	1	1	0	0	0	0	0	0	0	1	0	0	0	0	0	1	0	0	0	0	0	0	1	0	0	0	0	0	1	0	1	1	1	0	0
Roseburia_sp900552665	A045_15	A045_15_scaffold18	POS50636	G	A	1	0	1	0	0	1	1	0	0	1	1	0	0	0	0	0	1	0	1	0	0	0	0	0	1	0	0	0	0	0	0	0	0	0	0	0	0	0	0	1	1	1	1	0
Roseburia_sp900552665	A045_15	A045_15_scaffold18	POS50732	G	A	1	1	1	0	0	1	1	0	0	1	1	0	0	0	0	0	1	0	1	0	0	0	0	0	1	0	0	0	0	0	0	1	0	0	0	0	0	1	0	1	1	1	1	0
Roseburia_sp900552665	A045_15	A045_15_scaffold18	POS50794	T	C	1	1	0	0	0	1	1	0	0	1	1	0	0	0	0	0	1	0	1	0	0	0	0	0	1	0	0	0	0	0	0	1	0	0	0	0	0	0	0	1	1	1	1	0
Roseburia_sp900552665	A045_15	A045_15_scaffold18	POS50882	C	T	1	1	0	0	0	1	1	0	0	1	1	0	0	0	0	0	0	0	1	0	0	0	0	0	1	0	0	0	0	0	0	1	0	0	0	0	0	0	0	1	1	1	1	0
Roseburia_sp900552665	A045_15	A045_15_scaffold18	POS53683	G	A	0	0	0	0	0	0	1	0	0	0	1	1	0	0	0	1	0	0	0	0	0	1	0	1	0	0	0	1	0	0	0	0	0	1	0	0	0	1	0	1	1	1	1	0
Roseburia_sp900552665	A045_15	A045_15_scaffold18	POS55458	G	T	0	0	1	0	0	0	1	0	0	0	1	0	0	0	0	0	0	0	1	0	0	1	0	0	1	0	0	1	0	0	0	0	0	0	0	1	0	1	0	1	1	1	1	0
Roseburia_sp900552665	A045_15	A045_15_scaffold18	POS55481	G	A	0	0	1	0	0	0	1	0	0	0	1	1	0	0	0	1	0	0	1	0	0	1	0	0	1	0	0	1	0	0	0	0	0	0	0	1	0	1	0	0	1	1	1	0
Roseburia_sp900552665	A045_15	A045_15_scaffold18	POS56775	T	G	0	0	1	0	0	0	1	0	0	1	0	1	0	0	0	0	0	0	1	0	1	0	0	0	1	0	0	1	0	0	0	1	0	0	0	0	0	1	0	1	1	1	1	0
Roseburia_sp900552665	A045_15	A045_15_scaffold18	POS7348	C	T	1	0	1	0	0	1	1	0	0	1	1	1	0	0	0	1	0	0	1	0	0	1	0	0	1	0	0	0	0	0	0	1	0	1	0	1	0	0	0	1	1	1	0	0
Roseburia_sp900552665	A045_15	A045_15_scaffold18	POS8127	G	A	1	1	1	0	0	1	0	0	0	0	1	1	0	0	0	1	0	0	1	0	0	1	0	0	1	0	0	1	0	0	0	1	0	1	0	1	0	1	0	1	1	1	1	0
Roseburia_sp900552665	A045_15	A045_15_scaffold19	POS13447	C	T	0	0	0	0	1	1	1	0	0	1	1	0	1	0	0	0	1	0	0	0	0	1	0	0	1	0	0	1	0	0	0	0	0	0	0	0	0	0	0	1	1	1	1	0
Roseburia_sp900552665	A045_15	A045_15_scaffold19	POS14162	A	G	1	0	0	0	1	0	1	0	0	1	1	0	0	0	0	0	0	0	0	0	1	0	0	0	1	0	0	1	0	0	0	0	0	1	1	0	0	1	0	1	1	1	0	0
Roseburia_sp900552665	A045_15	A045_15_scaffold19	POS24049	G	T	1	0	1	0	0	0	1	0	0	1	1	1	0	0	0	0	0	0	0	0	1	1	0	1	1	0	0	1	0	0	0	0	0	0	1	0	0	0	0	1	0	0	0	0
Roseburia_sp900552665	A045_15	A045_15_scaffold19	POS25766	G	A	1	0	1	0	0	1	1	0	0	1	0	1	0	0	0	0	0	0	0	0	0	1	1	1	1	0	0	1	0	0	0	1	0	0	1	0	0	0	0	1	0	1	0	0
Roseburia_sp900552665	A045_15	A045_15_scaffold19	POS26326	C	T	1	0	1	0	1	1	1	0	0	1	1	0	1	0	0	0	1	0	0	0	1	1	0	0	1	0	0	1	0	0	0	1	0	0	0	0	0	0	0	1	1	1	1	0
Roseburia_sp900552665	A045_15	A045_15_scaffold19	POS26347	G	C	0	0	1	0	1	1	1	0	0	1	1	0	1	0	0	0	1	0	0	0	1	1	0	0	1	0	0	1	0	0	0	0	0	0	0	0	0	0	0	0	1	0	1	0
Roseburia_sp900552665	A045_15	A045_15_scaffold19	POS27599	G	A	0	0	1	1	1	1	0	0	0	1	1	0	0	0	1	0	0	0	0	0	1	1	0	0	1	0	0	1	0	0	0	0	0	0	0	0	0	0	0	1	1	0	1	0
Roseburia_sp900552665	A045_15	A045_15_scaffold19	POS45571	C	T	0	1	1	1	1	0	1	0	0	1	1	0	0	0	0	0	1	0	0	0	0	1	0	0	1	0	0	1	0	0	0	1	0	0	1	0	0	0	0	1	0	1	0	1
Roseburia_sp900552665	A045_15	A045_15_scaffold19	POS45863	T	C	1	1	1	0	0	1	0	0	0	1	1	0	0	0	0	0	1	0	0	0	1	1	0	0	1	0	0	0	0	0	0	0	0	1	1	0	0	0	0	1	1	1	1	0
Roseburia_sp900552665	A045_15	A045_15_scaffold19	POS45864	G	A	1	1	1	0	0	1	0	0	0	1	1	0	0	0	0	0	1	0	0	0	1	1	0	0	1	0	0	0	0	0	0	0	0	1	1	0	0	0	0	1	1	1	1	0
Roseburia_sp900552665	A045_15	A045_15_scaffold19	POS47902	G	A	0	0	0	0	0	0	0	0	0	0	1	1	0	0	1	1	0	0	0	0	0	1	0	0	0	0	0	1	0	0	0	1	0	1	0	0	0	0	0	1	1	1	0	1
Roseburia_sp900552665	A045_15	A045_15_scaffold19	POS48680	A	G	1	0	0	0	0	0	1	0	0	1	1	1	0	0	0	1	0	0	0	0	0	0	0	0	1	0	0	1	0	0	0	0	0	0	0	1	0	0	0	1	1	1	1	0
Roseburia_sp900552665	A045_15	A045_15_scaffold19	POS50100	C	T	0	0	0	0	0	1	1	0	0	1	0	1	0	0	0	0	0	0	1	0	1	0	0	1	1	0	0	0	0	0	0	1	0	0	0	1	0	1	0	1	1	1	0	0
Roseburia_sp900552665	A045_15	A045_15_scaffold19	POS53190	A	G	1	1	0	0	1	1	1	0	0	1	1	1	0	0	0	0	0	0	0	0	0	1	0	0	1	0	0	0	0	0	0	0	0	1	0	0	0	0	0	1	1	1	1	0
Roseburia_sp900552665	A045_15	A045_15_scaffold19	POS53444	C	T	1	1	1	0	0	0	0	0	0	1	1	1	1	0	0	1	1	0	1	0	0	0	0	0	1	0	0	0	0	0	0	0	0	0	0	0	0	0	0	0	1	1	0	0
Roseburia_sp900552665	A045_15	A045_15_scaffold19	POS53600	T	G	1	1	0	0	0	0	1	0	0	1	1	1	0	0	0	1	1	0	1	0	0	1	0	0	1	0	0	1	0	0	0	1	0	0	0	1	0	0	0	1	1	1	1	0
Roseburia_sp900552665	A045_15	A045_15_scaffold19	POS6675	G	A	1	0	1	0	0	1	0	0	0	1	1	1	1	0	0	0	1	0	0	0	1	1	0	0	1	0	0	0	0	0	0	0	0	1	1	0	0	1	0	1	1	0	1	0
Roseburia_sp900552665	A045_15	A045_15_scaffold19	POS7059	A	T	1	0	1	0	1	1	0	0	0	1	1	1	0	0	0	0	0	0	0	0	0	1	0	0	1	0	0	1	0	0	0	0	0	0	1	0	0	1	0	1	0	0	0	0
Roseburia_sp900552665	A045_15	A045_15_scaffold19	POS7180	C	T	1	0	1	0	1	1	1	0	0	1	1	0	0	0	0	0	1	0	0	0	0	1	0	0	1	0	0	1	0	0	0	0	0	1	1	0	0	0	0	1	1	0	0	0
Roseburia_sp900552665	A045_15	A045_15_scaffold19	POS7311	G	A	1	0	1	0	1	1	1	0	0	1	1	0	0	0	0	0	1	0	0	0	0	1	0	0	1	0	0	1	0	0	0	0	0	0	1	0	0	0	0	0	1	0	0	0
Roseburia_sp900552665	A045_15	A045_15_scaffold19	POS7337	C	T	1	0	1	0	1	1	1	0	0	1	1	0	0	0	0	0	1	0	0	0	1	1	0	0	1	0	0	1	0	0	0	0	0	1	1	0	0	0	0	1	1	1	0	0
Roseburia_sp900552665	A045_15	A045_15_scaffold19	POS7737	T	C	0	1	1	0	0	0	1	0	0	1	1	0	0	0	0	0	0	0	0	0	0	1	0	1	1	0	0	1	0	0	0	1	0	0	1	0	0	1	0	1	1	0	0	0
Roseburia_sp900552665	A045_15	A045_15_scaffold19	POS8456	A	G	1	0	1	0	0	0	1	0	0	0	1	0	0	0	0	0	1	0	0	0	1	0	0	0	1	0	0	1	0	0	0	0	0	0	1	0	0	0	0	1	1	1	1	0
Roseburia_sp900552665	A045_15	A045_15_scaffold2	POS104020	C	T	1	0	0	1	0	0	0	0	0	1	0	1	0	0	0	0	0	0	0	0	1	1	0	1	0	0	0	1	0	0	0	1	0	1	0	0	0	1	0	1	0	1	0	0
Roseburia_sp900552665	A045_15	A045_15_scaffold2	POS107335	G	A	0	0	1	0	0	0	1	0	0	1	1	1	0	0	0	1	0	0	1	0	0	1	0	0	1	0	0	1	0	0	0	0	0	0	0	1	0	1	0	1	0	1	1	0
Roseburia_sp900552665	A045_15	A045_15_scaffold2	POS108229	A	G	0	0	1	0	0	1	1	0	0	1	1	1	0	0	0	0	0	0	1	0	0	0	0	0	1	0	0	1	0	0	0	1	0	0	1	1	0	0	0	1	0	1	1	0
Roseburia_sp900552665	A045_15	A045_15_scaffold2	POS109210	G	T	0	0	1	0	1	1	1	0	0	1	1	1	0	0	0	1	0	0	1	0	0	1	0	0	0	0	0	1	0	0	0	1	0	0	1	0	0	1	0	1	0	0	0	0
Roseburia_sp900552665	A045_15	A045_15_scaffold2	POS109213	T	C	0	0	1	0	1	1	1	0	0	1	0	1	0	0	0	1	0	0	1	0	0	1	0	0	0	0	0	1	0	0	0	1	0	0	1	0	0	1	0	1	0	0	0	0
Roseburia_sp900552665	A045_15	A045_15_scaffold2	POS113218	A	G	1	1	1	0	0	0	1	0	0	0	1	0	0	0	0	0	1	0	1	0	1	1	0	0	1	0	0	0	0	0	0	0	0	0	0	0	0	1	0	0	0	0	0	1
Roseburia_sp900552665	A045_15	A045_15_scaffold2	POS114547	A	G	0	0	0	0	1	0	1	0	0	0	1	1	0	0	0	1	0	0	0	0	1	1	0	0	1	0	0	1	0	0	0	1	0	0	0	0	0	1	0	0	0	1	1	0
Roseburia_sp900552665	A045_15	A045_15_scaffold2	POS114811	T	C	1	0	0	0	0	0	1	0	0	1	1	1	0	0	0	0	1	0	0	0	0	1	0	0	1	0	0	1	0	0	0	1	0	0	0	0	0	0	0	0	1	1	0	0
Roseburia_sp900552665	A045_15	A045_15_scaffold2	POS116028	C	A	0	0	1	0	0	1	0	0	0	1	0	1	0	0	0	0	1	0	1	0	0	1	0	0	1	0	0	0	0	0	0	0	0	0	0	1	0	0	0	1	0	1	1	0
Roseburia_sp900552665	A045_15	A045_15_scaffold2	POS118769	A	G	0	0	0	0	0	0	1	0	0	0	1	1	0	0	0	1	1	0	0	0	1	1	0	0	0	0	0	1	0	0	0	1	0	1	0	0	0	0	0	1	1	1	0	0
Roseburia_sp900552665	A045_15	A045_15_scaffold2	POS123841	T	G	0	0	1	1	0	0	0	0	0	1	0	1	1	0	0	0	0	0	1	0	0	1	0	0	1	0	0	0	0	0	0	0	0	0	0	0	0	0	0	1	1	1	1	1
Roseburia_sp900552665	A045_15	A045_15_scaffold2	POS128575	G	A	1	0	1	0	0	1	0	0	0	1	1	0	1	0	0	0	0	0	1	0	0	1	0	0	1	0	0	1	0	0	0	0	0	0	0	0	0	1	0	0	0	1	1	0
Roseburia_sp900552665	A045_15	A045_15_scaffold2	POS129765	C	T	1	0	0	0	0	0	0	0	0	1	1	1	0	0	0	1	0	0	1	0	0	1	0	0	1	0	0	0	0	0	0	0	0	0	0	0	0	0	0	1	1	1	1	0
Roseburia_sp900552665	A045_15	A045_15_scaffold2	POS13891	G	A	1	0	1	0	0	1	0	0	0	0	0	1	0	0	0	1	0	0	1	0	1	1	0	0	1	0	0	0	0	0	0	0	0	0	0	0	0	1	0	1	1	1	0	0
Roseburia_sp900552665	A045_15	A045_15_scaffold2	POS23729	C	G	0	0	0	0	0	1	1	0	0	1	0	1	0	0	0	0	0	0	1	0	0	0	0	0	0	0	0	1	0	0	0	0	0	0	0	1	0	1	0	1	1	1	1	0
Roseburia_sp900552665	A045_15	A045_15_scaffold2	POS29031	G	A	1	0	0	0	0	0	0	0	0	1	0	1	0	0	0	0	0	0	1	0	0	1	0	1	1	0	0	0	0	0	0	1	0	0	0	0	0	1	0	1	1	1	1	0
Roseburia_sp900552665	A045_15	A045_15_scaffold2	POS31387	C	T	0	0	1	0	0	1	1	0	0	0	1	1	0	0	0	1	0	0	1	0	0	1	0	0	1	0	0	1	0	0	0	0	0	0	0	0	0	1	0	1	1	1	0	0
Roseburia_sp900552665	A045_15	A045_15_scaffold2	POS37276	A	G	0	0	1	1	0	0	1	0	0	1	0	1	0	0	0	1	0	0	1	0	1	1	0	1	1	0	0	1	0	0	0	1	0	0	0	0	0	1	0	1	1	1	0	0
Roseburia_sp900552665	A045_15	A045_15_scaffold2	POS45642	A	G	1	1	0	0	1	0	1	0	0	0	0	0	0	0	0	1	0	0	1	0	1	1	0	0	0	0	0	0	0	0	0	0	0	0	0	0	0	0	0	1	1	1	1	1
Roseburia_sp900552665	A045_15	A045_15_scaffold2	POS5810	A	G	0	1	0	0	1	0	1	1	0	1	0	0	0	0	0	0	0	0	0	0	0	1	0	0	1	0	0	0	1	0	0	1	1	0	1	0	0	0	1	1	0	0	0	0
Roseburia_sp900552665	A045_15	A045_15_scaffold2	POS61598	A	G	0	0	1	0	0	0	1	0	0	0	1	0	0	0	1	0	0	0	1	0	0	1	0	0	1	0	0	1	0	0	0	1	0	0	0	0	0	0	0	1	1	1	0	0
Roseburia_sp900552665	A045_15	A045_15_scaffold2	POS72370	G	A	0	0	1	0	0	1	0	0	0	0	1	1	0	0	0	1	0	0	1	0	1	0	0	0	1	0	0	1	0	0	0	1	0	0	0	0	0	0	0	0	1	1	1	0
Roseburia_sp900552665	A045_15	A045_15_scaffold2	POS72550	A	G	0	0	1	0	0	1	0	0	0	0	1	1	0	0	0	1	0	0	1	0	1	0	0	0	1	0	0	1	0	0	0	1	0	0	0	0	0	0	0	0	1	1	1	0
Roseburia_sp900552665	A045_15	A045_15_scaffold2	POS73235	C	T	0	0	0	0	1	1	0	0	0	0	1	1	0	0	0	1	1	0	1	0	1	1	0	0	1	0	0	1	0	0	0	1	0	0	0	0	0	0	0	0	1	1	0	0
Roseburia_sp900552665	A045_15	A045_15_scaffold2	POS76702	C	T	1	0	1	0	0	1	1	0	0	0	1	0	1	0	0	1	1	0	1	0	0	0	0	0	1	0	0	0	0	0	0	0	0	1	0	0	0	0	0	1	1	1	1	0
Roseburia_sp900552665	A045_15	A045_15_scaffold2	POS83393	C	T	1	0	1	0	0	1	1	0	0	1	1	1	0	0	0	0	0	0	1	0	0	1	0	0	1	0	0	1	0	0	0	0	0	0	1	0	0	0	0	1	0	1	0	0
Roseburia_sp900552665	A045_15	A045_15_scaffold2	POS83396	G	A	1	0	1	0	0	1	1	0	0	1	1	1	0	0	0	0	0	0	1	0	0	1	0	0	1	0	0	1	0	0	0	0	0	0	1	0	0	0	0	1	0	1	0	0
Roseburia_sp900552665	A045_15	A045_15_scaffold2	POS85587	G	A	1	0	1	0	0	0	1	0	0	0	1	0	0	0	0	0	1	0	1	0	1	1	0	0	1	0	0	1	0	0	0	0	0	0	0	1	0	0	0	1	1	1	1	0
Roseburia_sp900552665	A045_15	A045_15_scaffold2	POS85681	G	A	1	0	1	0	0	0	1	0	0	0	1	0	0	0	0	1	0	0	1	0	1	1	0	0	1	0	0	1	0	0	0	0	0	0	0	0	0	0	0	1	1	1	1	0
Roseburia_sp900552665	A045_15	A045_15_scaffold2	POS85730	G	A	0	0	1	0	0	0	1	0	0	0	1	0	0	0	0	1	0	0	1	0	1	1	0	0	1	0	0	1	0	0	0	0	0	1	0	0	0	0	0	1	1	1	1	0
Roseburia_sp900552665	A045_15	A045_15_scaffold2	POS87148	G	A	0	0	1	0	0	1	0	0	0	0	1	1	0	0	1	0	0	0	0	0	0	1	0	0	1	0	0	1	0	0	0	1	0	0	0	0	0	0	0	1	1	0	1	1
Roseburia_sp900552665	A045_15	A045_15_scaffold2	POS87343	T	A	0	1	0	0	0	1	1	0	0	1	1	1	0	0	0	1	0	0	0	0	0	0	0	0	1	0	0	1	0	0	0	0	0	0	0	1	0	0	0	1	1	0	1	0
Roseburia_sp900552665	A045_15	A045_15_scaffold2	POS87787	G	A	0	0	1	0	0	1	0	0	0	0	1	1	0	0	0	1	0	0	1	0	0	1	0	0	1	0	0	1	0	0	0	0	0	1	0	1	0	1	0	1	1	1	1	0
Roseburia_sp900552665	A045_15	A045_15_scaffold2	POS88597	T	A	0	0	1	0	0	0	1	0	0	1	1	1	0	0	0	0	0	0	1	0	0	1	0	0	0	0	0	1	0	0	0	1	0	0	0	0	0	1	0	1	1	1	1	0
Roseburia_sp900552665	A045_15	A045_15_scaffold2	POS88782	G	A	0	0	1	0	0	0	0	0	0	0	1	0	0	0	0	0	0	0	1	0	0	1	0	0	1	0	0	1	0	0	0	1	0	0	1	0	0	1	0	0	1	1	1	0
Roseburia_sp900552665	A045_15	A045_15_scaffold2	POS88836	G	A	0	0	1	0	0	0	0	0	0	0	1	1	0	0	0	0	0	0	1	0	0	1	0	0	1	0	0	1	0	0	0	1	0	0	0	0	0	1	0	0	1	1	1	0
Roseburia_sp900552665	A045_15	A045_15_scaffold2	POS88900	G	A	1	0	1	0	0	0	1	0	0	0	1	1	0	0	0	0	0	0	1	0	0	1	0	0	1	0	0	1	0	0	0	1	0	0	0	0	0	0	0	0	1	1	1	0
Roseburia_sp900552665	A045_15	A045_15_scaffold2	POS88913	C	T	1	0	1	0	0	0	1	0	0	0	1	1	0	0	0	0	0	0	1	0	0	1	0	0	1	0	0	1	0	0	0	1	0	0	0	0	0	0	0	0	1	1	1	0
Roseburia_sp900552665	A045_15	A045_15_scaffold2	POS95463	G	A	0	0	0	0	1	0	1	0	1	1	1	1	0	0	0	0	0	0	0	0	1	0	0	0	1	0	0	1	0	0	0	0	0	0	0	0	0	1	0	0	1	1	0	0
Roseburia_sp900552665	A045_15	A045_15_scaffold2	POS96038	A	G	0	0	0	0	1	1	1	0	1	1	1	1	0	0	0	0	0	0	0	0	1	0	0	0	1	0	0	1	0	0	0	0	0	1	0	0	0	1	0	0	1	1	0	1
Roseburia_sp900552665	A045_15	A045_15_scaffold2	POS99044	C	T	0	0	1	0	1	0	1	0	0	1	1	1	0	0	0	0	0	0	0	0	0	0	0	0	1	0	0	1	0	0	0	0	0	0	0	0	0	1	0	0	1	1	0	1
Roseburia_sp900552665	A045_15	A045_15_scaffold20	POS10967	G	A	1	1	0	0	0	1	1	0	0	1	0	1	0	0	0	0	0	0	1	0	0	1	0	0	1	0	0	0	0	0	0	0	0	1	0	0	0	0	0	1	0	1	1	0
Roseburia_sp900552665	A045_15	A045_15_scaffold20	POS15011	G	T	0	0	1	0	0	1	1	0	0	1	1	0	0	0	0	1	0	0	1	0	0	1	0	0	1	0	0	1	0	0	0	1	0	1	0	1	0	0	0	0	1	0	0	0
Roseburia_sp900552665	A045_15	A045_15_scaffold20	POS15125	A	G	0	1	0	0	0	0	1	0	0	0	1	1	0	0	0	1	0	0	1	0	1	1	0	1	1	0	0	1	0	0	0	0	0	0	0	0	0	0	0	1	1	1	1	0
Roseburia_sp900552665	A045_15	A045_15_scaffold20	POS32685	T	C	0	0	1	0	0	0	0	0	0	1	0	1	0	0	0	0	0	0	1	0	1	1	0	0	1	0	0	1	0	0	0	1	0	0	0	0	0	1	0	1	1	1	0	0
Roseburia_sp900552665	A045_15	A045_15_scaffold20	POS32982	T	A	0	0	0	0	0	0	1	0	0	0	0	1	0	0	0	0	0	0	1	0	1	1	0	1	0	0	0	1	0	0	0	1	0	0	0	0	0	1	0	1	1	1	1	0
Roseburia_sp900552665	A045_15	A045_15_scaffold20	POS34740	G	C	0	0	0	0	0	0	1	0	0	1	1	1	0	0	0	1	0	0	1	0	0	1	0	0	1	0	0	1	0	0	0	0	0	0	0	0	0	0	0	1	1	1	1	0
Roseburia_sp900552665	A045_15	A045_15_scaffold20	POS36830	G	A	1	0	0	0	1	0	1	0	0	0	1	1	0	0	0	1	0	0	1	0	0	1	0	1	0	0	0	1	0	0	0	1	0	0	0	1	0	1	0	1	1	0	0	0
Roseburia_sp900552665	A045_15	A045_15_scaffold20	POS8479	C	T	0	0	1	0	0	1	1	0	0	1	1	0	1	0	0	1	0	0	1	0	1	1	0	0	1	0	0	1	0	0	0	1	0	0	0	0	0	0	0	1	1	1	0	0
Roseburia_sp900552665	A045_15	A045_15_scaffold20	POS8678	T	C	0	1	1	0	0	0	0	0	0	0	1	0	1	0	0	1	0	0	0	0	1	1	0	0	1	0	0	1	0	0	0	0	0	0	0	0	0	0	0	1	1	0	0	1
Roseburia_sp900552665	A045_15	A045_15_scaffold20	POS8756	G	A	0	0	1	0	0	0	0	0	0	0	1	0	0	0	1	1	0	0	0	0	1	1	0	0	1	0	0	1	0	0	0	0	0	0	0	1	0	0	0	1	1	1	0	1
Roseburia_sp900552665	A045_15	A045_15_scaffold21	POS12852	T	A	0	0	0	0	0	0	1	0	0	1	0	1	0	0	0	0	0	0	1	0	1	1	0	0	1	0	0	1	0	0	0	1	0	0	0	0	0	1	0	1	1	1	0	0
Roseburia_sp900552665	A045_15	A045_15_scaffold21	POS14946	A	G	0	0	1	0	0	0	1	0	0	1	0	1	0	0	0	0	1	0	1	0	0	1	0	1	1	0	0	1	0	0	0	1	0	0	0	0	0	0	0	1	1	0	0	0
Roseburia_sp900552665	A045_15	A045_15_scaffold21	POS15010	G	A	0	0	1	0	0	1	1	0	0	1	1	1	0	0	0	0	0	0	1	0	0	0	0	0	1	0	0	1	0	0	0	1	0	0	0	1	0	0	0	1	1	1	0	0
Roseburia_sp900552665	A045_15	A045_15_scaffold21	POS17433	T	C	0	0	1	1	0	1	1	0	0	1	1	1	0	0	0	0	0	0	1	0	0	1	0	1	1	0	0	0	0	0	0	1	0	0	0	0	0	1	0	1	0	1	0	0
Roseburia_sp900552665	A045_15	A045_15_scaffold21	POS17601	A	G	0	0	1	0	0	1	1	0	0	1	0	1	1	0	0	1	0	0	1	0	0	1	0	0	1	0	0	1	0	0	0	1	0	0	0	0	0	1	0	1	0	1	0	0
Roseburia_sp900552665	A045_15	A045_15_scaffold21	POS22187	G	A	0	0	1	0	0	1	0	0	0	1	0	1	0	0	0	1	0	0	1	0	1	1	0	0	1	0	0	0	0	0	0	1	0	0	0	0	0	1	0	1	1	1	0	0
Roseburia_sp900552665	A045_15	A045_15_scaffold21	POS22224	C	T	0	0	1	0	0	1	0	0	0	1	0	1	0	0	0	1	0	0	1	0	1	1	0	1	1	0	0	1	0	0	0	1	0	0	0	1	0	1	0	1	1	1	0	0
Roseburia_sp900552665	A045_15	A045_15_scaffold21	POS25985	C	T	1	0	1	1	1	1	0	0	0	1	0	1	0	0	0	1	0	0	1	0	1	1	0	0	1	0	0	1	0	0	0	1	0	0	1	0	0	1	0	1	0	1	0	0
Roseburia_sp900552665	A045_15	A045_15_scaffold21	POS30162	C	T	1	0	0	1	0	0	1	0	0	1	1	1	0	0	0	0	0	0	1	0	0	1	0	0	1	0	0	1	0	0	0	1	0	0	0	0	0	0	0	1	1	1	0	0
Roseburia_sp900552665	A045_15	A045_15_scaffold21	POS30279	A	G	1	0	1	0	0	0	0	0	0	1	0	1	0	0	0	0	1	0	1	0	0	1	0	0	1	0	0	0	0	0	0	1	0	0	0	0	0	0	0	1	1	1	1	1
Roseburia_sp900552665	A045_15	A045_15_scaffold21	POS30283	G	A	1	0	1	0	0	0	0	0	0	1	0	1	0	0	0	0	1	0	1	0	0	1	0	0	1	0	0	0	0	0	0	1	0	0	0	0	0	0	0	1	1	1	1	1
Roseburia_sp900552665	A045_15	A045_15_scaffold21	POS30755	C	T	0	0	1	0	0	0	0	0	0	1	1	1	1	0	0	0	1	0	1	0	0	0	0	0	1	0	0	1	0	0	0	1	0	1	0	0	0	0	0	1	1	1	0	0
Roseburia_sp900552665	A045_15	A045_15_scaffold21	POS31118	T	C	0	0	0	0	0	0	1	0	0	1	1	1	0	0	0	0	0	0	0	0	0	1	0	0	1	0	0	1	0	0	0	1	0	1	0	0	0	0	0	1	1	1	1	0
Roseburia_sp900552665	A045_15	A045_15_scaffold21	POS31121	T	C	0	0	0	0	0	0	1	0	0	1	1	1	0	0	0	0	0	0	0	0	0	1	0	1	1	0	0	1	0	0	0	1	0	1	0	0	0	0	0	1	1	1	1	0
Roseburia_sp900552665	A045_15	A045_15_scaffold21	POS31384	G	A	0	0	1	0	1	1	1	0	0	0	1	0	0	0	0	0	1	0	0	0	1	1	0	0	1	0	0	1	0	0	0	1	0	0	0	0	0	0	0	0	1	0	0	0
Roseburia_sp900552665	A045_15	A045_15_scaffold21	POS34456	C	T	1	0	1	0	0	0	1	0	0	0	1	1	0	0	0	1	0	0	1	0	0	1	0	0	1	0	0	1	0	0	0	0	0	0	0	0	0	0	0	1	1	1	0	0
Roseburia_sp900552665	A045_15	A045_15_scaffold21	POS36069	G	A	1	0	1	0	0	1	0	0	0	1	0	1	0	0	0	1	1	0	1	0	0	1	0	0	1	0	0	0	0	0	0	1	0	0	0	0	0	0	0	1	1	1	0	0
Roseburia_sp900552665	A045_15	A045_15_scaffold21	POS38054	T	C	0	0	0	0	1	0	1	0	0	1	1	1	0	0	0	0	0	0	1	0	0	1	0	0	1	0	0	1	0	0	0	1	0	0	0	0	0	1	0	1	0	1	1	0
Roseburia_sp900552665	A045_15	A045_15_scaffold21	POS38671	C	T	1	1	1	0	0	1	1	0	0	1	1	1	1	0	0	0	1	0	1	0	1	0	0	0	1	0	0	1	0	0	0	1	0	0	0	0	0	0	0	1	1	0	1	0
Roseburia_sp900552665	A045_15	A045_15_scaffold21	POS43476	C	A	0	0	0	0	0	1	1	0	0	0	1	1	0	0	1	1	1	0	1	0	0	1	0	0	0	0	0	1	0	0	0	0	0	1	0	0	0	0	0	1	1	0	1	0
Roseburia_sp900552665	A045_15	A045_15_scaffold21	POS43751	T	C	1	0	1	0	0	1	1	0	0	1	1	1	0	0	0	1	1	0	1	0	0	0	0	0	1	0	0	1	0	0	0	1	0	1	0	0	0	0	0	1	1	1	1	0
Roseburia_sp900552665	A045_15	A045_15_scaffold21	POS44038	A	G	1	0	0	0	0	1	1	0	0	0	1	1	0	0	0	1	1	0	1	0	0	0	0	0	0	0	0	1	0	0	0	1	0	1	0	0	0	0	0	1	1	0	0	0
Roseburia_sp900552665	A045_15	A045_15_scaffold21	POS44983	C	A	1	0	1	0	0	0	1	0	0	0	1	0	0	0	0	1	0	0	1	0	0	1	0	0	1	0	0	1	0	0	0	0	0	0	0	0	0	0	0	1	1	1	1	0
Roseburia_sp900552665	A045_15	A045_15_scaffold21	POS46898	T	G	0	0	1	0	1	0	1	0	0	1	1	1	0	0	0	1	1	0	1	0	1	0	0	0	1	0	0	0	0	0	0	0	0	1	0	0	0	0	0	0	1	1	1	0
Roseburia_sp900552665	A045_15	A045_15_scaffold21	POS48107	A	G	0	0	1	0	0	1	1	0	0	1	0	1	0	0	0	1	0	0	1	0	1	1	0	0	1	0	0	1	0	0	0	1	0	1	0	0	0	0	0	1	0	1	0	0
Roseburia_sp900552665	A045_15	A045_15_scaffold21	POS48453	C	T	0	0	1	1	1	1	1	0	0	1	1	1	0	0	0	1	0	0	1	0	1	0	0	0	1	0	0	1	0	0	0	0	0	0	1	0	0	0	0	1	0	1	0	1
Roseburia_sp900552665	A045_15	A045_15_scaffold21	POS49377	T	C	0	0	1	0	0	1	1	0	0	1	1	1	0	0	0	1	0	0	1	0	1	1	0	0	1	0	0	0	0	0	0	1	0	0	0	1	0	0	0	1	0	1	1	0
Roseburia_sp900552665	A045_15	A045_15_scaffold21	POS49443	C	T	0	0	0	0	1	0	1	0	0	0	1	1	0	0	0	0	0	0	1	0	1	0	0	0	0	0	0	1	0	0	0	0	0	1	0	1	0	0	0	1	0	1	1	1
Roseburia_sp900552665	A045_15	A045_15_scaffold21	POS49755	C	A	0	0	1	0	1	1	1	0	0	1	1	1	0	0	0	0	1	0	1	0	0	0	0	0	1	0	0	1	0	0	0	0	0	0	1	0	0	0	0	1	0	1	1	0
Roseburia_sp900552665	A045_15	A045_15_scaffold21	POS49803	A	G	0	0	1	0	1	1	1	0	0	1	1	1	0	0	0	0	1	0	1	0	0	0	0	0	1	0	0	1	0	0	0	0	0	1	1	0	0	0	0	1	0	1	0	1
Roseburia_sp900552665	A045_15	A045_15_scaffold21	POS5835	C	G	0	0	1	0	0	0	0	0	0	1	0	1	0	0	0	1	0	0	1	0	1	0	0	0	1	0	0	0	0	0	0	1	0	0	0	0	0	1	0	1	1	1	0	0
Roseburia_sp900552665	A045_15	A045_15_scaffold21	POS6856	C	T	0	0	1	0	0	0	1	0	0	1	1	1	0	0	0	0	1	0	1	0	1	1	0	0	1	0	0	1	0	0	0	1	0	0	0	0	0	1	0	1	0	0	0	0
Roseburia_sp900552665	A045_15	A045_15_scaffold21	POS6859	T	C	0	0	1	0	0	0	1	0	0	1	1	1	0	0	0	0	0	0	1	0	1	1	0	0	1	0	0	1	0	0	0	1	0	0	0	0	0	1	0	1	0	0	0	0
Roseburia_sp900552665	A045_15	A045_15_scaffold21	POS7306	T	A	0	0	1	1	0	1	1	0	0	1	0	1	0	0	0	1	0	0	1	0	0	0	0	0	1	0	0	1	0	0	0	1	0	0	0	0	0	1	0	1	0	0	0	0
Roseburia_sp900552665	A045_15	A045_15_scaffold22	POS11073	T	C	1	1	0	0	0	0	1	0	0	1	1	1	0	0	0	1	0	0	1	0	1	0	0	0	0	0	0	1	0	0	0	1	0	0	0	0	0	1	0	1	1	1	1	0
Roseburia_sp900552665	A045_15	A045_15_scaffold22	POS12039	G	C	0	0	1	0	0	0	0	0	0	1	0	1	0	0	0	0	0	0	1	0	1	0	0	1	1	0	0	1	0	0	0	1	0	1	0	0	0	0	0	1	1	1	0	0
Roseburia_sp900552665	A045_15	A045_15_scaffold22	POS15126	T	C	0	0	1	0	0	0	0	0	0	1	1	1	0	0	0	1	0	0	1	0	0	0	0	0	1	0	0	1	0	0	0	0	0	0	0	1	0	1	0	1	1	1	1	1
Roseburia_sp900552665	A045_15	A045_15_scaffold22	POS27336	C	A	0	1	1	0	0	0	1	0	0	1	1	0	0	0	0	0	0	0	1	0	0	1	0	0	1	0	0	1	0	0	0	1	0	0	0	1	0	1	0	1	1	0	0	0
Roseburia_sp900552665	A045_15	A045_15_scaffold22	POS27541	G	A	0	0	1	0	1	0	0	0	0	1	0	0	0	0	0	1	0	0	1	0	1	1	0	0	1	0	0	1	0	0	0	0	0	0	1	0	0	0	0	0	1	1	0	0
Roseburia_sp900552665	A045_15	A045_15_scaffold22	POS28103	A	T	1	0	1	0	0	1	1	0	0	1	1	1	0	0	0	1	0	0	1	0	1	1	0	1	1	0	0	1	0	0	0	0	0	0	0	0	0	1	0	1	0	0	0	1
Roseburia_sp900552665	A045_15	A045_15_scaffold22	POS28291	C	T	1	0	1	0	0	0	1	0	0	1	1	1	0	0	0	1	0	0	1	0	0	1	0	1	1	0	0	1	0	0	0	0	0	1	0	0	0	0	0	1	0	1	0	0
Roseburia_sp900552665	A045_15	A045_15_scaffold22	POS4490	T	C	0	0	1	0	0	1	0	0	0	1	0	1	1	0	0	1	0	0	1	0	0	1	0	0	1	0	0	0	0	0	0	0	0	1	0	0	0	1	0	1	1	0	0	0
Roseburia_sp900552665	A045_15	A045_15_scaffold22	POS5718	A	G	0	1	0	0	0	1	0	0	0	1	0	1	0	0	0	1	0	0	1	0	1	1	0	0	1	0	0	0	0	0	0	1	0	0	0	1	0	1	0	1	1	1	0	0
Roseburia_sp900552665	A045_15	A045_15_scaffold22	POS6886	T	C	0	0	1	0	0	1	1	0	0	1	1	1	0	0	0	1	0	0	1	0	0	1	0	0	1	0	0	1	0	0	0	1	0	0	0	0	0	0	0	1	0	1	0	0
Roseburia_sp900552665	A045_15	A045_15_scaffold22	POS7180	A	G	0	0	0	0	0	0	1	0	0	1	1	1	1	0	0	1	0	0	1	0	0	1	0	0	0	0	0	1	0	0	0	1	0	0	0	1	0	1	0	1	0	1	0	0
Roseburia_sp900552665	A045_15	A045_15_scaffold22	POS7562	T	C	0	0	0	0	0	1	1	0	0	1	1	1	0	0	0	1	0	0	1	0	0	0	0	0	1	0	0	1	0	0	0	0	0	1	0	0	0	0	0	1	1	1	1	0
Roseburia_sp900552665	A045_15	A045_15_scaffold22	POS8155	T	C	1	0	1	0	1	0	1	0	0	1	1	1	0	0	0	0	0	0	1	0	0	0	0	0	1	0	0	1	0	0	0	0	0	0	0	0	0	0	0	1	1	1	0	1
Roseburia_sp900552665	A045_15	A045_15_scaffold22	POS9140	A	G	0	0	1	0	0	0	1	0	0	1	1	1	0	0	0	1	1	0	1	0	1	1	1	0	1	0	0	0	0	0	0	0	0	0	0	0	0	1	0	1	1	1	1	0
Roseburia_sp900552665	A045_15	A045_15_scaffold23	POS10281	G	A	1	0	0	1	0	1	1	0	0	1	1	1	0	0	0	0	0	0	1	0	0	1	0	0	1	0	0	1	0	0	0	0	0	0	0	0	0	0	0	1	1	1	0	0
Roseburia_sp900552665	A045_15	A045_15_scaffold23	POS10571	A	T	0	0	1	1	0	1	0	0	0	1	1	1	0	0	0	0	0	0	1	0	1	1	0	0	1	0	0	0	0	0	0	0	0	0	0	0	0	0	0	1	1	0	0	1
Roseburia_sp900552665	A045_15	A045_15_scaffold23	POS10687	G	A	0	0	1	1	0	1	0	0	0	1	1	1	0	0	0	0	0	0	1	0	1	1	0	0	1	0	0	0	0	0	0	0	0	1	0	0	0	0	0	1	1	0	0	1
Roseburia_sp900552665	A045_15	A045_15_scaffold23	POS11888	A	G	0	1	0	0	0	1	1	0	0	0	1	1	0	0	0	0	1	0	1	0	1	1	0	0	1	0	0	0	0	0	0	0	0	0	0	0	0	0	0	1	0	1	0	0
Roseburia_sp900552665	A045_15	A045_15_scaffold23	POS18015	T	G	0	0	1	0	0	0	1	0	0	0	1	1	0	0	0	0	0	0	0	0	0	1	0	1	1	0	0	1	0	0	0	1	0	0	0	0	0	1	0	1	1	1	0	1
Roseburia_sp900552665	A045_15	A045_15_scaffold23	POS23594	G	A	0	0	0	1	0	1	1	0	0	0	0	1	0	0	0	1	1	0	1	0	1	1	0	0	0	0	0	0	0	0	0	0	0	0	0	0	0	0	0	1	1	1	0	0
Roseburia_sp900552665	A045_15	A045_15_scaffold23	POS26819	G	A	0	0	0	1	1	0	1	0	0	0	1	1	0	0	0	0	0	0	1	0	1	1	0	0	1	0	0	1	0	0	0	1	0	0	0	0	0	1	0	1	1	0	0	0
Roseburia_sp900552665	A045_15	A045_15_scaffold23	POS26927	G	A	0	0	1	0	0	0	1	0	0	0	1	1	0	0	0	1	1	0	0	0	1	1	0	1	1	0	0	0	0	0	0	1	0	0	0	0	0	0	0	1	0	1	0	0
Roseburia_sp900552665	A045_15	A045_15_scaffold23	POS27056	C	T	0	0	1	1	0	0	1	0	0	0	1	1	1	0	0	1	1	0	0	0	1	1	0	0	1	0	0	0	0	0	0	0	0	0	0	0	0	1	0	1	1	1	0	0
Roseburia_sp900552665	A045_15	A045_15_scaffold23	POS27749	A	T	1	0	0	1	0	0	1	0	0	1	1	0	1	0	1	1	0	0	1	0	1	1	0	0	1	0	0	1	0	0	0	1	0	0	0	0	0	1	0	1	0	1	0	0
Roseburia_sp900552665	A045_15	A045_15_scaffold23	POS28054	G	A	1	0	0	0	0	1	1	0	0	1	1	0	0	0	1	1	1	0	1	0	0	0	0	0	1	0	0	0	0	0	0	0	0	1	0	1	0	0	0	0	1	0	1	0
Roseburia_sp900552665	A045_15	A045_15_scaffold23	POS28398	C	T	1	0	1	0	0	0	1	0	0	1	1	1	1	0	0	1	1	0	1	0	0	0	0	0	1	0	0	1	0	0	0	0	0	0	0	0	0	0	0	1	1	1	1	1
Roseburia_sp900552665	A045_15	A045_15_scaffold23	POS30116	G	A	1	1	1	0	0	1	0	0	0	1	0	1	0	0	0	0	0	0	1	0	0	1	0	0	1	0	0	1	0	0	0	1	0	0	0	0	0	1	0	1	0	1	1	0
Roseburia_sp900552665	A045_15	A045_15_scaffold23	POS30124	C	T	1	1	1	0	0	1	0	0	0	1	0	1	0	0	0	0	0	0	1	0	0	1	0	0	1	0	0	1	0	0	0	1	0	0	0	0	0	1	0	1	0	1	1	0
Roseburia_sp900552665	A045_15	A045_15_scaffold23	POS38781	A	G	0	1	1	0	0	0	1	0	0	1	1	0	0	0	1	1	0	0	0	0	0	1	0	0	1	0	0	0	0	0	0	1	0	1	0	1	0	0	0	1	1	1	1	0
Roseburia_sp900552665	A045_15	A045_15_scaffold23	POS39465	C	T	1	0	1	0	0	0	1	0	0	1	1	1	1	0	0	1	0	0	0	0	0	1	0	0	1	0	0	0	0	0	0	1	0	1	0	0	0	1	0	1	1	1	0	0
Roseburia_sp900552665	A045_15	A045_15_scaffold23	POS39481	G	A	0	0	1	0	0	0	1	0	0	1	1	1	1	0	0	1	0	0	0	0	0	1	0	0	1	0	0	0	0	0	0	1	0	1	0	0	0	0	0	1	1	1	0	0
Roseburia_sp900552665	A045_15	A045_15_scaffold23	POS39516	T	G	1	0	1	1	0	0	1	0	0	1	1	1	1	0	0	1	0	0	0	0	0	1	0	0	1	0	0	1	0	0	0	1	0	0	0	0	0	1	0	1	1	1	0	0
Roseburia_sp900552665	A045_15	A045_15_scaffold23	POS7417	G	A	1	0	0	0	1	0	1	0	0	0	1	1	0	0	0	1	0	0	1	0	0	0	0	1	1	0	0	1	0	0	0	0	0	1	0	0	0	1	0	1	1	1	0	0
Roseburia_sp900552665	A045_15	A045_15_scaffold23	POS9100	C	T	0	0	0	0	0	1	1	0	0	1	0	1	0	0	0	1	0	0	1	0	1	0	0	0	1	0	0	1	0	0	0	0	0	0	1	0	0	0	0	1	1	0	1	0
Roseburia_sp900552665	A045_15	A045_15_scaffold23	POS9103	T	C	0	0	0	0	0	1	1	0	0	1	0	1	0	0	0	1	0	0	1	0	1	0	0	0	1	0	0	1	0	0	0	0	0	0	1	0	0	0	0	1	1	0	1	0
Roseburia_sp900552665	A045_15	A045_15_scaffold24	POS20145	G	A	0	0	0	0	0	1	1	0	0	1	1	1	0	0	0	1	0	0	1	0	0	1	0	0	1	0	0	1	0	0	0	0	0	0	0	0	0	1	0	1	1	0	1	0
Roseburia_sp900552665	A045_15	A045_15_scaffold24	POS20346	A	G	1	0	1	0	0	0	1	0	0	1	1	1	0	0	0	1	0	0	1	0	0	1	0	0	1	0	0	1	0	0	0	0	0	1	0	0	0	0	0	1	1	0	1	0
Roseburia_sp900552665	A045_15	A045_15_scaffold24	POS213	A	G	0	0	0	0	0	0	0	0	0	1	0	1	0	0	0	1	1	0	1	0	1	0	0	0	1	0	0	0	0	0	0	1	0	0	0	0	0	1	0	0	1	1	1	1
Roseburia_sp900552665	A045_15	A045_15_scaffold24	POS23504	G	A	0	0	0	0	0	0	1	0	0	1	0	1	0	0	0	0	0	0	1	0	1	1	0	1	1	0	0	1	0	0	0	1	0	0	0	0	0	1	0	1	1	1	1	0
Roseburia_sp900552665	A045_15	A045_15_scaffold24	POS26299	G	A	0	1	1	0	0	0	0	0	0	0	1	1	0	0	0	1	1	0	1	0	1	1	0	0	1	0	0	1	0	0	0	1	0	1	0	0	0	1	0	1	0	1	0	0
Roseburia_sp900552665	A045_15	A045_15_scaffold24	POS26668	A	C	1	0	1	0	0	0	1	0	0	1	1	0	0	0	0	1	1	0	1	0	0	0	0	0	1	0	0	0	0	0	0	0	0	1	0	0	0	0	0	1	1	1	1	0
Roseburia_sp900552665	A045_15	A045_15_scaffold24	POS29787	T	A	0	0	0	1	0	0	0	0	0	1	0	1	0	0	0	0	0	0	1	0	1	1	0	0	1	0	0	1	0	0	0	1	0	0	0	0	0	1	0	1	1	1	0	0
Roseburia_sp900552665	A045_15	A045_15_scaffold24	POS34640	T	C	1	0	1	0	0	1	1	0	0	1	1	1	0	0	0	1	0	0	1	0	0	1	0	0	1	0	0	1	0	0	0	0	0	1	0	0	0	0	0	1	1	1	1	0
Roseburia_sp900552665	A045_15	A045_15_scaffold24	POS36045	C	T	1	0	0	0	1	1	1	0	0	1	0	1	0	0	0	0	0	0	1	0	0	1	0	0	0	0	0	1	0	0	0	0	0	1	0	0	0	0	0	1	1	1	1	0
Roseburia_sp900552665	A045_15	A045_15_scaffold24	POS36048	C	T	1	0	0	0	1	1	1	0	0	1	0	1	0	0	0	0	0	0	1	0	0	1	0	0	0	0	0	1	0	0	0	0	0	0	0	0	0	0	0	1	1	1	1	0
Roseburia_sp900552665	A045_15	A045_15_scaffold24	POS38562	T	C	1	0	0	0	0	0	1	0	0	1	1	1	0	0	0	1	0	0	1	0	1	1	0	1	0	0	0	1	0	0	0	1	0	0	0	0	0	1	0	1	1	1	0	0
Roseburia_sp900552665	A045_15	A045_15_scaffold25	POS12560	T	C	1	1	0	0	0	0	1	0	0	1	0	1	1	0	0	0	0	0	0	0	0	0	0	0	1	0	0	1	0	0	0	1	0	0	0	0	0	0	0	1	0	1	1	1
Roseburia_sp900552665	A045_15	A045_15_scaffold25	POS12789	G	A	1	0	1	1	1	0	1	0	0	1	0	1	1	0	0	0	0	0	0	0	0	1	0	0	1	0	0	0	0	0	0	0	0	1	0	0	0	1	0	1	0	1	1	0
Roseburia_sp900552665	A045_15	A045_15_scaffold25	POS14652	C	T	0	0	1	0	0	1	0	0	0	1	1	1	0	0	0	0	0	0	1	0	1	0	0	0	1	0	0	1	0	0	0	0	0	0	0	0	0	1	0	1	0	1	1	0
Roseburia_sp900552665	A045_15	A045_15_scaffold25	POS14712	C	T	0	0	1	0	1	0	0	0	0	1	0	1	0	0	0	0	0	0	1	0	0	1	0	1	1	0	0	0	0	0	0	0	0	0	0	0	0	1	0	1	1	1	0	0
Roseburia_sp900552665	A045_15	A045_15_scaffold25	POS20024	A	G	1	0	1	0	0	1	0	0	0	1	0	1	1	0	0	1	0	0	1	0	0	1	0	0	1	0	0	1	0	0	0	0	0	0	0	0	0	0	0	1	1	1	1	0
Roseburia_sp900552665	A045_15	A045_15_scaffold25	POS26348	C	T	1	0	0	0	0	0	1	0	0	0	1	0	0	0	0	1	1	0	0	0	1	1	0	0	0	0	0	1	0	0	0	1	0	0	1	0	0	0	0	1	1	1	1	0
Roseburia_sp900552665	A045_15	A045_15_scaffold25	POS2823	T	C	1	0	0	1	0	0	1	0	0	1	0	1	0	0	0	0	0	0	1	0	1	0	0	0	1	0	0	1	0	0	0	1	0	0	0	0	0	1	0	0	1	1	1	0
Roseburia_sp900552665	A045_15	A045_15_scaffold25	POS2839	T	C	0	0	0	1	0	0	1	0	0	1	0	1	0	0	0	0	0	0	1	0	1	1	0	0	1	0	0	1	0	0	0	1	0	0	0	0	0	1	0	0	1	1	1	0
Roseburia_sp900552665	A045_15	A045_15_scaffold25	POS29861	A	G	1	1	0	0	0	0	1	0	0	1	0	1	0	0	1	0	1	0	1	0	0	0	0	0	0	0	0	1	0	0	0	1	0	0	0	0	0	0	0	0	1	1	0	0
Roseburia_sp900552665	A045_15	A045_15_scaffold25	POS30846	G	A	0	0	0	0	0	1	1	0	0	0	1	0	1	0	0	1	1	0	0	0	0	1	0	0	0	0	0	0	0	0	0	1	0	1	0	0	0	0	0	1	1	1	1	0
Roseburia_sp900552665	A045_15	A045_15_scaffold25	POS32198	T	C	1	1	1	1	0	0	1	0	0	0	0	1	0	0	0	0	0	0	0	0	1	1	0	0	1	0	0	0	0	0	0	1	0	1	1	0	0	1	0	1	0	0	0	0
Roseburia_sp900552665	A045_15	A045_15_scaffold25	POS32204	T	C	1	0	1	1	0	0	1	0	0	0	0	1	0	0	0	0	0	0	0	0	1	1	0	0	1	0	0	0	0	0	0	1	0	1	1	0	0	1	0	1	0	0	0	1
Roseburia_sp900552665	A045_15	A045_15_scaffold25	POS37901	T	C	1	0	0	1	1	0	0	0	0	1	0	1	0	0	0	0	0	0	1	0	0	1	0	0	1	0	0	1	0	0	0	0	0	0	0	0	0	1	0	1	1	1	0	0
Roseburia_sp900552665	A045_15	A045_15_scaffold25	POS38411	C	T	1	0	1	1	1	0	0	0	0	0	0	1	0	0	0	0	0	0	1	0	0	0	0	0	1	0	0	0	0	0	0	0	0	0	1	0	0	1	0	1	1	1	0	0
Roseburia_sp900552665	A045_15	A045_15_scaffold25	POS4977	G	A	0	0	1	1	0	0	1	0	0	1	0	1	0	0	0	0	0	0	1	0	1	0	0	0	1	0	0	0	0	0	0	0	0	0	0	0	0	1	0	1	1	1	1	0
Roseburia_sp900552665	A045_15	A045_15_scaffold25	POS5360	C	T	0	0	1	0	0	1	1	0	0	1	0	1	0	0	1	1	0	0	1	0	0	0	0	0	1	0	0	0	0	0	0	0	0	0	0	1	0	1	0	1	1	1	0	0
Roseburia_sp900552665	A045_15	A045_15_scaffold25	POS6139	G	A	0	1	1	0	0	1	1	0	0	1	0	1	0	0	0	1	0	0	0	0	0	1	0	0	1	0	0	1	0	0	0	0	0	0	0	1	0	0	0	0	1	0	1	0
Roseburia_sp900552665	A045_15	A045_15_scaffold25	POS6365	C	T	0	0	1	0	0	1	1	0	0	1	0	1	0	0	1	1	0	0	0	0	0	0	0	0	1	0	0	1	0	0	0	0	0	0	0	1	0	0	0	0	1	0	1	0
Roseburia_sp900552665	A045_15	A045_15_scaffold25	POS6371	C	T	0	0	1	0	0	1	1	0	0	1	0	1	0	0	1	1	0	0	0	0	0	0	0	0	1	0	0	1	0	0	0	0	0	0	0	1	0	0	0	0	1	0	1	0
Roseburia_sp900552665	A045_15	A045_15_scaffold25	POS6737	C	T	1	1	1	1	0	1	1	0	0	1	0	0	0	0	0	1	1	0	1	0	0	0	0	0	1	0	0	0	0	0	0	1	0	0	0	0	0	0	0	1	1	1	0	0
Roseburia_sp900552665	A045_15	A045_15_scaffold25	POS8710	T	A	0	0	1	0	0	0	1	0	0	1	0	1	1	0	0	1	1	0	1	0	0	0	0	0	1	0	0	0	0	0	0	0	0	0	0	0	0	0	0	1	1	1	1	0
Roseburia_sp900552665	A045_15	A045_15_scaffold26	POS15367	C	T	1	0	1	0	0	0	1	0	0	1	1	1	0	0	0	1	1	0	1	0	1	0	0	0	1	0	0	1	0	0	0	1	0	1	0	0	0	0	0	1	1	1	1	0
Roseburia_sp900552665	A045_15	A045_15_scaffold26	POS15497	A	G	1	0	1	0	0	0	1	0	0	1	1	1	0	0	0	0	1	0	1	0	0	0	0	0	1	0	0	1	0	0	0	1	0	1	0	0	0	0	0	1	1	0	1	0
Roseburia_sp900552665	A045_15	A045_15_scaffold26	POS15616	G	A	1	0	1	0	1	0	1	0	0	1	1	1	0	0	0	1	0	0	1	0	0	0	0	0	1	0	0	1	0	0	0	1	0	0	0	1	0	0	0	1	1	1	0	0
Roseburia_sp900552665	A045_15	A045_15_scaffold26	POS15715	C	T	0	1	0	0	0	0	1	0	0	1	1	1	0	0	0	1	1	0	1	0	0	0	0	0	1	0	0	0	0	0	0	0	0	0	0	1	0	0	0	1	1	1	1	0
Roseburia_sp900552665	A045_15	A045_15_scaffold26	POS16008	C	T	0	1	1	0	0	0	1	0	0	1	1	1	0	0	0	1	0	0	1	0	1	0	0	0	1	0	0	1	0	0	0	0	0	0	1	1	0	0	0	1	1	1	1	0
Roseburia_sp900552665	A045_15	A045_15_scaffold26	POS18513	C	T	1	0	1	0	0	1	1	0	0	1	1	0	0	0	1	0	0	0	1	0	0	0	0	0	1	0	0	0	0	0	0	0	0	1	0	1	0	1	0	1	1	1	1	0
Roseburia_sp900552665	A045_15	A045_15_scaffold26	POS19717	G	A	1	0	0	0	0	0	1	0	0	1	1	0	0	0	0	0	0	0	1	0	1	0	0	0	1	0	0	0	0	0	0	1	0	1	0	0	0	1	0	1	1	1	0	0
Roseburia_sp900552665	A045_15	A045_15_scaffold26	POS20359	G	T	0	0	0	0	0	1	1	0	0	1	0	1	0	0	0	1	1	0	1	0	0	0	0	0	1	0	0	1	0	0	0	0	0	0	0	1	0	0	0	1	1	1	1	0
Roseburia_sp900552665	A045_15	A045_15_scaffold26	POS21212	C	T	1	0	0	0	0	1	1	0	0	1	1	0	0	0	0	1	0	0	1	0	0	0	0	0	1	0	0	0	0	0	0	0	0	1	0	0	0	1	0	1	1	1	1	0
Roseburia_sp900552665	A045_15	A045_15_scaffold26	POS21501	C	T	1	0	1	0	0	1	0	0	0	1	1	0	0	0	0	0	0	0	1	0	0	0	0	0	1	0	0	1	0	0	0	0	0	1	0	0	0	1	0	0	1	1	1	0
Roseburia_sp900552665	A045_15	A045_15_scaffold26	POS22201	G	T	1	0	1	0	0	1	1	0	0	1	1	0	0	0	0	1	0	0	1	0	0	0	0	0	1	0	0	1	0	0	0	0	0	0	0	1	0	1	0	1	1	1	1	0
Roseburia_sp900552665	A045_15	A045_15_scaffold26	POS22354	G	T	1	0	0	0	0	1	1	0	0	1	1	0	0	0	0	1	0	0	1	0	0	0	0	0	1	0	0	0	0	0	0	1	0	1	0	1	0	1	0	1	1	1	1	0
Roseburia_sp900552665	A045_15	A045_15_scaffold26	POS22424	C	T	1	1	1	0	0	1	1	0	0	1	1	0	0	0	0	1	0	0	1	0	0	0	0	1	1	0	0	0	0	0	0	1	0	1	0	0	0	1	0	1	1	1	1	0
Roseburia_sp900552665	A045_15	A045_15_scaffold26	POS22440	C	T	1	1	1	0	0	1	1	0	0	1	1	0	0	0	0	1	0	0	1	0	0	0	0	0	1	0	0	0	0	0	0	0	0	1	0	0	0	1	0	1	1	1	1	0
Roseburia_sp900552665	A045_15	A045_15_scaffold26	POS22689	C	T	1	0	1	0	0	1	1	0	0	1	1	0	0	0	0	1	0	0	1	0	0	0	0	0	1	0	0	0	0	0	0	0	0	0	0	0	0	1	0	1	1	0	0	0
Roseburia_sp900552665	A045_15	A045_15_scaffold26	POS23346	A	G	1	1	0	0	0	1	1	0	0	1	1	0	0	0	0	1	1	0	1	0	0	0	0	0	1	0	0	0	0	0	0	0	0	1	0	1	0	0	0	0	1	1	1	0
Roseburia_sp900552665	A045_15	A045_15_scaffold26	POS23490	T	C	1	1	0	0	0	1	1	0	0	1	1	0	0	0	0	1	1	0	1	0	0	0	0	0	1	0	0	0	0	0	0	0	0	1	0	1	0	0	0	0	1	1	1	0
Roseburia_sp900552665	A045_15	A045_15_scaffold26	POS23697	T	C	1	0	1	0	0	1	1	0	0	1	1	0	0	0	0	1	1	0	1	0	0	0	0	0	1	0	0	0	0	0	0	0	0	0	0	1	0	0	0	1	1	1	1	0
Roseburia_sp900552665	A045_15	A045_15_scaffold26	POS30308	T	C	1	0	1	0	0	0	1	0	0	1	1	1	0	0	0	0	0	0	1	0	0	0	0	0	1	0	0	0	0	0	0	0	0	1	0	0	0	0	0	1	1	1	0	0
Roseburia_sp900552665	A045_15	A045_15_scaffold26	POS32684	G	A	1	0	1	0	0	1	1	0	0	1	1	0	0	0	0	0	0	0	1	0	0	1	0	0	1	0	0	1	0	0	0	1	0	1	0	0	0	1	0	1	1	1	1	0
Roseburia_sp900552665	A045_15	A045_15_scaffold26	POS38673	G	A	0	1	1	0	0	0	1	0	0	1	1	0	1	0	1	0	0	0	0	0	0	1	0	1	1	0	0	0	0	0	0	0	0	0	0	1	0	0	0	0	1	1	1	0
Roseburia_sp900552665	A045_15	A045_15_scaffold26	POS4416	T	A	0	0	1	0	0	1	1	0	0	0	0	1	0	0	0	1	0	0	1	0	0	0	0	0	1	0	0	1	0	0	0	0	0	0	0	1	0	1	0	1	1	1	1	0
Roseburia_sp900552665	A045_15	A045_15_scaffold26	POS4419	G	A	0	0	1	0	0	1	0	0	0	0	0	1	0	0	0	1	0	0	1	0	0	0	0	0	1	0	0	1	0	0	0	0	0	0	0	1	0	1	0	1	1	1	1	0
Roseburia_sp900552665	A045_15	A045_15_scaffold26	POS4608	G	A	1	0	1	0	0	1	1	0	0	1	1	1	0	0	0	1	1	0	1	0	0	0	0	0	1	0	0	1	0	0	0	0	0	0	0	1	0	0	0	1	1	1	0	0
Roseburia_sp900552665	A045_15	A045_15_scaffold26	POS4752	G	T	1	1	1	0	0	0	1	0	0	0	1	1	0	0	0	1	1	0	0	0	0	0	0	0	1	0	0	1	0	0	0	0	0	0	0	0	0	1	0	0	1	1	0	0
Roseburia_sp900552665	A045_15	A045_15_scaffold26	POS5489	G	A	1	0	1	0	0	1	1	0	0	0	0	0	0	0	0	1	0	0	1	0	0	0	0	0	1	0	0	0	0	0	0	0	0	0	0	1	0	1	0	0	1	1	1	0
Roseburia_sp900552665	A045_15	A045_15_scaffold26	POS6790	T	C	0	0	0	0	0	0	1	0	0	1	1	1	1	0	0	0	1	0	1	0	1	0	0	0	0	0	0	1	0	0	0	0	0	0	0	0	0	0	0	1	0	1	1	0
Roseburia_sp900552665	A045_15	A045_15_scaffold26	POS9144	C	T	0	0	1	0	0	0	0	0	0	1	1	1	1	0	0	1	1	0	1	0	1	0	0	0	1	0	0	0	0	0	0	0	0	0	0	0	0	0	0	0	1	1	0	0
Roseburia_sp900552665	A045_15	A045_15_scaffold26	POS9989	G	A	0	0	0	0	0	1	1	0	0	1	1	0	0	0	0	0	1	0	1	0	1	0	0	0	0	0	0	1	0	0	0	1	0	1	0	0	0	0	0	1	0	1	1	0
Roseburia_sp900552665	A045_15	A045_15_scaffold27	POS1053	C	T	1	0	1	0	0	0	1	0	0	1	1	1	0	0	0	0	0	0	0	0	0	1	0	0	1	0	0	1	0	0	0	0	0	0	0	1	0	0	0	1	1	1	0	0
Roseburia_sp900552665	A045_15	A045_15_scaffold27	POS15306	G	A	1	1	0	0	0	0	1	0	0	1	1	0	0	0	0	0	1	0	1	0	0	1	0	0	1	0	0	1	0	0	0	1	0	0	0	0	0	0	0	1	1	1	1	0
Roseburia_sp900552665	A045_15	A045_15_scaffold27	POS20433	C	T	1	0	0	0	0	1	1	0	0	1	1	0	0	0	0	1	1	0	1	0	0	1	0	0	1	0	0	1	0	0	0	0	0	0	0	1	0	0	0	0	1	1	0	0
Roseburia_sp900552665	A045_15	A045_15_scaffold27	POS20505	G	A	1	0	1	0	0	1	1	0	0	1	1	0	0	0	0	0	1	0	1	0	0	1	0	0	1	0	0	1	0	0	0	0	0	0	0	1	0	0	0	0	0	0	1	0
Roseburia_sp900552665	A045_15	A045_15_scaffold27	POS20984	A	G	0	0	0	1	0	0	1	0	0	1	0	1	0	0	0	0	0	0	1	0	0	0	0	1	1	0	0	0	0	0	0	1	0	0	0	0	0	1	0	1	1	1	1	0
Roseburia_sp900552665	A045_15	A045_15_scaffold27	POS21048	G	A	1	0	0	1	0	0	1	0	0	1	1	1	0	0	0	0	0	0	1	0	0	0	0	0	1	0	0	0	0	0	0	1	0	0	0	0	0	1	0	1	1	1	1	0
Roseburia_sp900552665	A045_15	A045_15_scaffold27	POS22538	G	A	0	0	1	1	1	0	1	0	0	1	1	1	0	0	0	1	0	0	1	0	0	1	0	0	1	0	0	0	0	0	0	0	0	0	0	0	0	1	0	1	0	1	1	0
Roseburia_sp900552665	A045_15	A045_15_scaffold27	POS22574	G	A	0	0	1	1	1	1	1	0	0	1	1	1	0	0	0	1	0	0	1	0	0	1	0	0	0	0	0	0	0	0	0	0	0	0	1	0	0	1	0	1	0	1	1	0
Roseburia_sp900552665	A045_15	A045_15_scaffold27	POS23825	G	A	1	0	1	1	0	0	1	0	0	1	1	1	0	0	0	0	1	0	0	0	1	0	0	0	1	0	0	1	0	0	0	1	0	0	0	0	0	0	0	1	1	1	1	0
Roseburia_sp900552665	A045_15	A045_15_scaffold27	POS25762	G	A	1	0	1	1	1	1	1	0	0	0	1	1	0	0	0	0	1	0	0	0	0	0	0	0	1	0	0	1	0	0	0	1	0	0	0	0	0	0	0	1	0	1	0	0
Roseburia_sp900552665	A045_15	A045_15_scaffold27	POS25816	A	G	1	0	1	1	1	1	1	0	0	1	1	1	0	0	0	0	1	0	0	0	0	0	0	0	1	0	0	1	0	0	0	1	0	0	0	0	0	0	0	0	0	0	0	0
Roseburia_sp900552665	A045_15	A045_15_scaffold27	POS2726	C	T	0	0	0	0	0	0	1	0	0	1	0	1	0	0	0	1	0	0	1	0	0	1	0	0	1	0	0	1	0	0	0	1	0	0	0	0	0	1	0	1	1	1	0	0
Roseburia_sp900552665	A045_15	A045_15_scaffold27	POS27783	C	T	0	0	1	0	0	0	1	0	0	1	1	1	0	0	0	0	0	0	1	0	1	1	0	0	1	0	0	0	0	0	0	0	0	0	0	0	0	1	0	1	1	1	0	0
Roseburia_sp900552665	A045_15	A045_15_scaffold27	POS27971	G	A	0	0	1	0	0	0	1	0	0	1	1	1	0	0	0	0	0	0	1	0	0	1	0	0	1	0	0	0	0	0	0	0	0	0	1	0	0	1	0	1	1	1	0	0
Roseburia_sp900552665	A045_15	A045_15_scaffold27	POS28283	C	T	0	0	1	0	0	0	0	0	0	1	1	1	0	0	0	1	0	0	1	0	0	0	0	0	1	0	0	0	0	0	0	0	0	1	0	0	0	1	0	1	1	1	0	0
Roseburia_sp900552665	A045_15	A045_15_scaffold27	POS3107	G	A	0	0	1	0	0	1	1	0	0	1	0	1	0	0	0	1	0	0	1	0	0	1	0	0	1	0	0	1	0	0	0	1	0	0	0	0	0	1	0	0	0	1	0	0
Roseburia_sp900552665	A045_15	A045_15_scaffold27	POS34983	C	A	0	0	1	0	0	1	1	0	0	1	1	1	0	0	0	1	0	0	1	0	0	1	0	0	1	0	0	0	0	0	0	0	0	0	0	0	0	0	0	0	1	1	0	0
Roseburia_sp900552665	A045_15	A045_15_scaffold27	POS3821	T	G	1	0	1	0	0	1	0	0	0	1	0	1	0	0	0	0	0	0	1	0	0	1	0	0	1	0	0	1	0	0	0	0	0	0	0	0	0	0	0	1	0	1	1	1
Roseburia_sp900552665	A045_15	A045_15_scaffold27	POS3974	C	T	0	0	1	0	0	0	0	0	0	1	1	0	0	0	0	1	0	0	1	0	1	1	0	0	1	0	0	1	0	0	0	0	0	1	0	0	0	0	0	1	0	1	1	0
Roseburia_sp900552665	A045_15	A045_15_scaffold27	POS40007	T	C	0	0	1	1	0	1	0	0	0	1	0	1	0	0	0	1	0	0	1	0	0	1	0	0	1	0	0	1	0	0	0	0	0	0	0	0	0	1	0	1	0	1	1	0
Roseburia_sp900552665	A045_15	A045_15_scaffold27	POS40469	A	C	0	0	1	1	1	1	1	0	0	1	1	1	0	0	0	0	0	0	0	0	1	1	0	0	1	0	0	1	0	0	0	0	0	0	0	0	0	0	0	1	1	1	0	1
Roseburia_sp900552665	A045_15	A045_15_scaffold27	POS40493	G	C	1	0	1	1	1	1	1	0	0	1	1	1	0	0	0	0	0	0	0	0	1	1	0	0	1	0	0	1	0	0	0	0	0	0	0	0	0	0	0	1	1	1	0	0
Roseburia_sp900552665	A045_15	A045_15_scaffold27	POS41162	C	T	0	0	1	0	0	1	1	0	0	1	1	1	0	0	0	1	1	0	1	0	0	1	0	0	1	0	0	0	0	0	0	1	0	1	0	1	0	0	0	0	1	0	0	0
Roseburia_sp900552665	A045_15	A045_15_scaffold27	POS41499	C	A	0	0	1	0	0	0	1	0	0	1	0	1	0	0	0	0	0	0	1	0	1	1	0	1	1	0	0	1	0	0	0	1	0	0	0	0	0	1	0	1	0	1	0	0
Roseburia_sp900552665	A045_15	A045_15_scaffold27	POS43062	A	G	0	0	0	0	0	1	1	0	0	0	1	1	0	0	0	1	0	0	1	0	1	1	0	0	0	0	0	0	0	0	0	1	0	0	0	0	0	0	0	1	1	1	1	0
Roseburia_sp900552665	A045_15	A045_15_scaffold27	POS43159	T	C	1	0	1	0	0	0	1	0	0	0	1	0	0	0	0	0	0	0	1	0	0	1	0	0	1	0	0	0	0	0	0	1	0	0	0	1	0	0	0	1	1	1	1	0
Roseburia_sp900552665	A045_15	A045_15_scaffold27	POS43303	G	A	0	0	1	0	0	0	1	0	0	1	0	0	0	0	0	1	1	0	1	0	0	1	0	0	1	0	0	0	0	0	0	1	0	0	0	1	0	0	0	1	1	1	1	0
Roseburia_sp900552665	A045_15	A045_15_scaffold27	POS5837	G	A	1	0	1	0	0	0	1	0	0	1	0	0	0	0	0	1	0	0	1	0	1	1	0	0	1	0	0	1	0	0	0	1	0	0	0	0	0	0	0	1	1	0	0	0
Roseburia_sp900552665	A045_15	A045_15_scaffold27	POS6279	A	C	0	0	1	0	1	0	1	0	0	1	1	1	0	0	0	1	0	0	1	0	1	0	0	1	0	0	0	1	0	0	0	1	0	1	0	0	0	0	0	1	0	0	0	0
Roseburia_sp900552665	A045_15	A045_15_scaffold27	POS6280	A	G	0	0	1	0	1	0	1	0	0	1	1	1	0	0	0	1	0	0	1	0	1	0	0	1	0	0	0	1	0	0	0	1	0	1	0	0	0	1	0	1	0	0	0	0
Roseburia_sp900552665	A045_15	A045_15_scaffold27	POS6281	A	T	0	0	1	0	1	0	1	0	0	1	1	1	0	0	0	1	0	0	1	0	1	0	0	1	0	0	0	1	0	0	0	1	0	1	0	0	0	1	0	1	0	0	0	0
Roseburia_sp900552665	A045_15	A045_15_scaffold27	POS6611	A	G	0	1	1	0	0	0	1	0	0	0	0	1	0	0	0	1	1	0	1	0	0	1	0	0	1	0	0	1	0	0	0	0	0	0	0	0	0	1	0	1	0	0	0	0
Roseburia_sp900552665	A045_15	A045_15_scaffold27	POS6620	A	G	0	1	1	0	0	0	1	0	0	0	0	1	0	0	0	1	1	0	1	0	0	1	0	0	1	0	0	1	0	0	0	0	0	0	0	0	0	1	0	1	0	0	0	0
Roseburia_sp900552665	A045_15	A045_15_scaffold27	POS7010	G	A	0	1	0	0	0	1	1	0	0	0	1	1	0	0	0	0	1	0	1	0	0	1	0	0	1	0	0	1	0	0	0	1	0	0	0	0	0	0	0	1	0	0	1	0
Roseburia_sp900552665	A045_15	A045_15_scaffold27	POS906	A	G	0	0	1	0	0	1	1	0	0	1	0	1	0	0	0	1	0	0	1	0	1	0	0	0	1	0	0	0	0	0	0	0	0	0	0	0	0	0	0	0	1	1	1	0
Roseburia_sp900552665	A045_15	A045_15_scaffold28	POS12174	C	T	0	0	0	0	1	0	1	0	0	1	1	1	0	0	0	1	0	0	0	0	0	1	0	0	1	0	0	0	0	0	0	0	0	1	0	0	0	1	0	1	1	1	0	0
Roseburia_sp900552665	A045_15	A045_15_scaffold28	POS16198	A	T	1	0	1	0	0	0	1	0	0	1	1	1	0	0	0	0	0	0	0	0	0	1	0	1	1	0	0	1	0	0	0	1	0	0	0	0	0	0	0	1	0	1	0	0
Roseburia_sp900552665	A045_15	A045_15_scaffold28	POS16667	C	G	1	0	0	0	0	0	1	0	0	1	1	0	1	0	0	1	0	0	1	0	0	0	0	0	1	0	0	1	0	0	0	1	0	0	0	0	0	0	0	1	0	1	1	0
Roseburia_sp900552665	A045_15	A045_15_scaffold28	POS17421	A	G	0	0	1	0	0	0	1	0	0	1	1	0	0	0	0	0	0	0	0	0	1	1	0	0	1	0	0	0	0	0	0	1	0	0	0	0	0	1	0	1	0	1	1	0
Roseburia_sp900552665	A045_15	A045_15_scaffold28	POS30584	T	C	0	0	1	0	0	1	1	0	0	1	1	1	0	0	0	0	0	0	1	0	0	1	0	0	1	0	0	1	0	0	0	0	0	0	0	1	0	1	0	0	0	1	0	0
Roseburia_sp900552665	A045_15	A045_15_scaffold3	POS100145	A	G	0	0	0	0	0	0	1	0	0	1	1	1	0	0	0	1	0	0	1	0	1	1	0	0	1	0	0	1	0	0	0	1	0	0	0	0	0	0	0	1	1	0	1	0
Roseburia_sp900552665	A045_15	A045_15_scaffold3	POS10060	C	T	0	0	0	0	0	0	1	0	0	1	1	1	0	0	0	1	0	0	1	0	0	1	0	0	0	0	0	1	0	0	0	0	0	1	0	0	0	0	0	1	1	1	0	0
Roseburia_sp900552665	A045_15	A045_15_scaffold3	POS10201	C	A	0	0	0	0	0	0	1	0	0	1	1	0	0	0	0	1	1	0	1	1	0	1	0	0	0	0	0	0	0	0	0	0	0	1	0	0	0	1	0	0	1	1	1	0
Roseburia_sp900552665	A045_15	A045_15_scaffold3	POS102509	C	G	1	0	1	0	0	0	1	0	0	0	1	1	0	0	0	1	0	0	1	0	1	1	0	0	1	0	0	0	0	0	0	0	0	0	0	0	0	0	0	1	1	1	0	0
Roseburia_sp900552665	A045_15	A045_15_scaffold3	POS104015	C	T	1	0	0	0	0	1	1	0	0	1	1	0	0	0	0	1	1	0	1	0	0	1	0	0	1	0	0	1	0	0	0	0	0	0	0	0	0	0	0	1	1	1	1	0
Roseburia_sp900552665	A045_15	A045_15_scaffold3	POS104252	C	T	1	0	1	0	1	1	0	0	0	1	1	0	0	0	0	1	0	0	1	0	0	0	0	0	1	0	0	1	0	0	0	0	0	0	0	0	0	0	0	1	1	1	0	0
Roseburia_sp900552665	A045_15	A045_15_scaffold3	POS106880	G	A	0	0	0	0	0	1	1	0	0	1	0	1	0	0	0	1	0	0	1	0	0	1	0	0	0	0	0	0	0	0	0	0	0	0	0	0	0	1	0	1	1	1	1	0
Roseburia_sp900552665	A045_15	A045_15_scaffold3	POS107279	G	A	0	0	1	0	0	0	1	0	0	1	1	1	0	0	0	0	0	0	1	0	0	1	0	0	1	0	0	1	0	0	0	1	0	0	0	0	0	0	0	1	1	1	0	0
Roseburia_sp900552665	A045_15	A045_15_scaffold3	POS111537	G	A	0	1	0	1	0	0	1	0	0	1	1	1	0	0	0	1	1	0	0	0	0	0	0	0	1	0	0	1	0	0	0	0	0	0	0	0	0	0	0	1	0	1	0	0
Roseburia_sp900552665	A045_15	A045_15_scaffold3	POS111573	G	A	0	1	0	1	0	1	1	0	0	1	1	1	0	0	0	1	1	0	0	0	0	0	0	0	1	0	0	1	0	0	0	0	0	0	0	0	0	0	0	0	0	1	1	0
Roseburia_sp900552665	A045_15	A045_15_scaffold3	POS114720	T	C	0	1	0	0	0	0	1	0	0	1	1	0	0	0	0	0	0	0	0	0	0	1	0	1	1	0	0	1	0	0	0	1	0	0	0	0	0	0	0	1	1	1	0	0
Roseburia_sp900552665	A045_15	A045_15_scaffold3	POS120742	T	C	0	0	0	0	0	0	1	0	0	1	1	1	0	0	0	0	0	0	1	0	0	1	0	1	1	0	0	1	0	0	0	1	0	0	1	0	0	1	0	0	0	1	0	0
Roseburia_sp900552665	A045_15	A045_15_scaffold3	POS1266	G	A	1	0	1	1	0	1	0	0	0	1	0	1	0	0	0	0	0	0	1	0	1	0	0	0	1	0	0	0	0	0	0	1	0	0	1	0	0	1	0	1	0	0	0	1
Roseburia_sp900552665	A045_15	A045_15_scaffold3	POS1286	T	C	1	1	1	1	1	1	1	0	0	1	1	1	0	0	0	0	0	0	1	0	1	0	0	0	1	0	0	0	0	0	0	1	0	1	0	0	0	1	0	1	0	0	0	1
Roseburia_sp900552665	A045_15	A045_15_scaffold3	POS1525	C	T	0	0	1	0	1	1	1	0	0	1	1	1	0	0	0	0	0	0	1	0	1	0	0	0	1	0	0	1	0	0	0	1	0	0	1	0	0	1	0	1	0	0	0	0
Roseburia_sp900552665	A045_15	A045_15_scaffold3	POS19792	T	C	1	0	1	0	0	1	0	0	0	0	0	1	0	0	0	1	1	0	1	0	0	1	0	0	1	0	0	0	0	0	0	1	0	0	0	0	0	0	0	1	1	0	1	0
Roseburia_sp900552665	A045_15	A045_15_scaffold3	POS20821	T	A	1	0	1	0	0	1	1	0	0	1	0	0	0	0	0	1	0	0	1	0	1	1	0	0	1	0	0	0	0	0	0	0	0	0	0	0	0	0	0	0	1	0	1	1
Roseburia_sp900552665	A045_15	A045_15_scaffold3	POS2089	G	A	0	0	1	0	0	0	1	0	0	1	1	1	0	0	0	1	0	0	1	0	0	0	0	0	1	0	0	1	0	0	0	1	0	1	0	0	0	1	0	1	1	0	1	0
Roseburia_sp900552665	A045_15	A045_15_scaffold3	POS2131	G	A	0	0	1	0	0	1	1	0	0	1	1	0	0	0	0	1	0	0	1	0	0	1	0	0	1	0	0	1	0	0	0	0	0	0	0	0	0	0	0	1	1	1	1	0
Roseburia_sp900552665	A045_15	A045_15_scaffold3	POS22671	C	T	0	0	0	0	0	1	1	0	0	1	1	1	0	0	0	1	0	0	1	0	1	1	0	0	0	0	0	1	0	0	0	0	0	0	0	0	0	0	0	1	1	1	1	0
Roseburia_sp900552665	A045_15	A045_15_scaffold3	POS23156	C	T	0	0	1	0	0	1	1	0	0	0	1	0	0	0	0	1	0	0	1	0	1	1	0	1	1	0	0	1	0	0	0	0	0	0	0	0	0	1	0	0	0	1	0	0
Roseburia_sp900552665	A045_15	A045_15_scaffold3	POS24381	G	A	0	1	1	0	0	1	1	0	0	1	1	1	0	0	0	1	1	0	1	0	0	1	0	0	1	0	0	0	0	0	0	0	0	0	0	0	0	0	0	1	1	1	0	0
Roseburia_sp900552665	A045_15	A045_15_scaffold3	POS28957	C	T	0	1	1	0	0	0	1	0	0	0	1	1	1	0	0	1	0	0	1	0	0	0	0	0	1	0	0	1	0	0	0	1	0	1	0	0	0	0	0	0	1	1	1	0
Roseburia_sp900552665	A045_15	A045_15_scaffold3	POS29457	C	T	1	0	1	0	0	0	1	0	0	1	1	1	0	0	0	1	0	0	1	0	1	1	0	0	1	0	0	0	0	0	0	0	0	0	0	0	0	0	0	0	1	1	1	0
Roseburia_sp900552665	A045_15	A045_15_scaffold3	POS30475	T	C	0	0	1	0	0	0	1	0	0	1	1	0	0	0	0	1	1	0	1	0	0	1	0	0	1	0	0	1	0	0	0	0	0	0	0	0	0	0	0	0	1	0	0	1
Roseburia_sp900552665	A045_15	A045_15_scaffold3	POS31712	G	A	0	0	1	0	0	1	1	0	0	1	1	0	0	0	0	1	0	0	1	0	0	0	0	0	1	0	0	1	0	0	0	1	0	1	0	1	0	0	0	1	1	1	0	0
Roseburia_sp900552665	A045_15	A045_15_scaffold3	POS35437	T	C	0	0	0	0	1	0	1	0	0	1	1	1	0	0	0	0	0	0	1	0	0	0	0	1	1	0	0	1	0	0	0	1	0	0	1	0	0	0	0	1	0	1	0	0
Roseburia_sp900552665	A045_15	A045_15_scaffold3	POS3555	T	C	0	0	1	0	0	0	1	0	0	1	1	1	0	0	0	1	1	0	1	0	1	1	0	0	1	0	0	1	0	0	0	0	0	1	0	0	0	0	0	1	1	1	0	0
Roseburia_sp900552665	A045_15	A045_15_scaffold3	POS41354	T	G	0	0	1	0	0	0	1	0	0	0	1	1	0	0	0	0	1	0	0	0	0	1	0	0	1	0	0	1	0	0	0	1	0	1	0	0	0	0	0	1	1	0	1	0
Roseburia_sp900552665	A045_15	A045_15_scaffold3	POS41483	C	A	0	0	0	0	0	1	1	0	0	1	1	1	0	0	0	1	0	0	1	0	1	1	0	0	1	0	0	1	0	0	0	0	0	0	0	0	0	0	0	0	1	1	0	0
Roseburia_sp900552665	A045_15	A045_15_scaffold3	POS41657	C	T	0	0	1	0	0	0	1	0	0	1	0	1	0	0	0	1	0	0	0	0	0	1	0	0	1	0	0	1	0	0	0	1	0	1	0	0	0	0	0	1	1	1	0	0
Roseburia_sp900552665	A045_15	A045_15_scaffold3	POS41913	G	A	1	0	1	0	0	1	1	0	0	1	1	1	0	0	0	1	0	0	1	0	0	0	0	0	1	0	0	1	0	0	0	0	0	1	0	0	0	0	0	1	1	1	0	0
Roseburia_sp900552665	A045_15	A045_15_scaffold3	POS42804	T	A	1	1	1	0	0	0	1	0	0	0	1	1	0	0	0	1	0	0	0	0	0	1	0	0	1	0	0	1	0	0	0	1	0	0	0	0	0	1	0	1	1	1	0	0
Roseburia_sp900552665	A045_15	A045_15_scaffold3	POS45838	T	C	0	1	0	0	0	0	1	0	0	1	1	0	0	0	0	0	1	0	1	0	1	0	0	0	0	0	0	1	0	0	0	1	0	1	0	0	0	0	0	1	1	1	0	0
Roseburia_sp900552665	A045_15	A045_15_scaffold3	POS51605	C	T	0	0	0	0	0	0	1	0	0	1	0	1	0	0	0	1	0	0	1	0	1	1	0	0	0	0	0	1	0	0	0	1	0	0	0	1	0	0	0	1	1	1	0	0
Roseburia_sp900552665	A045_15	A045_15_scaffold3	POS53899	A	G	0	0	1	0	0	1	1	0	0	0	0	1	0	0	0	1	1	0	1	0	1	1	0	0	1	0	0	0	0	0	0	0	0	0	0	0	0	0	0	1	0	1	0	0
Roseburia_sp900552665	A045_15	A045_15_scaffold3	POS54507	A	G	0	0	1	0	0	0	1	0	0	0	0	1	0	0	0	1	1	0	1	0	1	1	0	0	1	0	0	0	0	0	0	1	0	0	0	0	0	0	0	1	0	1	0	0
Roseburia_sp900552665	A045_15	A045_15_scaffold3	POS54514	G	A	0	0	1	0	0	0	1	0	0	0	0	1	0	0	0	1	1	0	1	0	1	1	0	0	1	0	0	0	0	0	0	1	0	0	0	0	0	0	0	1	0	1	0	0
Roseburia_sp900552665	A045_15	A045_15_scaffold3	POS54671	G	A	1	0	1	0	0	1	0	0	0	0	1	1	0	0	0	1	1	0	1	0	0	0	0	0	1	0	0	1	0	0	0	1	0	0	0	0	0	0	0	1	0	1	0	0
Roseburia_sp900552665	A045_15	A045_15_scaffold3	POS55297	C	A	1	0	1	0	0	1	1	0	0	0	1	1	0	0	0	1	0	0	1	0	0	0	0	0	1	0	0	1	0	0	0	0	0	0	0	1	0	1	0	1	0	1	1	1
Roseburia_sp900552665	A045_15	A045_15_scaffold3	POS55370	C	A	1	0	1	0	0	1	1	0	0	0	1	1	0	0	0	1	0	0	1	0	1	0	0	0	1	0	0	1	0	0	0	1	0	0	0	1	0	0	0	1	0	1	0	0
Roseburia_sp900552665	A045_15	A045_15_scaffold3	POS56201	C	T	1	0	0	0	0	1	0	0	0	1	0	1	0	0	0	1	1	0	1	0	0	1	0	0	1	0	0	0	0	0	0	0	0	0	0	1	0	0	0	0	1	1	0	1
Roseburia_sp900552665	A045_15	A045_15_scaffold3	POS56533	A	T	1	0	1	1	0	1	0	0	0	1	0	0	0	0	0	0	0	0	1	0	0	1	0	0	1	0	0	1	0	0	0	1	0	0	0	0	0	0	0	1	1	1	0	1
Roseburia_sp900552665	A045_15	A045_15_scaffold3	POS56535	C	A	1	0	1	1	0	1	0	0	0	1	0	0	0	0	0	0	1	0	1	0	0	1	0	0	1	0	0	1	0	0	0	1	0	0	0	0	0	0	0	1	1	1	0	1
Roseburia_sp900552665	A045_15	A045_15_scaffold3	POS59160	C	T	1	0	1	0	0	1	0	0	0	0	1	1	0	0	0	1	0	0	1	0	1	1	0	0	1	0	0	0	0	0	0	0	0	0	0	0	0	1	0	0	1	1	0	0
Roseburia_sp900552665	A045_15	A045_15_scaffold3	POS59208	T	C	1	1	0	0	0	1	0	0	0	0	1	1	0	0	0	1	0	0	1	0	0	0	0	0	1	0	0	0	0	0	0	0	0	0	0	0	0	1	0	0	1	1	1	0
Roseburia_sp900552665	A045_15	A045_15_scaffold3	POS59211	T	C	1	1	0	0	0	1	0	0	0	1	1	1	0	0	0	1	0	0	1	0	0	1	0	0	1	0	0	1	0	0	0	0	0	0	0	0	0	1	0	0	1	1	1	0
Roseburia_sp900552665	A045_15	A045_15_scaffold3	POS59307	A	G	1	1	1	0	0	1	1	0	0	0	1	1	0	0	0	1	0	0	1	0	0	1	0	0	1	0	0	1	0	0	0	0	0	0	0	0	0	1	0	0	1	1	1	0
Roseburia_sp900552665	A045_15	A045_15_scaffold3	POS59700	G	A	0	0	1	0	0	0	1	0	0	1	1	1	0	0	0	1	1	0	1	0	0	1	0	0	1	0	0	1	0	0	0	1	0	0	0	0	0	0	0	1	1	1	0	1
Roseburia_sp900552665	A045_15	A045_15_scaffold3	POS60788	T	G	0	0	1	0	1	1	1	0	0	1	1	1	0	0	0	1	1	0	1	0	1	1	0	0	1	0	0	1	0	0	0	1	0	1	0	0	0	0	0	1	1	1	0	0
Roseburia_sp900552665	A045_15	A045_15_scaffold3	POS62654	G	C	0	0	1	1	0	0	0	0	0	1	0	1	0	0	0	0	0	0	1	0	0	1	0	0	1	0	0	1	0	0	0	1	0	0	1	0	0	1	0	1	0	1	0	0
Roseburia_sp900552665	A045_15	A045_15_scaffold3	POS63089	C	T	0	0	1	0	0	0	1	0	0	0	1	0	0	0	0	0	1	0	0	0	1	1	0	0	1	0	0	1	0	0	0	0	0	1	0	0	0	1	0	1	1	1	1	0
Roseburia_sp900552665	A045_15	A045_15_scaffold3	POS63979	T	C	0	1	1	0	0	1	1	0	0	0	1	1	0	0	0	1	0	0	0	0	0	1	0	0	1	0	0	0	0	0	0	1	0	1	0	0	0	1	0	0	1	1	1	0
Roseburia_sp900552665	A045_15	A045_15_scaffold3	POS65500	T	A	0	0	1	0	0	1	0	0	0	0	1	1	0	0	0	0	1	0	0	0	1	1	0	1	1	0	0	1	0	0	0	0	0	0	1	0	0	1	0	1	0	0	0	0
Roseburia_sp900552665	A045_15	A045_15_scaffold3	POS69360	C	T	1	0	0	0	1	1	1	0	0	1	0	0	0	0	0	1	0	0	1	0	1	1	0	1	0	0	0	1	0	0	0	0	0	0	0	0	0	1	0	1	0	1	0	0
Roseburia_sp900552665	A045_15	A045_15_scaffold3	POS71204	G	A	1	0	0	0	0	1	1	0	0	1	0	0	0	0	1	0	0	0	1	0	0	1	0	0	0	0	0	1	0	0	0	1	0	0	0	0	0	1	0	1	0	1	1	0
Roseburia_sp900552665	A045_15	A045_15_scaffold3	POS7791	T	G	1	0	1	0	0	0	1	0	0	0	1	1	0	0	0	1	0	0	0	0	1	0	0	0	1	0	0	0	0	0	0	1	0	1	0	0	0	1	0	0	1	0	1	0
Roseburia_sp900552665	A045_15	A045_15_scaffold3	POS79879	T	G	0	0	1	0	0	0	1	0	0	1	1	1	0	0	0	0	0	0	1	0	1	1	0	1	1	0	0	1	0	0	0	0	0	0	0	0	0	0	0	1	0	0	1	0
Roseburia_sp900552665	A045_15	A045_15_scaffold3	POS79904	C	T	0	0	0	0	1	0	1	0	0	1	0	1	0	0	0	0	0	0	1	0	1	1	0	1	1	0	0	1	0	0	0	1	0	0	0	0	0	0	0	1	0	1	1	0
Roseburia_sp900552665	A045_15	A045_15_scaffold3	POS79940	C	T	0	0	1	1	1	0	1	0	0	0	0	1	0	0	0	1	0	0	1	0	1	0	0	0	1	0	0	1	0	0	0	0	0	0	0	0	0	0	0	1	1	0	1	0
Roseburia_sp900552665	A045_15	A045_15_scaffold3	POS80065	G	A	0	1	1	0	1	0	1	0	0	0	1	1	1	0	0	1	1	0	1	0	1	0	0	0	1	0	0	1	0	0	0	0	0	0	0	0	0	0	0	1	1	0	1	0
Roseburia_sp900552665	A045_15	A045_15_scaffold3	POS80071	C	A	0	1	1	1	1	0	1	0	0	0	1	1	1	0	0	1	0	0	1	0	1	0	0	0	1	0	0	1	0	0	0	0	0	0	0	0	0	0	0	1	1	0	1	0
Roseburia_sp900552665	A045_15	A045_15_scaffold3	POS80080	G	A	0	1	1	0	1	0	1	0	0	0	1	1	1	0	0	1	1	0	1	0	1	0	0	0	1	0	0	1	0	0	0	0	0	0	0	0	0	0	0	1	1	0	1	0
Roseburia_sp900552665	A045_15	A045_15_scaffold3	POS86023	G	A	1	0	1	0	0	0	1	0	0	1	1	0	0	0	0	0	1	0	0	0	1	0	0	0	0	0	0	0	0	0	0	0	0	0	0	1	0	0	0	1	1	1	1	0
Roseburia_sp900552665	A045_15	A045_15_scaffold3	POS86197	T	C	1	0	1	0	0	0	1	0	0	0	1	1	0	0	0	1	0	0	1	0	1	0	0	0	0	0	0	1	0	0	0	1	0	0	0	0	0	0	0	1	1	1	0	0
Roseburia_sp900552665	A045_15	A045_15_scaffold3	POS87274	T	A	1	0	0	0	0	1	1	0	0	1	1	1	0	0	0	1	0	0	1	0	1	1	0	0	1	0	0	1	0	0	0	0	0	0	0	1	0	0	0	1	1	1	1	0
Roseburia_sp900552665	A045_15	A045_15_scaffold3	POS87695	A	G	0	0	1	0	0	1	1	0	0	1	1	1	0	0	0	1	0	0	1	0	1	0	0	0	0	0	0	1	0	0	0	0	0	0	0	0	0	1	0	1	0	1	0	0
Roseburia_sp900552665	A045_15	A045_15_scaffold3	POS87710	C	T	0	0	1	0	0	1	1	0	0	1	1	1	0	0	0	1	0	0	1	0	1	1	0	0	1	0	0	1	0	0	0	0	0	0	0	0	0	1	0	1	0	1	0	0
Roseburia_sp900552665	A045_15	A045_15_scaffold3	POS88508	C	T	0	0	0	1	0	0	1	0	0	1	0	0	0	0	0	0	0	0	0	0	1	1	0	0	0	0	0	1	0	0	0	1	0	0	1	0	0	1	0	1	1	1	1	0
Roseburia_sp900552665	A045_15	A045_15_scaffold30	POS11141	C	A	0	0	0	0	0	0	1	0	0	1	1	1	0	0	1	1	0	0	1	0	0	0	0	0	1	0	0	1	0	0	0	0	0	0	0	1	0	0	0	0	1	1	1	0
Roseburia_sp900552665	A045_15	A045_15_scaffold30	POS19847	G	A	1	0	0	0	1	0	0	0	0	1	1	1	0	0	0	1	0	0	0	0	0	1	0	0	0	0	0	1	0	0	0	0	0	0	0	1	0	1	0	0	1	1	1	0
Roseburia_sp900552665	A045_15	A045_15_scaffold30	POS19996	G	A	0	0	0	0	0	0	1	0	0	1	1	1	0	0	0	1	0	0	1	0	1	1	0	0	1	0	0	0	0	0	0	1	0	1	0	0	0	1	0	1	0	0	1	0
Roseburia_sp900552665	A045_15	A045_15_scaffold30	POS20016	C	A	1	0	0	0	0	0	0	0	0	1	1	1	0	0	0	1	0	0	1	0	0	1	0	0	1	0	0	0	0	0	0	1	0	1	0	0	0	1	0	1	0	1	1	0
Roseburia_sp900552665	A045_15	A045_15_scaffold30	POS21991	A	C	1	1	1	0	0	1	1	0	0	0	1	0	1	0	0	1	0	0	1	0	1	1	0	0	0	0	0	1	0	0	0	1	0	0	0	0	0	1	0	1	1	0	0	0
Roseburia_sp900552665	A045_15	A045_15_scaffold30	POS22178	C	T	1	0	1	0	0	1	1	0	0	1	1	1	0	0	0	1	0	0	1	0	0	1	0	0	1	0	0	0	0	0	0	0	0	1	0	1	0	0	0	1	1	0	1	0
Roseburia_sp900552665	A045_15	A045_15_scaffold30	POS22310	C	A	0	1	1	0	0	1	1	0	0	1	1	0	0	0	0	1	0	0	1	0	0	1	0	0	1	0	0	0	0	0	0	0	0	0	0	1	0	1	0	1	1	0	1	0
Roseburia_sp900552665	A045_15	A045_15_scaffold30	POS23857	A	G	0	0	1	1	0	1	1	0	0	1	0	1	0	0	0	0	0	0	1	0	1	0	0	0	1	0	0	0	0	0	0	0	0	0	0	0	0	1	0	0	1	1	1	0
Roseburia_sp900552665	A045_15	A045_15_scaffold30	POS32805	G	A	1	0	0	0	0	1	1	0	0	1	1	1	1	0	0	1	1	0	1	0	1	0	0	0	0	0	0	1	0	0	0	1	0	0	0	1	0	0	0	0	1	1	1	0
Roseburia_sp900552665	A045_15	A045_15_scaffold30	POS33347	T	C	0	0	1	0	0	0	1	0	0	1	1	0	0	0	0	1	1	0	0	0	0	1	0	0	1	0	0	1	0	0	0	1	0	0	0	0	0	0	0	0	1	1	0	0
Roseburia_sp900552665	A045_15	A045_15_scaffold30	POS5422	C	T	0	0	1	0	0	0	1	0	0	1	1	1	0	0	0	1	0	0	1	0	0	0	0	0	1	0	0	1	0	0	0	0	0	1	0	0	0	0	0	0	1	1	1	0
Roseburia_sp900552665	A045_15	A045_15_scaffold30	POS5462	C	A	0	1	0	0	0	0	1	0	0	1	1	1	0	0	1	1	0	0	1	0	0	0	0	0	1	0	0	1	0	0	0	0	0	1	0	0	0	0	0	0	1	1	1	0
Roseburia_sp900552665	A045_15	A045_15_scaffold30	POS7900	TA	T	0	0	1	0	0	0	1	0	0	1	0	1	0	0	0	1	0	0	1	0	0	1	0	0	1	0	0	1	0	0	0	0	0	1	0	0	0	0	0	0	1	1	1	0
Roseburia_sp900552665	A045_15	A045_15_scaffold31	POS10036	T	C	0	0	0	0	0	1	0	0	0	1	0	1	0	0	0	0	0	0	1	0	0	1	0	1	1	0	0	1	0	0	0	1	0	0	0	1	0	1	0	1	0	1	0	0
Roseburia_sp900552665	A045_15	A045_15_scaffold31	POS10089	G	A	1	0	1	0	0	1	1	0	0	0	1	1	0	0	0	0	0	0	1	0	0	0	0	0	1	0	0	1	0	0	0	1	0	0	0	0	0	1	0	1	0	0	0	0
Roseburia_sp900552665	A045_15	A045_15_scaffold31	POS10130	T	G	1	0	1	0	0	1	1	0	0	1	1	1	0	0	0	0	0	0	1	0	0	0	0	0	1	0	0	1	0	0	0	1	0	0	0	0	0	1	0	1	0	0	0	1
Roseburia_sp900552665	A045_15	A045_15_scaffold31	POS10232	C	T	1	0	0	0	0	1	1	0	0	1	1	1	0	0	0	0	0	0	1	0	0	0	0	0	1	0	0	0	0	0	0	1	0	0	0	1	0	1	0	1	1	1	0	0
Roseburia_sp900552665	A045_15	A045_15_scaffold31	POS10329	T	C	1	1	0	0	0	1	1	0	0	1	1	1	0	0	0	1	0	0	1	0	0	1	0	0	1	0	0	1	0	0	0	0	0	0	0	0	0	1	0	1	0	0	1	0
Roseburia_sp900552665	A045_15	A045_15_scaffold31	POS24514	G	A	1	0	0	0	0	0	1	0	0	0	1	0	0	0	1	1	0	0	1	0	1	1	0	0	0	0	0	0	0	0	0	0	0	0	0	0	0	1	0	1	1	1	1	0
Roseburia_sp900552665	A045_15	A045_15_scaffold31	POS24991	G	A	0	1	0	0	0	1	1	0	0	0	1	1	0	0	0	1	0	0	1	0	0	1	0	0	0	0	0	0	0	0	0	1	0	0	0	0	0	1	0	0	1	0	1	0
Roseburia_sp900552665	A045_15	A045_15_scaffold31	POS25827	G	A	1	0	1	0	0	1	0	0	0	1	1	1	0	0	0	1	1	0	0	0	0	1	0	0	1	0	0	1	0	0	0	0	0	1	0	1	0	0	0	1	1	1	0	0
Roseburia_sp900552665	A045_15	A045_15_scaffold31	POS25999	G	A	1	1	1	0	0	1	0	0	0	1	1	1	0	0	0	1	0	0	0	0	1	0	0	0	1	0	0	1	0	0	0	1	0	0	0	1	0	0	0	1	0	1	0	0
Roseburia_sp900552665	A045_15	A045_15_scaffold31	POS27190	G	C	0	0	0	0	0	1	1	0	0	1	0	1	0	0	0	1	1	0	1	0	0	1	0	0	1	0	0	1	0	0	0	0	0	1	0	0	0	0	0	1	1	1	1	0
Roseburia_sp900552665	A045_15	A045_15_scaffold31	POS28069	A	C	0	0	1	0	0	0	1	0	0	1	1	1	0	0	0	1	1	0	0	0	0	1	0	0	1	0	0	1	0	0	0	0	0	0	0	1	0	0	0	0	1	1	1	0
Roseburia_sp900552665	A045_15	A045_15_scaffold31	POS28156	T	C	1	0	0	0	0	0	1	0	0	1	1	1	0	0	0	1	0	0	0	0	1	1	0	0	1	0	0	1	0	0	0	0	0	1	0	1	0	0	0	0	1	1	1	1
Roseburia_sp900552665	A045_15	A045_15_scaffold31	POS29878	T	C	0	0	1	0	0	1	1	0	0	1	1	0	0	0	0	0	0	0	0	0	0	0	0	0	1	0	0	1	0	0	0	1	0	1	0	0	0	0	0	1	1	1	0	1
Roseburia_sp900552665	A045_15	A045_15_scaffold31	POS30781	G	A	0	0	1	0	0	0	1	0	0	1	1	1	0	0	0	1	1	0	1	0	0	1	0	0	1	0	0	0	0	0	0	1	0	0	0	0	0	0	0	1	1	1	1	0
Roseburia_sp900552665	A045_15	A045_15_scaffold31	POS31189	G	C	1	0	0	0	1	0	1	0	0	1	0	1	0	0	0	0	0	0	1	0	0	1	0	0	1	0	0	1	0	0	0	1	0	0	0	0	0	1	0	1	0	0	0	0
Roseburia_sp900552665	A045_15	A045_15_scaffold33	POS12330	G	T	0	0	0	0	0	1	1	0	0	0	1	1	0	0	0	0	1	0	1	0	0	1	0	0	0	0	0	1	0	0	0	0	0	0	0	1	0	0	0	1	0	1	1	0
Roseburia_sp900552665	A045_15	A045_15_scaffold33	POS12344	T	C	0	0	0	0	0	1	1	0	0	0	1	1	0	0	0	0	1	0	1	0	0	1	0	0	0	0	0	1	0	0	0	0	0	0	0	1	0	0	0	1	1	1	1	0
Roseburia_sp900552665	A045_15	A045_15_scaffold33	POS13888	T	C	1	0	0	0	0	0	1	0	0	1	1	0	0	0	0	1	0	0	0	0	0	1	0	0	1	0	0	0	0	0	0	1	0	1	0	0	0	1	0	1	1	1	1	0
Roseburia_sp900552665	A045_15	A045_15_scaffold33	POS1426	T	C	1	0	1	0	0	0	1	0	0	1	1	0	0	0	0	0	0	0	0	0	1	0	0	0	1	0	0	0	0	0	0	1	0	0	0	0	0	1	0	1	1	1	1	0
Roseburia_sp900552665	A045_15	A045_15_scaffold33	POS14499	T	C	0	1	0	0	0	1	1	0	0	1	1	0	0	0	0	0	0	0	1	0	0	0	0	0	0	0	0	1	0	0	0	0	0	0	0	1	0	1	0	0	1	1	1	0
Roseburia_sp900552665	A045_15	A045_15_scaffold33	POS16205	A	G	0	1	1	0	0	0	1	0	0	1	1	0	0	0	1	1	0	0	1	0	0	0	0	0	1	0	0	0	0	0	0	1	0	0	0	1	0	1	0	1	1	1	1	0
Roseburia_sp900552665	A045_15	A045_15_scaffold33	POS16230	T	C	1	1	0	0	0	0	1	0	0	1	1	1	0	0	1	1	0	0	1	0	0	0	0	0	1	0	0	0	0	0	0	0	0	0	0	1	0	1	0	1	1	1	0	0
Roseburia_sp900552665	A045_15	A045_15_scaffold33	POS18941	C	T	1	1	0	0	0	0	1	0	0	1	1	1	0	0	0	1	0	0	0	0	1	0	0	0	0	0	0	1	0	0	0	0	0	1	1	0	0	0	0	1	1	0	0	0
Roseburia_sp900552665	A045_15	A045_15_scaffold33	POS19274	C	T	1	0	1	0	0	1	1	0	0	1	1	0	0	0	0	1	0	0	1	0	1	0	0	0	0	0	0	0	0	0	0	0	0	0	0	1	0	0	0	1	0	1	0	0
Roseburia_sp900552665	A045_15	A045_15_scaffold33	POS19772	C	T	0	0	0	0	0	0	1	0	0	1	1	1	1	0	1	1	1	0	1	0	0	0	0	0	1	0	0	0	0	0	0	0	0	1	0	1	0	0	0	0	1	1	1	0
Roseburia_sp900552665	A045_15	A045_15_scaffold33	POS21151	T	C	0	0	1	0	1	1	0	0	0	0	0	0	1	0	0	1	0	0	1	0	1	1	0	0	1	0	0	0	0	0	0	1	0	0	1	0	0	1	0	0	0	1	0	0
Roseburia_sp900552665	A045_15	A045_15_scaffold33	POS21298	T	C	1	0	1	0	0	1	0	0	0	1	0	0	0	0	0	1	0	0	1	0	1	1	0	0	1	0	0	0	0	0	0	1	0	0	0	0	0	1	0	1	0	1	0	1
Roseburia_sp900552665	A045_15	A045_15_scaffold33	POS22105	C	T	0	0	1	0	0	0	1	0	0	0	1	1	1	0	0	1	0	0	1	0	1	0	0	0	1	0	0	0	0	0	0	0	0	1	0	1	0	1	0	0	1	1	1	0
Roseburia_sp900552665	A045_15	A045_15_scaffold33	POS22324	G	A	1	0	1	0	0	1	0	0	0	1	0	1	0	0	0	1	0	0	1	0	1	0	0	0	1	0	0	0	0	0	0	1	0	0	0	1	0	1	0	1	1	1	0	0
Roseburia_sp900552665	A045_15	A045_15_scaffold33	POS22330	T	C	1	0	1	0	0	1	0	0	0	1	0	1	0	0	0	1	0	0	1	0	0	0	0	0	1	0	0	0	0	0	0	1	0	0	0	0	0	1	0	1	1	1	0	0
Roseburia_sp900552665	A045_15	A045_15_scaffold33	POS23372	G	A	0	0	1	0	1	0	0	0	0	1	0	0	0	0	1	1	0	0	1	0	0	1	0	0	1	0	0	0	0	0	0	0	0	1	0	0	0	1	0	0	1	0	1	1
Roseburia_sp900552665	A045_15	A045_15_scaffold33	POS2342	G	A	1	0	0	0	0	0	1	0	0	1	1	0	1	0	0	1	0	0	1	0	0	0	0	0	1	0	0	0	0	0	0	1	0	0	0	0	0	1	0	1	1	1	1	0
Roseburia_sp900552665	A045_15	A045_15_scaffold33	POS25552	G	A	0	0	0	0	1	0	0	0	0	1	0	1	0	0	0	1	0	0	1	0	1	1	0	0	1	0	0	0	0	0	0	1	0	0	1	0	0	1	0	1	1	1	0	0
Roseburia_sp900552665	A045_15	A045_15_scaffold33	POS2698	A	G	1	1	1	1	0	0	1	0	0	1	1	1	0	0	0	1	0	0	0	0	0	1	0	0	1	0	0	1	0	0	0	1	0	0	0	0	0	1	0	1	1	1	1	0
Roseburia_sp900552665	A045_15	A045_15_scaffold33	POS27260	A	G	0	0	1	0	1	1	0	0	0	1	0	1	0	0	0	1	0	0	1	0	0	0	0	0	1	0	0	0	0	0	0	0	0	0	0	0	0	1	0	0	1	1	1	1
Roseburia_sp900552665	A045_15	A045_15_scaffold33	POS28762	T	C	1	0	1	0	1	1	0	0	0	0	0	1	0	0	0	0	0	0	1	0	0	1	0	0	1	0	0	0	0	0	0	1	0	0	0	0	0	1	0	1	0	1	1	1
Roseburia_sp900552665	A045_15	A045_15_scaffold33	POS2881	G	A	0	0	1	0	0	1	1	0	0	1	1	1	0	0	0	1	0	0	1	0	0	0	0	0	1	0	0	1	0	0	0	1	0	0	0	1	0	1	0	1	1	1	1	0
Roseburia_sp900552665	A045_15	A045_15_scaffold33	POS3283	A	G	1	0	1	0	0	1	0	0	0	1	0	0	0	0	0	1	0	0	1	0	0	1	0	0	1	0	0	0	0	0	0	1	0	0	0	0	0	1	0	1	1	1	0	0
Roseburia_sp900552665	A045_15	A045_15_scaffold33	POS382	C	T	1	0	0	0	0	0	1	0	0	0	1	0	0	0	0	1	0	0	1	0	1	1	0	0	1	0	0	1	0	0	0	1	0	0	0	1	0	1	0	1	1	1	0	0
Roseburia_sp900552665	A045_15	A045_15_scaffold33	POS4461	G	A	0	0	0	0	0	0	1	0	0	1	1	1	0	0	0	1	0	0	1	0	0	1	0	1	0	0	0	1	0	0	0	1	0	0	0	0	0	1	0	1	0	1	0	0
Roseburia_sp900552665	A045_15	A045_15_scaffold33	POS4860	T	A	1	0	0	0	0	1	1	0	0	0	1	1	0	0	1	1	0	0	1	0	0	1	0	0	1	0	0	1	0	0	0	1	0	0	0	0	0	0	0	1	1	1	1	0
Roseburia_sp900552665	A045_15	A045_15_scaffold33	POS4903	T	C	1	0	0	0	0	0	1	0	0	1	1	1	1	0	0	1	0	0	1	0	0	1	0	0	1	0	0	0	0	0	0	0	0	0	0	0	0	0	0	1	1	1	0	0
Roseburia_sp900552665	A045_15	A045_15_scaffold33	POS4947	C	T	0	0	0	0	0	0	1	0	0	1	1	1	0	0	0	1	0	0	1	0	0	1	0	0	1	0	0	0	0	0	0	1	0	1	0	0	0	0	0	1	1	1	0	0
Roseburia_sp900552665	A045_15	A045_15_scaffold33	POS758	G	T	1	0	0	0	0	0	1	0	0	1	1	1	0	0	0	0	0	0	1	0	0	1	0	0	0	0	0	1	0	0	0	1	0	0	0	0	0	1	0	1	1	1	0	0
Roseburia_sp900552665	A045_15	A045_15_scaffold33	POS8529	A	G	0	0	1	0	0	0	1	0	0	0	1	1	1	0	0	1	0	0	1	0	0	1	0	1	1	0	0	1	0	0	0	0	0	0	0	0	0	0	0	0	1	1	1	0
Roseburia_sp900552665	A045_15	A045_15_scaffold33	POS9766	A	G	0	1	0	1	0	0	1	0	0	0	1	1	0	0	0	1	0	0	0	0	0	0	0	0	1	0	0	1	0	0	0	1	0	1	0	0	0	0	0	1	0	1	1	0
Roseburia_sp900552665	A045_15	A045_15_scaffold34	POS12880	T	C	1	0	1	0	0	0	0	0	0	0	1	1	0	0	0	1	1	0	1	0	1	1	0	0	1	0	0	1	0	0	0	1	0	0	0	0	0	0	0	1	0	1	1	0
Roseburia_sp900552665	A045_15	A045_15_scaffold34	POS19120	A	C	0	0	1	0	1	1	1	0	0	0	0	1	0	0	0	0	0	0	1	0	1	1	0	0	1	0	0	1	0	0	0	0	0	0	0	0	0	1	0	1	0	1	0	0
Roseburia_sp900552665	A045_15	A045_15_scaffold34	POS21759	C	CCTTT	1	0	0	0	0	1	1	0	0	0	1	1	0	0	0	1	0	0	0	0	0	0	0	0	0	0	0	1	0	0	0	1	0	1	0	0	0	0	0	1	1	1	1	0
Roseburia_sp900552665	A045_15	A045_15_scaffold34	POS22547	C	T	0	0	1	0	0	0	1	0	0	1	1	1	0	0	0	1	1	0	1	0	0	0	0	0	1	0	0	0	0	0	0	0	0	0	0	0	0	1	0	1	1	0	1	0
Roseburia_sp900552665	A045_15	A045_15_scaffold34	POS3400	G	A	1	0	0	0	1	0	1	0	0	1	1	1	0	0	0	0	0	0	1	0	0	1	0	0	1	0	0	1	0	0	0	1	0	0	0	0	0	0	0	1	1	1	0	0
Roseburia_sp900552665	A045_15	A045_15_scaffold34	POS3407	G	A	1	0	0	0	1	0	1	0	0	1	1	1	0	0	0	0	0	0	1	0	0	1	0	0	1	0	0	1	0	0	0	1	0	0	0	0	0	0	0	1	1	1	0	0
Roseburia_sp900552665	A045_15	A045_15_scaffold34	POS6083	T	C	1	0	0	0	0	1	0	0	0	1	1	1	0	0	0	1	0	0	1	0	1	1	0	0	0	0	0	1	0	0	0	0	0	1	0	0	0	1	0	0	1	1	0	0
Roseburia_sp900552665	A045_15	A045_15_scaffold34	POS6136	C	T	1	0	1	0	0	1	1	0	0	1	1	1	1	0	0	1	0	0	1	0	1	1	0	0	1	0	0	1	0	0	0	0	0	0	0	0	0	1	0	0	1	1	0	0
Roseburia_sp900552665	A045_15	A045_15_scaffold35	POS13168	A	G	0	0	0	0	0	1	1	0	0	1	1	1	0	0	0	1	1	0	1	0	1	1	0	0	0	0	0	1	0	0	0	1	0	1	0	1	0	0	0	1	1	1	1	0
Roseburia_sp900552665	A045_15	A045_15_scaffold35	POS13180	G	A	0	0	1	0	0	0	1	0	0	0	1	0	0	0	0	0	0	0	1	0	1	1	0	0	1	0	0	1	0	0	0	1	0	0	0	1	0	0	0	1	0	1	1	0
Roseburia_sp900552665	A045_15	A045_15_scaffold35	POS13294	G	A	0	0	1	0	0	0	1	0	0	0	1	0	0	0	0	1	0	0	1	0	1	1	0	0	0	0	0	1	0	0	0	1	0	0	0	1	0	0	0	1	0	1	1	0
Roseburia_sp900552665	A045_15	A045_15_scaffold35	POS13399	G	A	0	0	1	0	0	0	1	0	0	0	1	0	0	0	0	1	1	0	1	0	1	1	0	0	1	0	0	1	0	0	0	0	0	0	0	1	0	0	0	1	0	1	1	0
Roseburia_sp900552665	A045_15	A045_15_scaffold35	POS1795	C	T	1	0	1	0	1	0	1	0	0	0	1	0	0	0	0	0	0	0	1	0	0	0	0	0	1	0	0	1	0	0	0	0	0	0	0	1	0	1	0	0	1	1	1	0
Roseburia_sp900552665	A045_15	A045_15_scaffold35	POS18590	A	G	0	1	1	0	0	1	1	0	0	0	1	1	0	0	1	0	0	0	0	0	0	1	0	0	1	0	0	1	0	0	0	1	0	0	0	0	0	0	0	1	0	1	0	1
Roseburia_sp900552665	A045_15	A045_15_scaffold35	POS19640	T	C	1	0	0	0	0	0	1	0	0	1	1	1	1	0	0	1	0	0	1	0	1	0	0	0	1	0	0	0	0	0	0	1	0	1	1	0	0	1	0	1	1	0	0	0
Roseburia_sp900552665	A045_15	A045_15_scaffold35	POS22630	A	G	0	0	1	1	0	0	1	0	0	1	1	0	0	0	0	1	0	0	1	0	1	1	0	0	1	0	0	1	0	0	0	1	0	0	0	1	0	0	0	1	0	1	0	0
Roseburia_sp900552665	A045_15	A045_15_scaffold35	POS22673	T	G	0	0	1	1	0	0	1	0	0	1	1	0	0	0	0	1	1	0	1	0	1	0	0	0	1	0	0	0	0	0	0	1	0	0	0	1	0	0	0	1	0	0	0	0
Roseburia_sp900552665	A045_15	A045_15_scaffold35	POS23686	G	A	0	0	1	0	0	1	1	0	0	1	0	1	0	0	0	1	0	0	1	0	1	0	0	0	1	0	0	1	0	0	0	1	0	0	1	0	0	0	0	1	0	0	0	0
Roseburia_sp900552665	A045_15	A045_15_scaffold35	POS2404	A	G	0	1	1	0	0	1	1	0	0	1	1	0	0	0	0	1	0	0	1	0	1	0	0	0	0	0	0	1	0	0	0	0	0	0	0	0	0	1	0	1	1	1	1	0
Roseburia_sp900552665	A045_15	A045_15_scaffold35	POS2425	G	A	0	1	1	0	1	1	1	0	0	1	1	0	0	0	0	1	0	0	1	0	0	0	0	0	1	0	0	1	0	0	0	0	0	0	0	0	0	1	0	1	1	1	1	0
Roseburia_sp900552665	A045_15	A045_15_scaffold35	POS2428	A	G	0	1	1	0	0	1	1	0	0	0	1	0	0	0	0	1	0	0	1	0	0	0	0	0	1	0	0	1	0	0	0	0	0	0	0	0	0	1	0	1	1	1	1	0
Roseburia_sp900552665	A045_15	A045_15_scaffold35	POS24417	T	G	1	0	1	0	0	0	1	0	0	0	1	0	0	0	0	0	1	0	0	0	1	1	0	0	1	0	0	1	0	0	0	0	0	1	0	0	0	0	0	1	1	1	0	0
Roseburia_sp900552665	A045_15	A045_15_scaffold35	POS24847	G	A	1	0	1	0	0	1	0	0	0	1	1	0	0	0	0	1	0	0	1	0	0	0	0	0	1	0	0	0	0	0	0	0	0	0	0	0	0	1	0	1	1	1	1	0
Roseburia_sp900552665	A045_15	A045_15_scaffold35	POS25597	T	C	0	0	0	1	0	1	1	0	0	1	1	1	0	0	0	0	0	0	0	0	0	1	0	1	0	0	0	1	0	0	0	1	0	0	0	0	0	1	0	1	0	1	0	0
Roseburia_sp900552665	A045_15	A045_15_scaffold35	POS3362	T	C	0	1	1	0	1	1	1	0	0	0	1	1	0	0	0	0	0	0	1	0	0	0	0	0	1	0	0	1	0	0	0	1	0	0	0	0	0	0	0	1	0	0	0	1
Roseburia_sp900552665	A045_15	A045_15_scaffold35	POS4217	C	T	1	0	1	0	0	1	1	0	0	1	1	1	0	0	0	1	0	0	1	0	0	0	0	0	1	0	0	1	0	0	0	1	0	1	0	0	0	0	0	1	1	0	0	0
Roseburia_sp900552665	A045_15	A045_15_scaffold35	POS4373	T	A	1	0	1	0	0	1	1	0	0	1	1	1	0	0	0	1	0	0	1	0	0	0	0	0	1	0	0	0	0	0	0	1	0	0	0	0	0	0	0	1	0	0	0	0
Roseburia_sp900552665	A045_15	A045_15_scaffold35	POS5597	A	G	1	0	1	0	0	1	0	0	0	0	1	1	0	0	0	0	1	0	1	0	1	0	0	0	1	0	0	1	0	0	0	1	0	1	0	0	0	0	0	1	1	1	0	0
Roseburia_sp900552665	A045_15	A045_15_scaffold35	POS5774	T	A	1	0	0	1	0	0	1	0	0	0	1	1	0	0	0	0	0	0	0	0	1	0	0	0	1	0	0	1	0	0	0	1	0	1	0	0	0	0	0	1	1	0	0	0
Roseburia_sp900552665	A045_15	A045_15_scaffold35	POS6283	G	A	0	0	1	0	0	0	1	0	0	1	1	1	0	0	0	0	0	0	0	0	1	1	0	1	1	0	0	1	0	0	0	1	0	0	0	0	0	1	0	1	0	0	0	0
Roseburia_sp900552665	A045_15	A045_15_scaffold35	POS6623	C	T	0	0	1	0	0	0	1	0	0	1	1	1	0	0	0	0	0	0	0	0	1	1	0	0	1	0	0	1	0	0	0	1	0	0	0	0	0	1	0	1	0	0	0	0
Roseburia_sp900552665	A045_15	A045_15_scaffold35	POS6674	C	T	0	0	1	0	0	0	1	0	0	1	1	1	0	0	0	0	0	0	0	0	1	1	0	0	1	0	0	1	0	0	0	1	0	0	0	0	0	1	0	1	0	0	0	1
Roseburia_sp900552665	A045_15	A045_15_scaffold35	POS6704	T	C	1	0	1	0	0	0	1	0	0	1	1	1	0	0	0	1	0	0	0	0	1	1	0	0	1	0	0	1	0	0	0	1	0	0	0	0	0	1	0	1	0	0	0	0
Roseburia_sp900552665	A045_15	A045_15_scaffold35	POS6728	G	A	1	0	1	0	0	0	1	0	0	0	1	1	0	0	0	0	0	0	0	0	1	1	0	0	1	0	0	1	0	0	0	0	0	0	0	0	0	1	0	1	1	0	1	1
Roseburia_sp900552665	A045_15	A045_15_scaffold35	POS6767	C	T	1	0	1	0	0	0	1	0	0	1	1	1	0	0	0	0	0	0	0	0	0	1	0	0	1	0	0	1	0	0	0	0	0	0	0	0	0	1	0	1	1	1	1	0
Roseburia_sp900552665	A045_15	A045_15_scaffold36	POS12904	G	A	1	0	1	1	0	0	1	0	0	1	0	0	0	0	0	0	0	0	0	0	1	1	0	0	1	0	0	1	0	0	0	1	0	0	0	0	0	0	0	1	1	1	0	0
Roseburia_sp900552665	A045_15	A045_15_scaffold36	POS15479	C	T	0	0	1	0	0	1	1	0	0	0	1	1	0	0	0	1	0	0	1	0	0	0	0	0	1	0	0	1	0	0	0	0	0	0	1	0	0	0	0	1	1	0	0	0
Roseburia_sp900552665	A045_15	A045_15_scaffold36	POS16003	G	A	1	0	0	0	0	0	1	0	0	1	1	0	0	0	0	0	0	0	0	0	1	1	0	0	1	0	0	1	0	0	0	0	0	0	0	1	0	1	0	1	1	1	0	0
Roseburia_sp900552665	A045_15	A045_15_scaffold36	POS21257	C	T	1	0	0	0	0	1	1	0	0	0	1	0	0	0	0	1	1	0	1	0	0	1	0	0	0	0	0	1	0	0	0	1	0	0	0	0	0	0	0	1	1	1	0	0
Roseburia_sp900552665	A045_15	A045_15_scaffold36	POS2152	C	T	0	0	0	0	1	0	1	0	0	1	1	1	0	0	0	1	0	0	0	0	1	1	0	0	1	0	0	1	0	0	0	1	0	0	0	0	0	1	0	1	1	1	0	0
Roseburia_sp900552665	A045_15	A045_15_scaffold36	POS2173	A	G	0	0	0	0	1	0	1	0	0	1	1	0	0	0	0	1	0	0	0	0	0	1	0	0	1	0	0	1	0	0	0	1	0	0	0	0	0	1	0	1	1	1	0	0
Roseburia_sp900552665	A045_15	A045_15_scaffold36	POS25916	A	G	0	0	1	0	1	0	1	0	0	1	1	0	1	0	0	0	1	0	0	0	1	1	0	0	1	0	0	1	0	0	0	1	0	0	0	0	0	0	0	0	0	1	1	1
Roseburia_sp900552665	A045_15	A045_15_scaffold36	POS26399	C	T	1	0	1	0	0	1	1	0	0	1	1	1	0	0	0	1	0	0	1	0	1	1	0	0	1	0	0	1	0	0	0	1	0	0	0	0	0	1	0	0	0	1	0	0
Roseburia_sp900552665	A045_15	A045_15_scaffold36	POS26417	T	C	1	0	1	0	0	1	1	0	0	1	1	1	0	0	0	1	0	0	1	0	1	1	0	0	1	0	0	1	0	0	0	1	0	0	0	0	0	1	0	0	0	1	0	0
Roseburia_sp900552665	A045_15	A045_15_scaffold36	POS26429	A	C	1	0	1	0	0	1	0	0	0	1	1	1	0	0	0	1	0	0	1	0	1	1	0	0	1	0	0	1	0	0	0	1	0	0	0	0	0	1	0	0	0	1	0	0
Roseburia_sp900552665	A045_15	A045_15_scaffold36	POS26449	T	C	1	0	1	0	0	1	1	0	0	1	1	1	0	0	0	1	0	0	1	0	0	1	0	0	1	0	0	1	0	0	0	1	0	0	0	0	0	1	0	0	0	1	0	0
Roseburia_sp900552665	A045_15	A045_15_scaffold36	POS26738	A	G	0	0	1	0	0	1	1	0	0	1	1	0	0	0	0	0	0	0	1	0	0	1	0	0	1	0	0	1	0	0	0	1	0	1	0	0	0	1	0	0	1	0	0	0
Roseburia_sp900552665	A045_15	A045_15_scaffold36	POS28274	G	T	1	1	0	0	0	1	1	0	0	0	1	1	0	0	0	1	0	0	1	0	0	1	0	0	1	0	0	1	0	0	0	0	0	0	0	0	0	1	0	0	0	0	0	0
Roseburia_sp900552665	A045_15	A045_15_scaffold36	POS28283	C	T	0	1	1	0	0	1	1	0	0	0	1	1	0	0	0	1	0	0	1	0	0	1	0	0	1	0	0	1	0	0	0	0	0	0	0	0	0	1	0	0	0	0	0	0
Roseburia_sp900552665	A045_15	A045_15_scaffold36	POS28394	A	C	0	0	0	0	0	1	1	0	0	1	1	1	0	0	0	1	1	0	1	0	0	1	0	0	1	0	0	1	0	0	0	0	0	0	0	0	0	0	0	1	1	1	0	0
Roseburia_sp900552665	A045_15	A045_15_scaffold36	POS8420	G	T	0	0	1	0	0	0	0	0	0	1	0	1	0	0	0	1	0	0	1	0	0	1	0	0	1	0	0	1	0	0	0	1	0	0	1	0	0	1	0	1	1	1	0	0
Roseburia_sp900552665	A045_15	A045_15_scaffold36	POS8423	T	C	0	0	1	0	0	0	0	0	0	1	0	1	0	0	0	1	0	0	1	0	1	1	0	0	1	0	0	1	0	0	0	1	0	0	1	0	0	1	0	1	1	1	0	0
Roseburia_sp900552665	A045_15	A045_15_scaffold37	POS10732	A	C	1	0	1	0	0	1	1	0	0	1	1	0	0	0	0	1	0	0	0	0	1	1	0	0	1	0	0	0	0	0	0	1	0	0	0	0	0	1	0	0	0	1	0	0
Roseburia_sp900552665	A045_15	A045_15_scaffold37	POS13206	A	G	0	0	1	0	0	1	1	0	0	1	0	0	0	0	1	0	0	0	1	0	0	1	0	0	1	0	0	1	0	0	0	1	0	0	0	0	0	1	0	0	1	0	1	0
Roseburia_sp900552665	A045_15	A045_15_scaffold37	POS20523	G	A	1	0	1	0	0	1	0	0	0	1	0	1	0	0	0	1	0	0	1	0	1	1	0	1	1	0	0	1	0	0	0	0	0	0	0	0	0	1	0	1	0	1	1	0
Roseburia_sp900552665	A045_15	A045_15_scaffold37	POS21771	A	G	1	0	0	0	0	0	1	0	0	0	1	0	0	0	0	0	0	0	0	0	1	1	0	0	1	0	0	0	0	0	0	1	0	1	0	0	0	0	0	1	0	1	1	1
Roseburia_sp900552665	A045_15	A045_15_scaffold37	POS22259	A	C	1	1	0	0	0	1	1	0	0	1	1	1	0	0	0	1	0	0	1	0	1	1	0	0	1	0	0	0	0	0	0	0	0	1	0	1	0	0	0	1	1	1	1	0
Roseburia_sp900552665	A045_15	A045_15_scaffold37	POS22406	T	G	1	1	0	0	0	1	1	0	0	1	1	1	0	0	0	1	1	0	1	0	0	1	0	0	1	0	0	1	0	0	0	0	0	0	0	0	0	0	0	1	1	1	0	0
Roseburia_sp900552665	A045_15	A045_15_scaffold37	POS22451	T	C	0	0	1	0	0	1	1	0	0	1	1	1	0	0	0	1	0	0	1	0	1	1	0	0	1	0	0	1	0	0	0	1	0	0	0	0	0	1	0	1	1	1	0	0
Roseburia_sp900552665	A045_15	A045_15_scaffold37	POS25585	T	C	0	0	0	0	0	1	0	0	0	1	1	0	0	0	0	1	0	0	1	0	0	1	0	0	1	0	0	1	0	0	0	0	0	1	0	1	0	0	0	1	1	1	0	0
Roseburia_sp900552665	A045_15	A045_15_scaffold37	POS25759	A	C	0	0	0	0	0	1	1	0	0	1	0	0	0	0	0	1	0	0	1	0	0	1	0	0	1	0	0	1	0	0	0	0	0	1	0	1	0	1	0	1	1	1	0	1
Roseburia_sp900552665	A045_15	A045_15_scaffold37	POS2589	A	C	1	0	0	0	0	0	1	0	0	1	1	1	0	0	0	1	1	0	0	0	0	0	0	0	1	0	0	1	0	0	0	1	0	1	0	0	0	0	0	1	1	1	1	0
Roseburia_sp900552665	A045_15	A045_15_scaffold37	POS26099	T	C	0	0	0	0	0	0	1	0	0	1	1	1	0	0	0	1	0	0	1	0	1	1	0	1	1	0	0	1	0	0	0	0	0	0	0	0	0	1	0	0	1	1	0	0
Roseburia_sp900552665	A045_15	A045_15_scaffold37	POS26117	A	G	0	0	0	1	0	0	1	0	0	1	1	1	0	0	0	0	0	0	1	0	1	1	0	1	0	0	0	1	0	0	0	0	0	0	0	0	0	1	0	1	1	1	0	1
Roseburia_sp900552665	A045_15	A045_15_scaffold37	POS2634	A	T	1	0	0	0	0	0	1	0	0	1	1	1	0	0	0	0	1	0	1	0	0	0	0	0	1	0	0	1	0	0	0	1	0	0	0	0	0	0	0	1	1	1	1	0
Roseburia_sp900552665	A045_15	A045_15_scaffold37	POS26494	G	A	0	0	0	0	0	0	1	0	0	1	1	1	0	0	0	1	1	0	1	0	0	1	0	0	1	0	0	1	0	0	0	0	0	0	0	0	0	0	0	1	1	1	0	0
Roseburia_sp900552665	A045_15	A045_15_scaffold37	POS27056	T	G	0	0	1	0	0	0	1	0	0	1	0	1	0	0	0	0	0	0	1	0	0	1	0	1	1	0	0	1	0	0	0	0	0	0	0	0	0	1	0	1	1	1	0	0
Roseburia_sp900552665	A045_15	A045_15_scaffold37	POS27781	G	A	1	0	1	0	0	1	0	0	0	1	0	1	1	0	0	1	0	0	1	0	0	0	0	0	1	0	0	0	0	0	0	1	0	0	0	0	0	1	0	1	1	1	1	0
Roseburia_sp900552665	A045_15	A045_15_scaffold37	POS3231	C	A	0	0	1	0	1	0	1	0	0	1	1	1	0	0	0	0	1	0	1	0	1	0	0	0	1	0	0	0	0	0	0	1	0	0	1	0	0	0	0	1	1	0	0	0
Roseburia_sp900552665	A045_15	A045_15_scaffold38	POS13943	T	C	0	0	1	0	0	0	1	0	0	0	1	1	0	0	0	1	1	0	0	0	0	0	0	0	1	0	0	1	0	0	0	1	0	1	0	0	0	0	0	1	1	0	1	0
Roseburia_sp900552665	A045_15	A045_15_scaffold38	POS16590	C	T	0	0	1	1	0	0	1	0	0	0	1	1	0	0	0	1	0	0	1	0	0	0	0	0	1	0	0	1	0	0	0	1	0	0	1	0	0	1	0	0	1	1	0	0
Roseburia_sp900552665	A045_15	A045_15_scaffold38	POS20440	G	T	0	0	1	0	0	0	1	0	0	1	1	1	0	0	0	0	0	0	1	0	0	1	0	0	1	0	0	1	0	0	0	1	0	0	1	0	0	0	0	1	0	1	0	0
Roseburia_sp900552665	A045_15	A045_15_scaffold38	POS24684	G	C	0	0	1	1	1	0	1	0	0	1	1	1	0	0	0	0	0	0	0	0	1	1	0	0	1	0	0	1	0	0	0	0	0	1	0	0	0	1	0	0	1	0	0	0
Roseburia_sp900552665	A045_15	A045_15_scaffold38	POS25428	AT	A	1	0	0	0	1	0	1	0	0	1	1	1	0	0	0	0	0	0	1	0	0	1	0	0	0	0	0	1	0	0	0	0	0	1	0	0	0	1	0	0	1	1	0	0
Roseburia_sp900552665	A045_15	A045_15_scaffold38	POS26725	G	T	0	0	1	1	1	0	1	0	0	1	1	1	0	0	0	0	0	0	0	0	0	0	0	0	1	0	0	1	0	0	0	1	0	0	0	0	0	1	0	0	1	1	0	0
Roseburia_sp900552665	A045_15	A045_15_scaffold38	POS26733	A	G	0	0	1	1	1	0	1	0	0	1	1	1	0	0	0	0	0	0	0	0	0	0	0	0	1	0	0	1	0	0	0	1	0	0	0	0	0	1	0	0	1	1	0	0
Roseburia_sp900552665	A045_15	A045_15_scaffold39	POS12595	T	C	0	1	1	0	0	1	1	0	0	1	1	0	0	0	0	0	1	0	1	0	0	0	0	0	1	0	0	1	0	0	0	0	0	1	0	0	0	0	0	1	0	1	0	0
Roseburia_sp900552665	A045_15	A045_15_scaffold39	POS13759	C	T	0	1	1	0	0	1	1	0	0	1	1	0	0	0	0	0	1	0	0	0	0	1	0	0	1	0	0	1	0	0	0	0	0	0	0	0	0	0	0	0	1	1	0	0
Roseburia_sp900552665	A045_15	A045_15_scaffold39	POS15385	C	T	0	0	1	0	0	1	1	0	0	1	1	1	0	0	0	0	1	0	1	0	1	1	0	0	1	0	0	1	0	0	0	1	0	0	1	0	0	0	0	1	1	1	0	1
Roseburia_sp900552665	A045_15	A045_15_scaffold39	POS15547	G	A	1	0	0	0	0	1	1	0	0	1	1	1	0	0	0	0	0	0	1	0	0	1	0	0	0	0	0	1	0	0	0	1	0	0	0	0	0	1	0	1	1	1	0	0
Roseburia_sp900552665	A045_15	A045_15_scaffold39	POS21190	T	G	0	0	0	0	0	0	1	0	0	0	1	1	0	0	0	1	1	0	1	0	0	1	0	0	1	0	0	1	0	0	0	1	0	0	0	0	0	1	0	0	1	1	0	0
Roseburia_sp900552665	A045_15	A045_15_scaffold39	POS22881	C	T	0	0	0	0	0	1	1	0	0	0	1	1	0	0	0	0	0	0	0	0	0	0	0	1	0	0	0	1	0	0	0	1	0	1	1	0	0	1	0	0	1	1	1	1
Roseburia_sp900552665	A045_15	A045_15_scaffold39	POS23057	A	T	0	0	0	0	0	1	1	0	0	1	1	1	0	0	0	0	0	0	0	0	0	1	0	0	0	0	0	1	0	0	0	0	0	0	0	0	0	1	0	1	1	1	1	1
Roseburia_sp900552665	A045_15	A045_15_scaffold39	POS23105	C	T	0	0	0	0	0	0	1	0	0	1	1	1	0	0	0	0	0	0	0	0	0	1	0	0	1	0	0	1	0	0	0	0	0	1	0	0	0	1	0	1	1	1	0	1
Roseburia_sp900552665	A045_15	A045_15_scaffold39	POS24242	T	C	1	0	0	0	0	1	1	0	0	1	1	1	0	0	1	1	0	0	1	0	1	0	0	0	0	0	0	0	0	0	0	0	0	1	0	0	0	0	0	1	1	1	1	0
Roseburia_sp900552665	A045_15	A045_15_scaffold39	POS24303	G	A	1	0	0	0	1	0	1	0	0	1	1	1	0	0	0	1	0	0	1	0	0	0	0	0	1	0	0	0	0	0	0	0	0	1	0	0	0	0	0	1	1	1	0	0
Roseburia_sp900552665	A045_15	A045_15_scaffold39	POS6508	A	G	1	0	1	1	0	0	1	0	0	1	1	0	1	0	0	1	0	0	0	0	0	1	0	0	1	0	0	0	0	0	0	1	0	1	0	0	0	0	0	0	0	1	0	0
Roseburia_sp900552665	A045_15	A045_15_scaffold4	POS100483	C	T	0	0	0	0	0	0	1	0	0	0	1	1	0	0	0	0	1	0	1	0	0	1	0	0	0	0	0	0	0	0	0	0	0	1	0	0	0	1	0	1	1	1	1	0
Roseburia_sp900552665	A045_15	A045_15_scaffold4	POS10291	C	T	1	0	1	0	0	0	1	0	0	0	1	1	0	0	0	0	1	0	1	0	0	1	0	0	1	0	0	1	0	0	0	1	0	0	0	0	0	0	0	0	1	1	0	0
Roseburia_sp900552665	A045_15	A045_15_scaffold4	POS10321	T	C	1	0	1	0	0	0	1	0	0	0	1	1	0	0	0	0	1	0	1	0	0	1	0	0	1	0	0	1	0	0	0	1	0	0	0	0	0	1	0	0	1	1	1	0
Roseburia_sp900552665	A045_15	A045_15_scaffold4	POS104001	G	A	1	0	0	0	0	0	1	0	0	0	1	0	0	0	0	1	1	0	1	0	1	1	0	0	0	0	0	1	0	0	0	0	0	0	0	0	0	0	0	1	1	0	1	1
Roseburia_sp900552665	A045_15	A045_15_scaffold4	POS105237	C	T	0	0	1	1	1	1	1	0	0	1	1	1	0	0	0	1	1	0	1	0	0	0	0	0	1	0	0	1	0	0	0	0	0	0	0	1	0	0	0	1	0	0	1	0
Roseburia_sp900552665	A045_15	A045_15_scaffold4	POS105809	C	T	0	1	0	0	1	1	1	0	0	1	1	1	0	0	0	0	0	0	1	0	0	1	0	1	0	0	0	1	0	0	0	0	0	0	0	0	0	1	0	1	0	0	1	0
Roseburia_sp900552665	A045_15	A045_15_scaffold4	POS105935	G	A	1	0	1	0	1	0	1	0	0	0	1	0	0	0	0	0	0	0	1	0	0	1	0	0	1	0	0	1	0	0	0	1	0	0	0	0	0	1	0	1	0	1	0	0
Roseburia_sp900552665	A045_15	A045_15_scaffold4	POS106512	C	T	1	0	0	0	0	0	1	0	0	1	1	1	0	0	0	1	0	0	1	0	0	1	0	0	1	0	0	1	0	0	0	0	0	1	0	0	0	0	0	1	1	1	1	0
Roseburia_sp900552665	A045_15	A045_15_scaffold4	POS13875	A	G	1	1	0	0	0	1	1	0	0	1	1	0	0	0	0	1	0	0	1	0	0	1	0	0	1	0	0	0	0	0	0	1	0	1	0	0	0	1	0	0	1	0	0	0
Roseburia_sp900552665	A045_15	A045_15_scaffold4	POS15971	C	T	1	1	1	0	0	1	1	0	0	1	1	0	0	0	0	1	0	0	1	0	0	1	0	0	1	0	0	0	0	0	0	0	0	0	0	1	0	0	0	1	0	1	0	0
Roseburia_sp900552665	A045_15	A045_15_scaffold4	POS19034	C	T	1	0	1	1	0	0	0	0	0	0	1	0	0	0	0	1	1	0	0	0	0	1	0	0	1	0	0	1	0	0	0	1	0	0	0	0	0	0	0	1	0	1	0	0
Roseburia_sp900552665	A045_15	A045_15_scaffold4	POS19205	A	G	1	0	1	1	0	0	0	0	0	0	1	0	1	0	0	1	1	0	0	0	0	1	0	0	1	0	0	1	0	0	0	1	0	0	0	0	0	0	0	1	0	0	1	0
Roseburia_sp900552665	A045_15	A045_15_scaffold4	POS21262	G	A	0	0	1	0	0	1	1	0	0	1	1	0	1	0	0	1	0	0	1	0	0	1	0	0	1	0	0	1	0	0	0	1	0	0	0	0	0	0	0	1	0	1	1	0
Roseburia_sp900552665	A045_15	A045_15_scaffold4	POS21721	C	T	1	0	1	1	0	0	1	0	0	1	1	1	0	0	0	1	0	0	1	0	0	1	0	0	1	0	0	0	0	0	0	1	0	0	0	0	0	0	0	1	0	1	0	1
Roseburia_sp900552665	A045_15	A045_15_scaffold4	POS21955	A	G	1	0	1	0	0	0	0	0	0	1	1	1	0	0	0	1	0	0	1	0	1	0	0	0	1	0	0	1	0	0	0	1	0	0	0	1	0	0	0	1	0	0	0	1
Roseburia_sp900552665	A045_15	A045_15_scaffold4	POS22031	G	A	1	0	1	0	0	1	1	0	0	1	1	1	0	0	0	1	0	0	1	0	1	0	0	0	1	0	0	0	0	0	0	1	0	0	1	1	0	1	0	1	0	1	0	1
Roseburia_sp900552665	A045_15	A045_15_scaffold4	POS22063	G	A	1	0	0	1	0	1	1	0	0	1	1	1	0	0	0	1	0	0	1	0	1	0	0	0	1	0	0	1	0	0	0	1	0	0	1	0	0	1	0	1	0	1	1	1
Roseburia_sp900552665	A045_15	A045_15_scaffold4	POS22102	C	T	1	1	0	1	0	0	1	0	0	1	1	1	0	0	0	1	0	0	0	0	1	1	0	0	1	0	0	1	0	0	0	1	0	0	1	0	0	0	0	1	0	0	1	1
Roseburia_sp900552665	A045_15	A045_15_scaffold4	POS22171	C	T	1	0	0	0	0	0	1	0	0	1	1	1	0	0	0	0	0	0	1	0	0	1	0	0	1	0	0	1	0	0	0	1	0	0	0	0	0	0	0	1	0	0	1	1
Roseburia_sp900552665	A045_15	A045_15_scaffold4	POS22282	G	A	0	0	1	1	0	0	1	0	0	1	1	1	0	0	0	0	0	0	0	0	0	1	0	0	0	0	0	1	0	0	0	1	0	0	0	0	0	0	0	1	0	0	1	1
Roseburia_sp900552665	A045_15	A045_15_scaffold4	POS22555	G	A	1	1	0	0	0	1	1	0	0	1	1	1	1	0	0	1	0	0	1	0	0	1	0	0	1	0	0	1	0	0	0	1	0	1	0	0	0	1	0	0	0	0	1	0
Roseburia_sp900552665	A045_15	A045_15_scaffold4	POS22770	A	G	1	0	1	1	0	0	1	0	0	1	1	1	0	0	0	0	0	0	0	0	1	0	0	0	1	0	0	1	0	0	0	1	0	0	0	0	0	0	0	1	0	0	1	1
Roseburia_sp900552665	A045_15	A045_15_scaffold4	POS22914	G	A	1	0	1	0	0	1	0	0	0	1	1	1	0	0	0	0	0	0	1	0	0	1	0	0	1	0	0	1	0	0	0	1	0	1	0	0	0	1	0	1	1	1	1	0
Roseburia_sp900552665	A045_15	A045_15_scaffold4	POS22980	T	C	1	0	0	1	0	1	0	0	0	1	1	1	0	0	0	0	0	0	1	0	0	1	0	0	1	0	0	1	0	0	0	1	0	0	0	0	0	1	0	1	1	0	1	0
Roseburia_sp900552665	A045_15	A045_15_scaffold4	POS23061	G	A	1	0	0	1	0	1	0	0	0	1	1	1	0	0	0	0	0	0	1	0	0	1	0	0	1	0	0	1	0	0	0	1	0	0	0	1	0	0	0	1	0	0	1	0
Roseburia_sp900552665	A045_15	A045_15_scaffold4	POS23062	G	A	1	0	0	1	0	1	0	0	0	1	1	1	0	0	0	0	0	0	1	0	0	1	0	0	1	0	0	1	0	0	0	1	0	0	0	1	0	0	0	1	0	0	1	0
Roseburia_sp900552665	A045_15	A045_15_scaffold4	POS25078	A	G	0	0	0	0	0	1	1	0	0	1	0	1	0	0	0	0	1	0	1	0	1	1	0	0	0	0	0	0	0	0	0	1	0	0	0	0	0	0	0	0	1	1	1	1
Roseburia_sp900552665	A045_15	A045_15_scaffold4	POS29075	T	C	0	1	1	1	0	0	1	0	0	0	0	1	0	0	0	1	0	0	0	0	1	1	0	0	1	0	0	0	0	0	0	0	0	1	0	0	0	0	0	1	1	1	1	0
Roseburia_sp900552665	A045_15	A045_15_scaffold4	POS29108	C	G	1	0	1	1	0	0	1	0	0	0	0	1	0	0	0	1	1	0	0	0	1	1	0	0	1	0	0	0	0	0	0	0	0	0	0	0	0	0	0	1	1	1	1	0
Roseburia_sp900552665	A045_15	A045_15_scaffold4	POS29842	C	T	0	0	0	0	0	1	1	0	0	1	1	0	0	0	0	1	0	0	1	0	0	1	0	0	1	0	0	1	0	0	0	0	0	0	0	0	0	1	0	1	0	1	0	1
Roseburia_sp900552665	A045_15	A045_15_scaffold4	POS31051	C	T	0	0	1	0	0	1	0	0	0	0	0	1	0	0	0	1	1	0	1	0	0	0	0	0	1	0	0	0	0	0	0	0	0	0	0	1	0	0	0	1	1	1	1	0
Roseburia_sp900552665	A045_15	A045_15_scaffold4	POS32129	A	G	0	1	0	0	0	0	1	0	0	1	1	0	0	0	0	0	1	0	0	0	0	1	0	0	0	0	0	1	0	0	0	1	0	1	0	1	0	0	0	0	1	1	1	0
Roseburia_sp900552665	A045_15	A045_15_scaffold4	POS36125	T	C	1	0	0	0	0	1	1	0	0	1	1	1	0	0	0	1	0	0	1	0	1	1	0	0	0	0	0	1	0	0	0	1	0	0	0	0	0	1	0	1	1	0	1	1
Roseburia_sp900552665	A045_15	A045_15_scaffold4	POS42224	C	T	0	1	0	0	1	1	1	0	0	1	1	1	0	0	0	1	0	0	1	0	0	0	0	0	0	0	0	0	0	0	0	0	0	0	0	1	0	0	0	1	1	1	1	0
Roseburia_sp900552665	A045_15	A045_15_scaffold4	POS42698	A	T	1	0	0	0	0	1	1	0	0	0	1	1	0	0	0	1	0	0	0	0	1	0	0	0	0	0	0	1	0	0	0	0	0	0	0	0	0	0	0	1	1	1	1	1
Roseburia_sp900552665	A045_15	A045_15_scaffold4	POS46094	C	T	1	0	0	0	0	1	1	0	0	1	1	1	1	0	0	1	0	0	1	0	1	1	0	0	0	0	0	0	0	0	0	0	0	1	0	0	0	0	0	1	1	1	1	0
Roseburia_sp900552665	A045_15	A045_15_scaffold4	POS46187	A	G	1	1	0	0	0	0	0	0	0	1	1	0	0	0	0	0	0	0	1	0	1	1	0	0	0	0	0	1	0	0	0	0	0	0	0	0	0	1	0	1	0	1	1	1
Roseburia_sp900552665	A045_15	A045_15_scaffold4	POS51289	A	G	1	0	0	0	0	0	1	0	0	1	1	1	0	0	0	1	0	0	0	0	0	0	0	0	1	0	0	1	0	0	0	1	0	1	0	0	0	1	0	1	1	1	0	0
Roseburia_sp900552665	A045_15	A045_15_scaffold4	POS53228	C	T	1	1	0	0	0	1	1	0	0	1	1	1	0	0	1	1	1	0	1	0	0	0	0	0	1	0	0	1	0	0	0	1	0	1	0	0	0	0	0	1	1	1	1	0
Roseburia_sp900552665	A045_15	A045_15_scaffold4	POS54610	C	G	0	0	0	1	0	0	0	0	0	1	0	1	0	0	0	0	0	0	1	0	1	1	0	1	1	0	0	1	0	0	0	1	0	0	0	0	0	1	0	1	0	0	1	0
Roseburia_sp900552665	A045_15	A045_15_scaffold4	POS56821	G	C	0	1	1	0	0	1	1	0	0	0	1	0	1	0	0	1	1	0	1	0	0	0	0	0	1	0	0	1	0	0	0	0	0	0	0	0	0	0	0	0	1	1	0	0
Roseburia_sp900552665	A045_15	A045_15_scaffold4	POS73753	T	G	1	0	0	0	0	1	0	0	0	1	1	1	1	0	0	0	0	0	1	0	0	1	0	0	0	0	0	1	0	0	0	1	0	0	0	0	0	1	0	0	1	1	1	0
Roseburia_sp900552665	A045_15	A045_15_scaffold4	POS76439	TA	T	1	0	0	0	0	0	0	0	0	1	1	1	0	0	0	0	0	0	0	0	1	1	0	0	0	0	0	1	0	0	0	0	0	1	0	0	0	1	0	1	1	1	1	0
Roseburia_sp900552665	A045_15	A045_15_scaffold4	POS76718	T	C	1	1	1	0	0	0	1	0	0	1	1	1	0	0	0	1	1	0	1	0	0	1	0	0	1	0	0	1	0	0	0	0	0	0	0	0	0	0	0	1	1	1	1	0
Roseburia_sp900552665	A045_15	A045_15_scaffold4	POS77167	T	G	0	0	0	1	0	0	1	0	0	1	0	1	0	0	0	0	0	0	1	0	0	1	0	1	1	0	0	0	0	0	0	0	0	0	0	0	0	1	0	1	0	1	1	0
Roseburia_sp900552665	A045_15	A045_15_scaffold4	POS78242	T	C	1	1	0	0	1	1	1	0	0	0	1	1	0	0	0	0	0	0	1	0	0	0	0	0	0	0	0	0	0	0	0	1	0	1	0	1	0	0	0	1	1	1	0	0
Roseburia_sp900552665	A045_15	A045_15_scaffold4	POS78447	C	T	0	0	1	1	0	1	1	0	0	1	0	1	0	0	0	0	0	0	1	0	0	1	0	0	1	0	0	0	0	0	0	1	0	0	0	0	0	1	0	0	0	1	1	0
Roseburia_sp900552665	A045_15	A045_15_scaffold4	POS79112	A	G	0	0	0	1	0	1	1	0	0	1	1	0	0	0	0	0	0	0	1	0	1	1	0	0	1	0	0	1	0	0	0	1	0	0	0	0	0	1	0	1	1	1	1	0
Roseburia_sp900552665	A045_15	A045_15_scaffold4	POS80215	T	C	1	0	1	0	1	0	1	0	0	1	1	1	0	0	0	1	0	0	1	0	0	0	0	0	1	0	0	1	0	0	0	1	0	0	0	1	0	0	0	1	0	1	1	0
Roseburia_sp900552665	A045_15	A045_15_scaffold4	POS8094	T	G	0	1	0	1	1	1	1	0	0	0	1	0	0	0	0	0	0	0	1	0	0	1	0	0	1	0	0	1	0	0	0	1	0	0	0	0	0	1	0	0	0	0	0	0
Roseburia_sp900552665	A045_15	A045_15_scaffold4	POS90821	A	G	0	0	1	1	1	1	1	0	0	0	1	0	0	0	0	0	0	0	0	0	1	1	0	0	1	0	0	1	0	0	0	0	0	0	0	0	0	0	0	1	1	1	0	0
Roseburia_sp900552665	A045_15	A045_15_scaffold4	POS95609	C	T	0	0	0	0	0	1	0	0	0	0	1	1	0	0	0	1	1	0	1	0	1	1	0	0	0	0	0	0	0	0	0	0	0	1	0	0	0	0	0	1	1	1	1	0
Roseburia_sp900552665	A045_15	A045_15_scaffold4	POS99393	A	T	0	0	0	0	0	0	1	0	0	0	1	1	0	0	0	0	1	0	1	0	1	1	0	0	0	0	0	0	0	0	0	1	0	1	0	0	0	1	0	0	1	0	1	1
Roseburia_sp900552665	A045_15	A045_15_scaffold4	POS99543	G	T	0	0	0	0	0	0	1	0	0	0	1	1	1	0	0	0	1	0	1	0	0	1	0	0	0	0	0	1	0	0	0	0	0	1	0	0	0	1	0	1	1	1	1	0
Roseburia_sp900552665	A045_15	A045_15_scaffold4	POS99576	C	T	0	0	0	0	0	1	1	0	0	0	1	1	1	0	0	0	1	0	1	0	0	1	0	0	0	0	0	1	0	0	0	1	0	1	0	0	0	1	0	0	1	0	1	0
Roseburia_sp900552665	A045_15	A045_15_scaffold4	POS99678	C	T	0	0	0	0	0	0	1	0	0	0	0	1	1	0	0	0	1	0	1	0	0	1	0	0	0	0	0	1	0	0	0	1	0	1	0	0	0	1	0	0	1	0	1	0
Roseburia_sp900552665	A045_15	A045_15_scaffold4	POS99768	G	T	0	0	0	0	0	1	1	0	0	0	1	1	0	0	0	0	0	0	1	0	0	1	0	0	0	0	0	1	0	0	0	0	0	0	0	0	0	1	0	1	0	1	1	1
Roseburia_sp900552665	A045_15	A045_15_scaffold40	POS11392	A	G	0	0	0	1	0	0	0	0	0	1	0	1	0	0	0	1	0	0	1	0	0	1	0	1	1	0	0	1	0	0	0	1	0	0	1	0	0	1	0	0	1	1	0	0
Roseburia_sp900552665	A045_15	A045_15_scaffold40	POS12135	T	C	0	0	1	1	0	1	1	0	0	0	0	1	0	0	0	1	0	0	1	0	0	1	0	0	1	0	0	1	0	0	0	0	0	0	0	0	0	1	0	0	1	1	0	0
Roseburia_sp900552665	A045_15	A045_15_scaffold40	POS12224	T	G	0	0	0	0	0	1	1	0	0	1	0	1	0	0	0	0	0	0	1	0	0	1	0	1	1	0	0	1	0	0	0	1	0	0	0	0	0	1	0	0	1	1	0	0
Roseburia_sp900552665	A045_15	A045_15_scaffold40	POS14653	C	T	0	0	0	0	0	0	1	0	0	1	1	1	0	0	0	1	0	0	1	0	1	1	0	0	1	0	0	1	0	0	0	0	0	0	0	0	0	1	0	1	0	1	0	0
Roseburia_sp900552665	A045_15	A045_15_scaffold40	POS1869	T	A	0	0	0	0	0	0	0	0	0	0	1	1	1	0	0	1	0	0	1	0	0	1	0	0	1	0	0	0	0	0	0	0	0	0	0	1	0	0	0	1	1	1	1	0
Roseburia_sp900552665	A045_15	A045_15_scaffold40	POS2671	T	C	0	0	1	0	0	0	1	0	0	1	0	1	0	0	0	1	0	0	1	0	1	1	0	0	0	0	0	1	0	0	0	1	0	0	0	0	0	1	0	1	1	1	0	0
Roseburia_sp900552665	A045_15	A045_15_scaffold40	POS8748	G	A	0	0	0	0	0	0	1	0	0	0	0	1	0	0	0	0	0	0	0	0	0	1	0	0	1	0	0	1	0	0	0	0	0	1	0	1	0	1	0	1	1	1	1	0
Roseburia_sp900552665	A045_15	A045_15_scaffold40	POS8859	T	C	0	0	1	0	0	0	1	0	0	1	0	1	0	0	0	0	0	0	0	0	1	1	0	0	1	0	0	1	0	0	0	1	0	0	0	1	0	1	0	1	1	1	1	0
Roseburia_sp900552665	A045_15	A045_15_scaffold41	POS10591	C	A	1	0	0	0	0	0	1	0	0	0	1	0	0	0	0	0	0	0	1	0	0	1	0	0	1	0	0	1	0	0	0	1	0	1	0	1	0	1	0	1	1	1	0	0
Roseburia_sp900552665	A045_15	A045_15_scaffold41	POS10900	G	A	1	1	0	0	0	0	1	0	0	1	1	0	1	0	0	1	1	0	0	0	0	0	0	0	0	0	0	0	0	0	0	0	0	1	0	0	0	0	0	1	1	1	0	1
Roseburia_sp900552665	A045_15	A045_15_scaffold41	POS14923	T	G	0	0	1	0	0	0	0	0	0	0	0	1	1	0	0	1	0	0	0	0	0	1	0	0	1	0	0	0	0	0	0	1	0	0	0	0	0	1	0	1	1	1	1	0
Roseburia_sp900552665	A045_15	A045_15_scaffold41	POS15076	G	T	0	1	1	0	0	1	0	0	0	0	1	1	0	0	0	1	0	0	1	0	0	1	0	0	1	0	0	0	0	0	0	1	0	0	0	1	0	0	0	1	1	0	1	0
Roseburia_sp900552665	A045_15	A045_15_scaffold41	POS18213	T	A	0	1	1	0	0	0	1	0	0	0	0	1	0	0	0	1	1	0	1	0	0	1	0	0	1	0	0	0	0	0	0	1	0	1	0	0	0	0	0	0	1	1	0	0
Roseburia_sp900552665	A045_15	A045_15_scaffold41	POS21780	C	T	1	1	1	0	0	1	0	0	0	0	0	1	0	0	0	1	1	0	0	0	0	0	0	0	1	0	0	0	0	0	0	0	0	0	0	0	0	0	0	1	1	1	1	0
Roseburia_sp900552665	A045_15	A045_15_scaffold41	POS22150	T	G	0	0	1	0	0	1	1	0	0	0	0	1	0	0	0	1	1	0	1	0	0	1	0	0	1	0	0	0	0	0	0	0	0	0	0	0	0	0	0	1	0	1	1	0
Roseburia_sp900552665	A045_15	A045_15_scaffold41	POS22242	G	T	0	0	1	0	0	0	1	0	0	0	0	1	0	0	0	1	1	0	1	0	0	1	0	0	1	0	0	0	0	0	0	1	0	0	0	0	0	0	0	1	0	1	1	0
Roseburia_sp900552665	A045_15	A045_15_scaffold41	POS22309	C	T	0	0	1	0	0	1	1	0	0	0	1	1	0	0	0	1	1	0	1	0	0	0	0	0	1	0	0	0	0	0	0	1	0	0	0	0	0	0	0	1	1	1	1	0
Roseburia_sp900552665	A045_15	A045_15_scaffold41	POS23143	A	T	1	0	1	1	0	1	1	0	0	0	1	0	0	0	0	0	0	0	1	0	0	0	0	0	1	0	0	0	0	0	0	1	0	0	0	1	0	0	0	1	1	0	1	0
Roseburia_sp900552665	A045_15	A045_15_scaffold41	POS25899	G	A	1	0	1	0	0	1	1	0	0	1	0	1	0	0	0	1	0	0	1	0	1	1	0	0	1	0	0	1	0	0	0	1	0	0	0	0	0	1	0	1	1	1	0	0
Roseburia_sp900552665	A045_15	A045_15_scaffold41	POS4412	A	G	1	0	1	1	0	0	0	0	0	0	1	1	0	0	0	0	1	0	1	0	0	1	0	0	1	0	0	1	0	0	0	0	0	0	0	0	0	1	0	1	1	0	1	0
Roseburia_sp900552665	A045_15	A045_15_scaffold41	POS5762	C	T	1	0	1	0	0	1	0	0	0	0	1	1	0	0	0	1	1	0	1	0	0	1	0	0	1	0	0	1	0	0	0	1	0	0	0	1	0	0	0	1	1	0	0	0
Roseburia_sp900552665	A045_15	A045_15_scaffold41	POS6692	G	A	0	0	0	0	0	1	0	0	0	0	1	1	0	0	0	1	1	0	1	0	0	1	0	0	1	0	0	1	0	0	0	1	0	0	0	0	0	0	0	1	1	0	1	0
Roseburia_sp900552665	A045_15	A045_15_scaffold41	POS7464	G	A	1	0	1	0	0	1	1	0	0	1	1	0	0	0	0	0	0	0	1	0	1	1	0	0	1	0	0	1	0	0	0	1	0	0	0	0	0	1	0	1	1	1	0	0
Roseburia_sp900552665	A045_15	A045_15_scaffold41	POS7587	G	A	0	0	1	0	0	1	0	0	0	1	1	0	0	0	0	1	0	0	1	0	0	1	0	0	1	0	0	1	0	0	0	1	0	0	0	0	0	1	0	1	1	1	1	0
Roseburia_sp900552665	A045_15	A045_15_scaffold41	POS9736	A	G	1	0	0	0	0	1	0	0	0	0	1	0	0	0	0	1	0	0	1	0	0	1	0	1	1	0	0	1	0	0	0	0	0	1	0	1	0	0	0	0	1	1	0	1
Roseburia_sp900552665	A045_15	A045_15_scaffold42	POS10281	T	C	1	0	0	0	0	0	0	0	0	1	1	0	0	0	0	0	1	0	1	0	1	1	0	1	1	0	0	1	0	0	0	1	0	0	0	0	0	0	0	1	1	1	0	0
Roseburia_sp900552665	A045_15	A045_15_scaffold42	POS1235	C	T	1	0	0	0	0	1	1	0	0	1	1	0	1	0	1	1	0	0	1	0	0	1	0	0	1	0	0	1	0	0	0	1	0	0	0	0	0	1	0	1	0	0	1	0
Roseburia_sp900552665	A045_15	A045_15_scaffold42	POS13973	G	A	0	0	1	0	0	0	1	0	0	1	1	1	0	0	0	0	0	0	1	0	0	1	0	1	1	0	0	1	0	0	0	1	0	0	0	1	0	0	0	1	1	1	0	0
Roseburia_sp900552665	A045_15	A045_15_scaffold42	POS14212	A	G	0	0	1	0	0	0	1	0	0	1	1	0	0	0	0	1	1	0	1	0	1	1	0	1	1	0	0	1	0	0	0	1	0	1	0	0	0	0	0	1	1	0	0	0
Roseburia_sp900552665	A045_15	A045_15_scaffold42	POS18473	C	T	0	0	1	0	0	1	0	0	0	0	1	1	0	0	0	1	0	0	1	0	0	1	0	0	1	0	0	0	0	0	0	0	0	0	0	1	0	0	0	1	1	1	0	0
Roseburia_sp900552665	A045_15	A045_15_scaffold42	POS20928	A	G	0	0	1	0	0	0	1	0	0	1	1	1	0	0	0	1	0	0	1	0	0	1	0	0	1	0	0	1	0	0	0	0	0	0	0	0	0	1	0	1	0	1	1	0
Roseburia_sp900552665	A045_15	A045_15_scaffold42	POS21186	C	T	1	0	0	0	0	1	1	0	0	1	1	1	0	0	0	1	0	0	1	0	0	1	0	0	1	0	0	1	0	0	0	1	0	0	0	0	0	1	0	1	0	1	1	0
Roseburia_sp900552665	A045_15	A045_15_scaffold42	POS21534	C	T	0	0	1	0	0	1	0	0	0	0	0	1	0	0	0	0	0	0	1	0	1	1	0	0	1	0	0	0	0	0	0	1	0	0	0	0	0	1	0	1	0	1	1	1
Roseburia_sp900552665	A045_15	A045_15_scaffold42	POS2158	C	A	0	0	1	1	0	0	1	0	0	1	0	0	0	0	0	1	0	0	0	0	0	1	0	0	0	0	0	1	0	0	0	1	0	0	0	0	0	1	0	1	1	1	1	0
Roseburia_sp900552665	A045_15	A045_15_scaffold42	POS21891	G	A	1	0	1	0	0	0	1	0	0	1	1	1	0	0	0	1	1	0	1	0	0	1	0	0	1	0	0	0	0	0	0	1	0	0	0	0	0	0	0	1	0	1	1	0
Roseburia_sp900552665	A045_15	A045_15_scaffold42	POS22184	G	A	1	0	1	0	0	1	1	0	0	1	1	1	0	0	0	1	0	0	1	0	0	1	0	0	1	0	0	1	0	0	0	0	0	0	0	0	0	0	0	1	0	1	1	0
Roseburia_sp900552665	A045_15	A045_15_scaffold42	POS23019	C	G	0	0	1	0	0	1	1	0	0	1	0	1	0	0	0	1	1	0	1	0	0	0	0	0	1	0	0	1	0	0	0	0	0	0	0	0	0	0	0	1	0	1	1	0
Roseburia_sp900552665	A045_15	A045_15_scaffold42	POS23189	G	A	1	0	1	0	0	1	1	0	0	0	1	1	0	0	0	1	0	0	1	0	0	1	0	0	1	0	0	1	0	0	0	0	0	0	0	0	0	0	0	1	0	1	1	0
Roseburia_sp900552665	A045_15	A045_15_scaffold42	POS23306	A	G	0	0	1	0	0	1	0	0	0	0	0	1	0	0	0	1	1	0	1	0	0	1	0	0	1	0	0	1	0	0	0	1	0	0	0	0	0	1	0	1	0	1	1	0
Roseburia_sp900552665	A045_15	A045_15_scaffold42	POS9715	A	G	0	0	0	0	0	1	1	0	0	1	1	0	0	0	0	0	0	0	1	0	0	1	0	0	1	0	0	1	0	0	0	1	0	0	0	0	0	1	0	1	0	1	0	0
Roseburia_sp900552665	A045_15	A045_15_scaffold42	POS981	G	A	1	0	0	0	1	1	1	0	0	1	1	0	0	0	0	1	0	0	0	0	0	1	0	0	0	0	0	1	0	0	0	1	0	0	1	0	0	0	0	1	0	1	1	0
Roseburia_sp900552665	A045_15	A045_15_scaffold43	POS10082	T	C	0	0	0	0	0	0	1	0	0	0	1	0	0	0	0	1	1	0	1	0	1	0	0	0	0	0	0	1	0	0	0	0	0	1	0	0	0	1	0	1	1	1	1	0
Roseburia_sp900552665	A045_15	A045_15_scaffold43	POS13824	G	A	0	0	0	0	0	0	1	0	0	1	1	0	0	0	0	1	0	0	1	0	1	1	0	1	0	0	0	1	0	0	0	1	0	0	0	0	0	0	0	1	1	1	0	0
Roseburia_sp900552665	A045_15	A045_15_scaffold43	POS2879	G	A	1	1	0	0	1	0	0	0	0	1	1	1	0	0	0	0	0	0	1	0	1	0	0	0	1	0	0	1	0	0	0	0	0	1	0	0	0	0	0	1	1	0	0	0
Roseburia_sp900552665	A045_15	A045_15_scaffold43	POS5575	C	T	1	0	0	0	1	0	1	0	0	1	1	1	0	0	0	0	0	0	1	0	1	0	0	0	1	0	0	0	0	0	0	0	0	1	1	1	0	0	0	1	1	0	1	0
Roseburia_sp900552665	A045_15	A045_15_scaffold44	POS10448	T	G	0	0	1	0	0	1	0	0	0	1	0	1	0	0	0	1	0	0	1	0	0	1	0	0	0	0	0	1	0	0	0	1	0	0	0	0	0	1	0	1	0	1	1	0
Roseburia_sp900552665	A045_15	A045_15_scaffold44	POS14742	G	A	1	0	0	0	0	1	1	0	0	0	1	0	0	0	0	0	0	0	1	0	1	0	0	0	0	0	0	1	0	0	0	0	0	0	0	0	0	1	0	1	1	1	1	0
Roseburia_sp900552665	A045_15	A045_15_scaffold44	POS16255	C	T	0	0	0	0	0	1	1	0	0	0	1	0	0	0	1	1	1	0	1	0	1	1	0	0	0	0	0	0	0	0	0	1	0	1	0	1	0	1	0	1	0	1	1	0
Roseburia_sp900552665	A045_15	A045_15_scaffold44	POS16264	T	C	0	0	0	0	0	1	1	0	0	0	1	0	0	0	1	1	1	0	1	0	1	1	0	0	0	0	0	0	0	0	0	1	0	1	0	1	0	1	0	1	0	1	1	0
Roseburia_sp900552665	A045_15	A045_15_scaffold44	POS1828	T	C	1	0	0	0	0	0	1	0	0	1	1	1	0	0	0	1	0	0	1	0	0	1	0	0	1	0	0	0	0	0	0	1	0	0	0	0	0	1	0	1	1	1	0	0
Roseburia_sp900552665	A045_15	A045_15_scaffold44	POS19883	C	A	1	1	0	0	0	0	1	0	0	1	1	1	0	0	0	1	1	0	1	0	0	0	0	0	1	0	0	1	0	0	0	1	0	1	0	0	0	0	0	1	1	1	1	0
Roseburia_sp900552665	A045_15	A045_15_scaffold44	POS21034	C	A	0	0	1	0	0	0	1	0	0	1	1	1	0	0	0	1	0	0	0	0	0	1	0	0	1	0	0	1	0	0	0	1	0	0	0	0	0	0	0	0	1	1	1	0
Roseburia_sp900552665	A045_15	A045_15_scaffold44	POS21088	C	A	0	0	1	1	0	0	1	0	0	1	1	0	0	0	0	1	0	0	0	0	0	1	0	0	1	0	0	1	0	0	0	1	0	0	0	0	0	0	0	0	1	1	1	0
Roseburia_sp900552665	A045_15	A045_15_scaffold44	POS235	A	G	0	0	1	1	0	1	1	0	0	0	0	1	0	0	0	1	0	0	1	0	0	1	0	1	1	0	0	1	0	0	0	0	0	0	0	0	0	1	0	0	1	1	0	0
Roseburia_sp900552665	A045_15	A045_15_scaffold45	POS12905	C	T	0	0	1	0	0	0	1	0	0	1	1	0	0	0	0	0	0	0	1	0	1	1	0	0	1	0	0	1	0	0	0	1	0	0	0	0	0	0	0	1	1	1	0	0
Roseburia_sp900552665	A045_15	A045_15_scaffold45	POS14120	T	C	0	0	0	0	0	0	1	0	0	1	1	1	0	0	0	1	0	0	0	0	0	1	0	0	1	0	0	0	0	0	0	1	0	0	0	0	0	1	0	1	1	1	0	0
Roseburia_sp900552665	A045_15	A045_15_scaffold45	POS14441	T	C	0	1	1	0	0	1	1	0	0	0	1	0	0	0	0	1	0	0	0	0	0	1	0	0	1	0	0	1	0	0	0	0	0	0	0	0	0	1	0	0	1	1	1	0
Roseburia_sp900552665	A045_15	A045_15_scaffold45	POS14450	A	G	0	1	1	0	0	1	1	0	0	0	1	0	0	0	0	1	0	0	0	0	1	1	0	0	1	0	0	1	0	0	0	0	0	0	0	0	0	1	0	0	1	1	1	0
Roseburia_sp900552665	A045_15	A045_15_scaffold45	POS6206	C	T	1	0	1	0	0	0	1	0	0	1	1	1	0	0	0	1	1	0	0	0	0	1	0	1	1	0	0	1	0	0	0	0	0	0	0	0	0	0	0	1	1	1	0	0
Roseburia_sp900552665	A045_15	A045_15_scaffold45	POS9066	G	A	1	0	1	0	0	0	0	0	0	1	1	0	0	0	0	0	0	0	0	0	1	1	0	0	1	0	0	1	0	0	0	0	0	0	1	0	0	0	0	1	0	1	1	0
Roseburia_sp900552665	A045_15	A045_15_scaffold46	POS11454	G	A	0	0	0	0	0	1	1	0	0	1	1	1	0	0	0	0	0	0	1	0	0	1	0	0	0	0	0	1	0	0	0	1	0	0	0	0	0	1	0	1	0	1	0	0
Roseburia_sp900552665	A045_15	A045_15_scaffold46	POS11508	G	A	0	0	1	1	0	1	1	0	0	1	1	1	0	0	0	1	0	0	1	0	0	1	0	0	0	0	0	1	0	0	0	1	0	0	0	0	0	1	0	1	0	1	0	0
Roseburia_sp900552665	A045_15	A045_15_scaffold46	POS13151	G	A	0	1	0	0	0	0	1	0	0	1	1	0	0	0	0	1	1	0	1	0	0	1	0	1	0	0	0	1	0	0	0	0	0	0	0	1	0	1	0	1	1	1	0	0
Roseburia_sp900552665	A045_15	A045_15_scaffold46	POS13173	G	A	0	1	0	0	0	0	1	0	0	0	1	0	0	0	0	1	1	0	1	0	0	1	0	0	0	0	0	1	0	0	0	0	0	0	0	1	0	1	0	1	1	1	0	0
Roseburia_sp900552665	A045_15	A045_15_scaffold46	POS15632	C	T	1	0	0	0	1	0	1	0	0	0	1	1	0	0	0	1	0	0	1	0	0	1	0	0	1	0	0	1	0	0	0	0	0	0	0	0	0	1	0	1	0	1	1	0
Roseburia_sp900552665	A045_15	A045_15_scaffold46	POS15993	C	T	0	1	0	0	0	0	1	0	0	0	1	1	0	0	0	1	0	0	1	0	1	1	0	0	1	0	0	1	0	0	0	0	0	1	0	0	0	1	0	0	1	1	0	0
Roseburia_sp900552665	A045_15	A045_15_scaffold46	POS20876	A	G	0	0	0	0	0	0	0	0	0	0	1	1	0	0	0	1	0	0	1	0	0	1	0	0	1	0	0	1	0	0	0	1	0	0	1	1	0	0	0	1	0	1	1	0
Roseburia_sp900552665	A045_15	A045_15_scaffold46	POS2181	C	T	0	0	1	1	1	0	1	0	0	0	1	0	0	0	0	0	0	0	1	0	0	1	0	0	1	0	0	1	0	0	0	1	0	0	0	0	0	0	0	1	1	0	1	0
Roseburia_sp900552665	A045_15	A045_15_scaffold46	POS22091	C	T	0	0	0	0	0	1	1	0	0	1	1	0	0	0	0	0	0	0	1	0	1	1	0	0	0	0	0	1	0	0	0	0	0	1	0	0	0	0	0	1	1	1	1	0
Roseburia_sp900552665	A045_15	A045_15_scaffold46	POS6059	A	G	0	0	1	0	0	1	1	0	0	1	1	1	0	0	0	1	0	0	1	0	0	0	0	0	1	0	0	1	0	0	0	0	0	0	0	0	0	0	0	1	0	1	1	0
Roseburia_sp900552665	A045_15	A045_15_scaffold46	POS6083	C	T	1	0	1	0	0	1	1	0	0	1	1	1	0	0	0	1	0	0	1	0	0	0	0	0	1	0	0	1	0	0	0	0	0	0	0	0	0	1	0	1	0	1	0	0
Roseburia_sp900552665	A045_15	A045_15_scaffold46	POS7280	G	A	0	0	1	1	0	1	1	0	0	1	1	1	0	0	0	0	0	0	1	0	0	0	0	0	1	0	0	1	0	0	0	0	0	0	0	0	0	0	0	1	0	1	1	0
Roseburia_sp900552665	A045_15	A045_15_scaffold47	POS15625	T	A	0	1	0	0	0	0	1	0	0	0	1	1	0	0	0	0	0	0	1	0	0	1	0	0	1	0	0	0	0	0	0	0	0	1	0	0	0	1	0	1	1	1	1	0
Roseburia_sp900552665	A045_15	A045_15_scaffold47	POS16769	T	C	0	0	0	0	1	0	1	0	0	1	1	0	0	0	0	1	0	0	0	0	0	0	0	1	1	0	0	1	0	0	0	1	0	0	0	0	0	1	0	1	1	1	1	0
Roseburia_sp900552665	A045_15	A045_15_scaffold47	POS18895	C	T	0	0	1	0	0	1	1	0	0	1	1	0	0	0	0	1	0	0	1	0	0	0	0	0	1	0	0	1	0	0	0	1	0	1	0	0	0	0	0	1	1	1	0	0
Roseburia_sp900552665	A045_15	A045_15_scaffold47	POS19334	G	A	1	0	1	0	0	0	1	0	0	1	1	0	0	0	0	0	0	0	1	0	1	0	0	0	1	0	0	0	0	0	0	1	0	0	0	0	0	1	0	1	0	1	1	0
Roseburia_sp900552665	A045_15	A045_15_scaffold47	POS19644	G	A	0	0	0	1	0	0	0	0	0	1	0	1	0	0	0	0	0	0	1	0	0	0	0	1	1	0	0	0	0	0	0	1	0	0	1	0	0	1	0	1	1	1	1	0
Roseburia_sp900552665	A045_15	A045_15_scaffold47	POS2970	C	T	1	1	1	0	0	0	1	0	0	1	1	0	0	0	0	1	0	0	0	0	0	1	0	0	1	0	0	0	0	0	0	1	0	0	0	1	0	0	0	1	0	1	1	0
Roseburia_sp900552665	A045_15	A045_15_scaffold47	POS3519	A	G	0	1	0	0	0	0	1	0	0	0	1	1	1	0	0	1	1	0	0	1	0	0	0	0	1	0	0	0	0	0	0	1	0	0	0	1	0	0	0	1	0	1	0	0
Roseburia_sp900552665	A045_15	A045_15_scaffold47	POS3693	A	T	1	0	1	0	0	0	1	0	0	1	1	1	0	0	0	1	0	0	1	0	0	0	0	0	1	0	0	0	0	0	0	1	0	0	0	0	0	0	0	1	0	1	1	0
Roseburia_sp900552665	A045_15	A045_15_scaffold47	POS4928	T	C	1	1	1	0	0	1	0	0	0	1	0	0	0	0	1	1	1	0	1	0	1	0	0	0	1	0	0	0	0	0	0	0	0	0	0	0	0	0	0	1	0	0	1	0
Roseburia_sp900552665	A045_15	A045_15_scaffold47	POS7460	C	T	1	0	0	0	1	0	1	0	0	1	0	1	1	0	0	0	0	0	1	0	1	1	0	0	0	0	0	1	0	0	0	0	0	0	0	0	0	0	0	1	1	0	0	0
Roseburia_sp900552665	A045_15	A045_15_scaffold48	POS15558	G	A	1	0	1	0	0	1	1	0	0	1	1	1	0	0	0	1	0	0	1	0	0	0	0	1	1	0	0	1	0	0	0	0	0	0	0	0	0	0	0	1	1	0	1	0
Roseburia_sp900552665	A045_15	A045_15_scaffold48	POS15881	C	T	1	0	1	0	0	0	1	0	0	1	1	0	0	0	0	0	0	0	1	0	1	0	0	0	1	0	0	1	0	0	0	0	0	0	0	0	0	1	0	1	1	1	0	1
Roseburia_sp900552665	A045_15	A045_15_scaffold48	POS15950	A	C	0	0	1	0	0	0	1	0	0	1	1	0	0	0	0	1	0	0	1	0	0	0	0	0	1	0	0	1	0	0	0	0	0	0	0	0	0	1	0	1	1	1	0	1
Roseburia_sp900552665	A045_15	A045_15_scaffold48	POS15976	G	C	1	0	1	0	0	0	1	0	0	1	1	0	0	0	0	1	0	0	1	0	0	0	0	0	1	0	0	1	0	0	0	0	0	0	0	0	0	1	0	1	1	1	0	1
Roseburia_sp900552665	A045_15	A045_15_scaffold48	POS16196	G	A	0	0	0	1	0	1	1	0	0	0	0	0	0	0	0	0	0	0	1	0	0	1	0	0	1	0	0	0	0	0	0	1	0	1	0	0	0	1	0	1	1	1	0	0
Roseburia_sp900552665	A045_15	A045_15_scaffold48	POS16655	A	G	0	0	1	0	0	1	1	0	0	1	0	0	1	0	0	1	0	0	1	0	1	0	0	0	1	0	0	0	0	0	0	0	0	0	0	0	0	0	0	1	1	1	0	0
Roseburia_sp900552665	A045_15	A045_15_scaffold48	POS17147	A	T	0	0	1	0	0	0	1	0	0	1	1	1	0	0	0	0	0	0	1	0	0	1	0	0	1	0	0	1	0	0	0	0	0	0	0	0	0	1	0	1	1	1	1	0
Roseburia_sp900552665	A045_15	A045_15_scaffold48	POS21715	G	T	0	0	1	0	0	1	1	0	0	0	1	1	0	0	0	1	0	0	0	0	1	0	0	0	1	0	0	1	0	0	0	1	0	1	0	0	0	0	0	0	1	1	0	0
Roseburia_sp900552665	A045_15	A045_15_scaffold49	POS10061	A	G	0	0	1	0	0	1	1	0	0	1	1	1	0	0	0	0	1	0	1	0	0	1	0	0	1	0	0	1	0	0	0	0	0	0	0	0	0	0	0	1	1	1	1	0
Roseburia_sp900552665	A045_15	A045_15_scaffold49	POS10223	G	A	1	0	1	0	0	1	1	0	0	1	1	0	0	0	0	0	0	0	1	0	1	0	0	0	1	0	0	1	0	0	0	0	0	0	0	0	0	0	0	1	1	0	0	0
Roseburia_sp900552665	A045_15	A045_15_scaffold49	POS10529	C	T	0	0	1	0	0	0	1	0	0	0	1	1	0	0	0	0	0	0	1	0	0	1	0	0	1	0	0	1	0	0	0	0	0	0	0	1	0	1	0	1	0	0	1	0
Roseburia_sp900552665	A045_15	A045_15_scaffold49	POS11227	G	A	0	0	1	0	0	0	1	0	0	0	1	1	0	0	0	1	0	0	1	0	1	0	0	0	1	0	0	1	0	0	0	0	0	0	0	0	0	1	0	1	0	0	0	1
Roseburia_sp900552665	A045_15	A045_15_scaffold49	POS12422	C	T	0	0	1	0	0	0	1	0	0	1	1	1	0	0	0	0	1	0	0	0	1	0	0	0	1	0	0	1	0	0	0	0	0	0	1	0	0	1	0	1	1	1	0	0
Roseburia_sp900552665	A045_15	A045_15_scaffold49	POS13383	C	A	0	0	0	0	0	0	1	0	0	1	1	1	0	0	0	1	1	0	1	0	0	0	0	0	1	0	0	0	0	0	0	1	0	0	0	1	0	0	0	1	1	1	0	0
Roseburia_sp900552665	A045_15	A045_15_scaffold49	POS1721	T	C	0	0	1	0	0	1	1	0	0	0	1	0	0	0	0	1	0	0	1	0	1	0	0	1	1	0	0	1	0	0	0	1	0	0	0	0	0	0	0	1	1	1	0	0
Roseburia_sp900552665	A045_15	A045_15_scaffold49	POS17303	T	C	1	0	0	0	1	1	1	0	0	1	1	1	0	0	0	0	0	0	1	0	0	0	0	0	0	0	0	1	0	0	0	1	0	0	0	0	0	1	0	1	0	1	1	1
Roseburia_sp900552665	A045_15	A045_15_scaffold49	POS1739	A	G	0	0	1	0	0	1	1	0	0	0	1	0	0	0	0	1	0	0	1	0	1	0	0	1	1	0	0	1	0	0	0	1	0	1	0	0	0	0	0	1	1	1	0	0
Roseburia_sp900552665	A045_15	A045_15_scaffold49	POS20298	A	G	1	0	0	0	1	1	1	0	0	1	1	0	0	0	0	0	0	0	1	0	1	1	0	0	0	0	0	1	0	0	0	1	0	0	0	1	0	1	0	0	0	0	0	0
Roseburia_sp900552665	A045_15	A045_15_scaffold49	POS20786	T	C	0	0	1	0	0	0	1	0	0	1	1	1	0	0	0	0	0	0	1	0	1	0	0	0	1	0	0	1	0	0	0	1	0	0	0	0	0	1	0	0	0	1	1	0
Roseburia_sp900552665	A045_15	A045_15_scaffold49	POS20877	A	T	0	0	1	0	1	0	1	0	0	1	1	1	0	0	0	1	0	0	1	0	1	0	0	0	1	0	0	1	0	0	0	1	0	0	0	0	0	1	0	0	0	1	0	0
Roseburia_sp900552665	A045_15	A045_15_scaffold49	POS21418	C	T	0	0	1	0	1	1	1	0	0	1	1	1	0	0	0	1	0	0	1	0	1	0	0	0	1	0	0	1	0	0	0	1	0	0	1	0	0	0	0	1	1	1	0	0
Roseburia_sp900552665	A045_15	A045_15_scaffold49	POS5071	A	G	0	0	0	0	0	0	1	0	0	1	1	1	0	0	0	1	1	0	1	0	0	1	0	0	1	0	0	1	0	0	0	1	0	0	0	0	0	1	0	1	0	1	1	0
Roseburia_sp900552665	A045_15	A045_15_scaffold49	POS5808	A	G	0	0	1	0	0	0	1	0	0	1	0	1	0	0	0	1	1	0	1	0	1	0	0	0	1	0	0	1	0	0	0	0	0	0	0	0	0	1	0	1	1	1	1	0
Roseburia_sp900552665	A045_15	A045_15_scaffold49	POS7485	C	T	0	0	0	0	0	0	1	0	0	1	0	1	0	0	0	1	0	0	1	0	0	1	0	0	1	0	0	1	0	0	0	0	0	0	1	0	0	1	0	1	1	1	0	0
Roseburia_sp900552665	A045_15	A045_15_scaffold49	POS7509	G	A	0	0	0	0	0	0	1	0	0	1	0	1	0	0	0	1	0	0	1	0	0	1	0	0	1	0	0	1	0	0	0	0	0	0	1	0	0	1	0	1	1	1	0	0
Roseburia_sp900552665	A045_15	A045_15_scaffold49	POS7510	G	A	0	0	0	0	0	0	1	0	0	1	0	1	0	0	0	1	0	0	1	0	0	1	0	0	1	0	0	1	0	0	0	0	0	0	1	0	0	1	0	1	1	1	0	0
Roseburia_sp900552665	A045_15	A045_15_scaffold49	POS7695	C	T	0	0	1	0	0	0	1	0	0	0	1	1	0	0	0	1	0	0	1	0	0	0	0	0	1	0	0	1	0	0	0	0	0	0	0	1	0	1	0	1	1	1	1	0
Roseburia_sp900552665	A045_15	A045_15_scaffold49	POS7698	G	A	0	0	1	0	0	0	1	0	0	0	1	1	0	0	0	1	1	0	1	0	0	0	0	0	1	0	0	1	0	0	0	0	0	0	0	0	0	1	0	1	1	1	1	0
Roseburia_sp900552665	A045_15	A045_15_scaffold49	POS8034	T	A	1	0	1	0	0	1	1	0	0	1	1	1	1	0	0	1	0	0	1	0	0	1	0	0	1	0	0	1	0	0	0	0	0	0	0	1	0	0	0	1	1	1	1	0
Roseburia_sp900552665	A045_15	A045_15_scaffold49	POS9887	C	T	1	0	1	0	1	1	1	0	0	1	1	1	0	0	0	0	0	0	1	0	1	0	0	0	1	0	0	0	0	0	0	0	0	0	1	0	0	0	0	1	0	1	1	0
Roseburia_sp900552665	A045_15	A045_15_scaffold5	POS102945	G	A	0	0	1	0	0	0	1	0	0	1	0	1	0	0	0	0	0	0	1	0	1	1	0	0	1	0	0	1	0	0	0	1	0	0	0	0	0	0	0	1	1	1	0	0
Roseburia_sp900552665	A045_15	A045_15_scaffold5	POS16581	G	A	1	0	0	1	0	1	1	0	0	1	1	0	0	0	0	0	0	0	0	0	0	1	0	0	1	0	0	0	0	0	0	0	0	1	0	0	0	1	0	0	1	1	1	0
Roseburia_sp900552665	A045_15	A045_15_scaffold5	POS22592	T	C	0	1	0	0	0	0	1	0	0	1	1	1	1	0	0	1	0	0	1	0	0	1	0	0	1	0	0	1	0	0	0	0	0	1	0	0	0	0	0	1	1	1	1	0
Roseburia_sp900552665	A045_15	A045_15_scaffold5	POS27624	T	C	0	0	0	0	1	0	1	0	0	1	0	1	0	0	0	0	0	0	1	0	0	1	0	1	0	0	0	1	0	0	0	1	0	0	1	0	0	1	0	1	0	1	0	0
Roseburia_sp900552665	A045_15	A045_15_scaffold5	POS32600	A	G	1	0	0	0	0	0	1	0	0	1	1	1	0	0	0	1	1	0	1	0	0	1	0	0	1	0	0	1	0	0	0	0	0	0	0	1	0	0	0	1	1	1	0	0
Roseburia_sp900552665	A045_15	A045_15_scaffold5	POS32602	A	G	1	0	0	0	0	0	1	0	0	1	1	1	0	0	0	1	1	0	1	0	0	1	0	0	1	0	0	1	0	0	0	0	0	0	0	1	0	0	0	1	1	1	0	0
Roseburia_sp900552665	A045_15	A045_15_scaffold5	POS33117	G	A	0	0	0	0	0	0	1	0	0	1	0	1	0	0	0	0	0	0	1	0	1	1	0	1	1	0	0	1	0	0	0	1	0	0	1	0	0	0	0	1	0	1	0	0
Roseburia_sp900552665	A045_15	A045_15_scaffold5	POS33822	G	A	1	0	1	0	0	1	1	0	0	0	1	1	0	0	0	1	0	0	0	0	0	1	0	0	1	0	0	0	0	0	0	1	0	0	0	0	0	0	0	1	1	1	0	0
Roseburia_sp900552665	A045_15	A045_15_scaffold5	POS34395	A	G	0	0	1	0	0	0	1	0	0	1	1	1	0	0	0	1	0	0	1	0	1	1	0	0	1	0	0	1	0	0	0	1	0	0	0	0	0	0	0	1	0	1	0	0
Roseburia_sp900552665	A045_15	A045_15_scaffold5	POS3442	A	T	0	0	0	0	0	1	0	0	0	1	0	1	1	0	0	1	0	0	1	0	0	1	0	0	1	0	0	1	0	0	0	1	0	0	0	0	0	0	0	1	0	1	1	0
Roseburia_sp900552665	A045_15	A045_15_scaffold5	POS34719	C	T	1	0	1	1	0	0	0	0	0	1	1	1	0	0	0	1	0	0	1	0	0	0	0	0	1	0	0	1	0	0	0	1	0	0	0	0	0	1	0	0	0	0	0	1
Roseburia_sp900552665	A045_15	A045_15_scaffold5	POS37652	C	T	0	0	0	0	0	0	0	0	0	1	1	1	0	0	0	1	0	0	1	0	1	1	0	1	1	0	0	1	0	0	0	1	0	0	1	0	0	0	0	1	0	1	0	1
Roseburia_sp900552665	A045_15	A045_15_scaffold5	POS38249	A	G	0	0	1	0	0	1	1	0	0	1	1	1	0	0	0	1	1	0	1	0	1	1	0	0	1	0	0	1	0	0	0	1	0	0	0	0	0	0	0	1	1	0	1	0
Roseburia_sp900552665	A045_15	A045_15_scaffold5	POS41451	G	A	1	1	0	0	0	1	1	0	0	1	1	0	0	0	0	1	0	0	1	0	0	1	0	0	1	0	0	1	0	0	0	1	0	0	0	0	0	1	0	1	0	0	1	0
Roseburia_sp900552665	A045_15	A045_15_scaffold5	POS43705	C	T	0	0	1	0	0	0	1	0	0	1	1	0	1	0	0	1	0	0	1	0	0	1	0	0	1	0	0	1	0	0	0	1	0	0	0	0	0	0	0	1	1	1	1	0
Roseburia_sp900552665	A045_15	A045_15_scaffold5	POS43981	C	T	0	0	0	0	0	1	0	0	0	1	0	0	0	0	0	1	0	0	1	0	0	1	0	0	1	0	0	1	0	0	0	1	0	0	0	0	0	1	0	1	0	1	1	0
Roseburia_sp900552665	A045_15	A045_15_scaffold5	POS44047	G	A	0	0	0	0	0	1	0	0	0	1	0	0	0	0	0	1	0	0	1	0	0	1	0	0	1	0	0	1	0	0	0	1	0	0	0	1	0	1	0	1	0	1	0	0
Roseburia_sp900552665	A045_15	A045_15_scaffold5	POS46417	C	T	1	0	0	0	0	1	1	0	0	1	0	1	0	0	0	0	0	0	1	0	1	0	0	0	1	0	0	1	0	0	0	0	0	0	0	1	0	1	0	0	1	1	0	0
Roseburia_sp900552665	A045_15	A045_15_scaffold5	POS5439	C	T	1	0	0	0	0	0	1	0	0	1	0	0	0	0	0	1	0	0	1	0	1	1	0	0	0	0	0	1	0	0	0	0	0	0	0	0	0	1	0	1	1	0	1	0
Roseburia_sp900552665	A045_15	A045_15_scaffold5	POS5604	C	T	0	0	0	0	0	0	1	0	0	1	0	0	0	0	0	1	0	0	1	0	1	1	0	0	1	0	0	0	0	0	0	0	0	0	0	0	0	1	0	1	1	1	1	0
Roseburia_sp900552665	A045_15	A045_15_scaffold5	POS58430	T	C	1	0	1	0	0	0	0	0	0	1	1	0	0	0	0	1	0	0	1	0	0	1	0	0	0	0	0	1	0	0	0	0	0	0	0	1	0	0	0	1	1	1	1	0
Roseburia_sp900552665	A045_15	A045_15_scaffold5	POS58437	A	G	1	1	1	0	0	0	0	0	0	1	1	0	0	0	0	1	0	0	1	0	0	1	0	0	0	0	0	1	0	0	0	0	0	0	0	1	0	0	0	1	1	1	1	0
Roseburia_sp900552665	A045_15	A045_15_scaffold5	POS66705	A	G	1	0	0	1	0	1	0	0	0	0	1	1	0	0	0	0	0	0	1	0	1	1	0	0	1	0	0	0	0	0	0	1	0	0	0	1	0	1	0	0	1	1	0	0
Roseburia_sp900552665	A045_15	A045_15_scaffold5	POS68535	T	C	1	1	1	0	0	0	1	0	0	0	1	0	0	0	0	0	1	0	1	0	0	1	0	0	1	0	0	1	0	0	0	1	0	1	0	0	0	0	0	1	0	1	1	0
Roseburia_sp900552665	A045_15	A045_15_scaffold5	POS72724	A	G	0	0	1	0	0	0	1	0	0	1	1	1	0	0	0	1	0	0	1	0	0	1	0	0	0	0	0	1	0	0	0	1	0	0	0	0	0	0	0	0	1	1	1	0
Roseburia_sp900552665	A045_15	A045_15_scaffold5	POS73564	T	G	0	0	1	0	0	0	1	0	0	1	1	1	0	0	0	0	0	0	1	0	1	1	0	0	1	0	0	1	0	0	0	0	0	0	0	0	0	0	0	0	0	1	1	0
Roseburia_sp900552665	A045_15	A045_15_scaffold5	POS74092	A	G	0	0	1	0	0	1	1	0	0	1	0	1	0	0	0	0	0	0	1	0	0	1	0	0	1	0	0	1	0	0	0	1	0	0	0	0	0	0	0	1	1	1	1	0
Roseburia_sp900552665	A045_15	A045_15_scaffold5	POS74137	A	G	0	0	1	0	0	1	1	0	0	0	1	1	0	0	0	0	0	0	1	0	1	1	0	0	1	0	0	1	0	0	0	1	0	0	0	0	0	0	0	0	1	1	1	0
Roseburia_sp900552665	A045_15	A045_15_scaffold5	POS86804	T	C	0	1	0	0	0	0	1	0	0	0	1	0	0	0	0	1	1	0	1	0	1	1	0	0	1	0	0	0	0	0	0	0	0	1	0	0	0	0	0	1	0	1	0	0
Roseburia_sp900552665	A045_15	A045_15_scaffold5	POS87356	G	A	1	0	1	1	0	0	1	0	0	1	0	1	0	0	0	1	0	0	0	0	0	0	0	0	1	0	0	1	0	0	0	0	0	0	0	0	0	1	0	1	0	1	0	0
Roseburia_sp900552665	A045_15	A045_15_scaffold5	POS87401	G	A	1	0	1	0	0	0	1	0	0	1	0	1	0	0	0	1	0	0	0	0	0	0	0	0	1	0	0	1	0	0	0	0	0	0	0	0	0	1	0	1	1	1	1	0
Roseburia_sp900552665	A045_15	A045_15_scaffold5	POS87422	T	C	1	0	1	1	0	0	1	0	0	0	0	1	0	0	0	1	0	0	0	0	1	0	0	0	1	0	0	1	0	0	0	0	0	0	0	0	0	1	0	1	1	1	1	0
Roseburia_sp900552665	A045_15	A045_15_scaffold5	POS89824	C	A	1	0	1	0	0	1	1	0	0	1	0	1	0	0	1	1	0	0	1	0	0	1	0	1	1	0	0	1	0	0	0	1	0	0	0	0	0	1	0	1	1	1	0	0
Roseburia_sp900552665	A045_15	A045_15_scaffold5	POS9152	C	T	0	0	1	1	0	0	1	0	0	1	0	1	0	0	0	0	0	0	1	0	0	1	0	0	1	0	0	1	0	0	0	1	0	0	1	0	0	1	0	0	0	1	0	0
Roseburia_sp900552665	A045_15	A045_15_scaffold5	POS97188	A	T	0	0	1	0	0	0	1	0	0	1	1	1	0	0	0	0	0	0	1	0	1	1	0	0	1	0	0	1	0	0	0	0	0	0	1	0	0	0	0	0	1	1	0	0
Roseburia_sp900552665	A045_15	A045_15_scaffold5	POS97229	C	T	0	0	1	0	0	0	1	0	0	1	1	1	0	0	0	0	0	0	1	0	1	1	0	0	1	0	0	1	0	0	0	0	0	0	1	0	0	1	0	0	1	1	0	0
Roseburia_sp900552665	A045_15	A045_15_scaffold5	POS97670	C	T	0	0	1	0	0	1	1	0	0	1	1	1	0	0	0	1	0	0	1	0	1	1	0	0	1	0	0	1	0	0	0	1	0	0	0	0	0	0	0	1	1	1	1	0
Roseburia_sp900552665	A045_15	A045_15_scaffold5	POS97703	C	T	1	0	1	0	0	0	1	0	0	1	1	1	0	0	0	1	0	0	1	0	0	0	0	0	1	0	0	1	0	0	0	0	0	0	0	0	0	0	0	1	1	1	0	0
Roseburia_sp900552665	A045_15	A045_15_scaffold5	POS97869	T	C	1	0	1	0	0	1	0	0	0	0	0	1	0	0	0	1	1	0	0	0	1	1	0	0	0	0	0	1	0	0	0	0	0	0	0	0	0	1	0	1	1	1	0	0
Roseburia_sp900552665	A045_15	A045_15_scaffold5	POS98668	T	C	1	0	1	0	0	0	0	0	0	1	1	1	0	0	0	0	0	0	1	0	0	1	0	0	1	0	0	1	0	0	0	1	0	0	0	1	0	1	0	0	0	0	1	0
Roseburia_sp900552665	A045_15	A045_15_scaffold5	POS99067	G	A	1	0	1	1	0	1	1	0	0	0	1	0	0	0	0	1	1	0	1	0	1	0	0	0	1	0	0	1	0	0	0	0	0	0	0	1	0	0	0	0	1	1	1	0
Roseburia_sp900552665	A045_15	A045_15_scaffold5	POS99283	T	A	0	0	1	0	0	0	1	0	0	0	1	0	0	0	0	1	0	0	1	0	1	1	0	0	1	0	0	1	0	0	0	0	0	0	0	0	0	0	0	1	1	1	1	0
Roseburia_sp900552665	A045_15	A045_15_scaffold5	POS99777	T	C	0	0	1	0	0	1	0	0	0	1	0	1	0	0	0	0	0	0	1	0	0	1	0	0	1	0	0	1	0	0	0	1	0	0	0	1	0	1	0	1	0	1	0	0
Roseburia_sp900552665	A045_15	A045_15_scaffold5	POS99807	T	C	0	0	1	0	0	1	1	0	0	1	0	1	0	0	0	1	0	0	1	0	0	1	0	0	0	0	0	1	0	0	0	1	0	0	0	1	0	1	0	0	0	1	0	0
Roseburia_sp900552665	A045_15	A045_15_scaffold5	POS99882	A	T	0	0	0	1	0	1	0	0	0	1	0	1	0	0	0	1	0	0	1	0	0	1	0	1	0	0	0	1	0	0	0	1	0	0	0	0	0	1	0	1	0	1	0	0
Roseburia_sp900552665	A045_15	A045_15_scaffold50	POS11398	C	T	0	0	0	0	1	0	1	0	0	1	0	1	0	0	0	1	0	0	1	0	1	1	0	0	1	0	0	1	0	0	0	1	0	0	0	0	0	0	0	1	1	1	0	0
Roseburia_sp900552665	A045_15	A045_15_scaffold50	POS13626	G	A	1	1	0	0	1	0	0	0	0	1	1	1	0	0	0	0	1	0	0	0	1	0	0	0	1	0	0	0	0	0	0	1	0	0	0	0	0	0	0	1	1	1	0	0
Roseburia_sp900552665	A045_15	A045_15_scaffold50	POS13831	G	A	1	0	1	0	0	0	1	0	0	0	1	0	0	0	0	1	0	0	1	0	0	1	0	1	1	0	0	0	0	0	0	1	0	0	0	0	0	1	0	0	0	1	0	0
Roseburia_sp900552665	A045_15	A045_15_scaffold50	POS13895	T	C	0	0	1	0	0	0	1	0	0	0	1	1	0	0	0	0	0	0	1	0	0	1	0	1	0	0	0	0	0	0	0	1	0	0	0	1	0	1	0	0	1	0	0	1
Roseburia_sp900552665	A045_15	A045_15_scaffold50	POS18753	A	T	1	1	1	0	0	1	1	0	0	1	1	1	0	0	0	1	1	0	1	0	0	1	0	0	1	0	0	0	0	0	0	0	0	0	0	1	0	0	0	1	1	1	1	0
Roseburia_sp900552665	A045_15	A045_15_scaffold50	POS1891	A	G	0	0	1	0	0	1	1	0	0	1	0	1	0	0	0	0	1	0	0	0	0	0	0	0	1	0	0	0	0	0	0	1	0	0	0	1	0	0	0	1	0	1	1	0
Roseburia_sp900552665	A045_15	A045_15_scaffold50	POS19650	T	G	0	1	0	0	0	1	0	0	0	1	1	0	1	0	0	0	0	0	0	0	0	1	0	0	0	0	0	1	0	0	0	0	0	1	0	0	0	1	0	1	1	1	1	1
Roseburia_sp900552665	A045_15	A045_15_scaffold50	POS20256	G	A	1	0	0	0	0	0	1	0	0	1	1	1	0	0	0	1	1	0	1	0	0	0	0	0	0	0	0	0	0	0	0	0	0	1	0	1	0	0	0	0	1	1	0	0
Roseburia_sp900552665	A045_15	A045_15_scaffold50	POS20858	T	A	0	0	1	0	0	1	1	0	0	1	1	1	0	0	0	1	1	0	1	0	0	1	0	0	1	0	0	1	0	0	0	1	0	0	0	1	0	0	0	1	1	1	1	0
Roseburia_sp900552665	A045_15	A045_15_scaffold50	POS4413	C	T	1	0	1	0	1	1	1	0	0	1	1	1	0	0	0	0	1	0	0	0	0	0	0	0	1	0	0	0	0	0	0	1	0	0	0	0	0	1	0	1	0	1	0	1
Roseburia_sp900552665	A045_15	A045_15_scaffold50	POS475	A	G	1	0	1	0	0	0	1	0	0	1	1	0	0	0	0	0	0	0	0	0	0	1	0	0	1	0	0	1	0	0	0	0	0	0	0	1	0	1	0	1	0	1	0	0
Roseburia_sp900552665	A045_15	A045_15_scaffold50	POS499	C	T	1	0	0	0	1	0	1	0	0	1	1	0	0	0	0	0	0	0	0	0	1	1	0	0	0	0	0	1	0	0	0	0	0	0	1	0	0	1	0	1	0	1	0	0
Roseburia_sp900552665	A045_15	A045_15_scaffold50	POS5349	G	T	1	1	0	0	0	1	1	0	0	1	1	1	0	0	0	1	0	0	1	0	0	1	0	0	0	0	0	1	0	0	0	0	0	1	0	0	0	0	0	1	1	1	0	0
Roseburia_sp900552665	A045_15	A045_15_scaffold50	POS5690	C	A	0	0	1	0	0	0	1	0	0	1	0	0	1	0	0	0	0	0	1	0	0	1	0	0	1	0	0	1	0	0	0	0	0	0	0	0	0	1	0	1	1	0	1	0
Roseburia_sp900552665	A045_15	A045_15_scaffold51	POS19393	T	C	1	0	1	0	0	0	1	0	0	1	1	0	0	0	0	0	0	0	1	0	1	0	0	0	1	0	0	0	0	0	0	1	0	0	0	0	0	1	0	1	1	1	0	0
Roseburia_sp900552665	A045_15	A045_15_scaffold51	POS20936	G	T	1	0	0	0	0	0	1	0	0	1	0	1	0	0	0	0	0	0	1	0	1	1	0	1	1	0	0	1	0	0	0	1	0	0	0	0	0	1	0	1	0	1	0	0
Roseburia_sp900552665	A045_15	A045_15_scaffold51	POS21399	G	T	0	0	1	0	0	0	1	0	0	1	0	1	1	0	0	0	0	0	1	0	0	1	0	0	1	0	0	1	0	0	0	0	0	0	0	1	0	1	0	0	1	1	1	1
Roseburia_sp900552665	A045_15	A045_15_scaffold51	POS2477	C	G	0	0	1	1	0	1	1	0	0	1	1	1	0	0	0	1	0	0	1	0	0	1	0	0	1	0	0	1	0	0	0	0	0	1	0	0	0	0	0	1	0	1	0	0
Roseburia_sp900552665	A045_15	A045_15_scaffold51	POS7197	A	G	0	0	1	1	0	1	1	0	0	0	1	0	0	0	0	1	0	0	1	0	0	1	0	0	1	0	0	1	0	0	0	1	0	0	0	0	0	0	0	1	1	0	0	0
Roseburia_sp900552665	A045_15	A045_15_scaffold51	POS8879	A	G	0	0	0	1	0	1	1	0	0	1	1	0	0	0	0	1	0	0	1	0	0	1	0	0	1	0	0	1	0	0	0	1	0	0	0	0	0	1	0	1	1	0	1	0
Roseburia_sp900552665	A045_15	A045_15_scaffold51	POS9415	T	C	1	0	1	1	1	0	1	0	0	1	1	0	0	0	0	1	0	0	0	0	0	1	0	0	1	0	0	1	0	0	0	0	0	0	0	0	0	0	0	1	1	0	0	0
Roseburia_sp900552665	A045_15	A045_15_scaffold52	POS11028	A	G	0	0	1	0	1	1	1	0	0	1	1	0	0	0	0	0	0	0	1	0	0	0	0	0	1	0	0	1	0	0	0	1	0	0	1	0	0	0	0	0	1	0	0	0
Roseburia_sp900552665	A045_15	A045_15_scaffold52	POS14046	C	T	0	1	1	0	0	0	1	0	0	1	1	0	0	0	0	0	1	0	0	0	0	1	0	0	1	0	0	1	0	0	0	0	0	1	0	0	0	0	0	0	1	1	1	0
Roseburia_sp900552665	A045_15	A045_15_scaffold52	POS14248	G	A	0	0	1	0	0	0	1	0	0	1	1	0	0	0	0	0	1	0	1	0	1	1	0	0	1	0	0	1	0	0	0	0	0	1	0	0	0	0	0	0	1	1	0	0
Roseburia_sp900552665	A045_15	A045_15_scaffold52	POS14861	G	A	1	0	1	0	1	0	0	0	0	1	1	1	0	0	0	0	0	0	1	0	0	0	0	0	1	0	0	1	0	0	0	0	0	0	1	0	0	0	0	1	1	1	0	0
Roseburia_sp900552665	A045_15	A045_15_scaffold52	POS15125	C	T	1	0	1	0	0	1	1	0	0	1	1	1	0	0	0	0	0	0	1	0	0	1	0	0	1	0	0	1	0	0	0	1	0	0	0	0	0	1	0	1	1	1	0	0
Roseburia_sp900552665	A045_15	A045_15_scaffold52	POS15188	G	A	1	0	1	0	0	1	1	0	0	1	1	1	0	0	0	0	0	0	1	0	0	1	0	0	1	0	0	1	0	0	0	0	0	0	0	0	0	0	0	1	1	0	0	0
Roseburia_sp900552665	A045_15	A045_15_scaffold52	POS15191	T	G	1	0	1	0	0	1	1	0	0	1	1	1	0	0	0	0	0	0	1	0	0	1	0	0	1	0	0	1	0	0	0	1	0	0	0	0	0	0	0	1	1	0	0	0
Roseburia_sp900552665	A045_15	A045_15_scaffold52	POS17224	G	A	1	1	1	0	0	1	1	0	0	0	1	0	1	0	0	1	0	0	1	0	1	1	0	0	1	0	0	1	0	0	0	0	0	0	0	0	0	0	0	0	0	0	1	1
Roseburia_sp900552665	A045_15	A045_15_scaffold52	POS6393	T	TC	0	0	1	0	0	0	0	0	0	1	1	1	1	0	0	1	0	0	1	0	1	0	0	0	1	0	0	1	0	0	0	1	0	0	0	0	0	1	0	1	1	0	0	0
Roseburia_sp900552665	A045_15	A045_15_scaffold52	POS6426	G	T	0	0	1	0	1	0	0	0	0	1	0	1	1	0	0	1	0	0	1	0	1	0	0	0	1	0	0	1	0	0	0	1	0	0	1	0	0	1	0	1	1	1	0	0
Roseburia_sp900552665	A045_15	A045_15_scaffold52	POS6587	A	G	0	0	0	0	1	0	1	0	0	1	1	1	0	0	0	0	0	0	1	0	1	1	0	0	0	0	0	1	0	0	0	1	0	0	0	0	0	1	0	1	0	1	0	0
Roseburia_sp900552665	A045_15	A045_15_scaffold52	POS7076	A	T	1	0	0	0	0	1	1	0	0	1	1	1	0	0	0	0	0	0	0	0	1	0	0	0	1	0	0	1	0	0	0	0	0	1	0	0	0	1	0	1	1	1	0	0
Roseburia_sp900552665	A045_15	A045_15_scaffold52	POS7085	A	G	1	0	1	0	0	1	1	0	0	1	1	1	0	0	0	0	0	0	0	0	1	0	0	0	1	0	0	1	0	0	0	0	0	1	0	0	0	1	0	1	1	1	0	0
Roseburia_sp900552665	A045_15	A045_15_scaffold52	POS7160	T	C	1	0	1	1	0	1	0	0	0	1	1	0	0	0	0	0	1	0	0	0	1	0	0	0	1	0	0	1	0	0	0	1	0	1	0	0	0	0	0	1	1	1	1	0
Roseburia_sp900552665	A045_15	A045_15_scaffold52	POS7256	C	T	1	0	1	0	0	1	1	0	0	1	1	1	0	0	0	1	1	0	1	0	0	1	0	0	1	0	0	1	0	0	0	0	0	1	0	1	0	0	0	1	1	1	1	0
Roseburia_sp900552665	A045_15	A045_15_scaffold53	POS10807	C	T	1	0	0	0	1	0	1	0	0	1	1	1	0	0	0	1	1	0	1	0	1	1	0	0	0	0	0	1	0	0	0	1	0	1	0	0	0	0	0	1	0	1	0	0
Roseburia_sp900552665	A045_15	A045_15_scaffold53	POS10849	G	A	0	0	0	1	1	0	1	0	0	0	1	1	0	0	0	0	1	0	1	0	0	0	0	0	1	0	0	0	0	0	0	1	0	0	0	0	0	0	0	1	1	1	1	0
Roseburia_sp900552665	A045_15	A045_15_scaffold53	POS10944	G	A	0	0	0	0	1	0	1	0	0	1	0	1	0	0	0	1	0	0	1	0	1	1	0	1	0	0	0	1	0	0	0	1	0	0	0	0	0	1	0	1	1	1	0	0
Roseburia_sp900552665	A045_15	A045_15_scaffold53	POS10949	T	C	0	0	0	0	1	0	1	0	0	1	0	1	0	0	0	1	0	0	1	0	1	1	0	1	0	0	0	1	0	0	0	1	0	0	0	0	0	1	0	1	1	1	0	0
Roseburia_sp900552665	A045_15	A045_15_scaffold53	POS11989	A	G	1	0	0	0	1	0	1	0	0	1	1	1	0	0	0	1	0	0	1	0	0	1	0	0	0	0	0	1	0	0	0	1	0	1	1	0	0	0	0	1	1	1	0	0
Roseburia_sp900552665	A045_15	A045_15_scaffold53	POS12907	A	C	1	0	0	0	0	0	1	0	0	0	1	1	0	0	0	0	0	0	1	0	1	1	0	0	0	0	0	0	0	0	0	1	0	0	1	1	0	0	0	1	0	1	1	0
Roseburia_sp900552665	A045_15	A045_15_scaffold53	POS13630	A	T	0	0	0	0	0	1	0	0	0	1	0	1	0	0	0	1	1	0	1	0	0	1	0	0	0	0	0	1	0	0	0	1	0	0	0	0	0	1	0	1	1	1	1	0
Roseburia_sp900552665	A045_15	A045_15_scaffold53	POS14039	C	T	1	0	0	1	0	1	1	0	0	0	1	1	0	0	0	0	0	0	1	0	0	0	0	0	1	0	0	1	0	0	0	1	0	1	0	0	0	0	0	0	1	1	0	0
Roseburia_sp900552665	A045_15	A045_15_scaffold53	POS16707	T	G	1	0	0	0	1	0	1	0	0	1	1	1	0	0	1	1	1	0	0	0	1	1	0	0	0	0	0	0	0	0	0	1	0	0	1	1	0	1	0	1	1	1	1	0
Roseburia_sp900552665	A045_15	A045_15_scaffold53	POS17052	A	G	0	0	0	0	1	1	1	0	0	1	0	1	0	0	0	0	0	0	1	0	1	1	0	1	0	0	0	1	0	0	0	0	0	0	1	0	0	1	0	0	1	0	0	0
Roseburia_sp900552665	A045_15	A045_15_scaffold53	POS17118	G	A	0	0	1	0	0	1	1	0	0	1	0	0	0	0	0	1	0	0	1	0	1	1	0	0	1	0	0	0	0	0	0	0	0	0	1	0	0	1	0	0	1	0	0	0
Roseburia_sp900552665	A045_15	A045_15_scaffold53	POS17582	T	C	0	0	1	0	1	0	1	0	0	0	1	0	0	0	0	1	0	0	0	0	1	1	0	0	1	0	0	1	0	0	0	0	0	0	1	0	0	1	0	0	0	1	0	1
Roseburia_sp900552665	A045_15	A045_15_scaffold53	POS17584	A	G	0	0	1	0	1	0	1	0	0	0	1	0	0	0	0	1	0	0	0	0	1	1	0	0	1	0	0	1	0	0	0	0	0	0	0	0	0	1	0	0	0	1	0	1
Roseburia_sp900552665	A045_15	A045_15_scaffold53	POS17963	T	C	1	0	1	0	0	0	0	0	0	0	1	0	0	0	0	1	0	0	1	0	0	1	0	0	1	0	0	0	0	0	0	1	0	0	0	0	0	1	0	1	1	1	1	0
Roseburia_sp900552665	A045_15	A045_15_scaffold53	POS17975	T	C	1	0	1	0	0	0	0	0	0	0	1	1	0	0	0	1	1	0	0	0	0	1	0	0	1	0	0	0	0	0	0	1	0	0	0	0	0	0	0	1	1	1	1	0
Roseburia_sp900552665	A045_15	A045_15_scaffold53	POS5419	G	A	0	0	1	0	0	1	1	0	0	1	1	1	0	0	0	1	1	0	1	0	0	0	0	0	1	0	0	1	0	0	0	0	0	0	0	0	0	0	0	0	1	0	1	0
Roseburia_sp900552665	A045_15	A045_15_scaffold53	POS5942	T	C	0	0	0	0	0	0	1	0	0	1	1	1	1	0	0	1	1	0	1	0	0	1	0	0	0	0	0	1	0	0	0	0	0	0	0	0	0	0	0	0	1	1	1	1
Roseburia_sp900552665	A045_15	A045_15_scaffold53	POS7495	C	T	0	0	0	0	0	1	1	0	0	1	1	1	0	0	0	1	0	0	1	0	0	1	0	1	1	0	0	1	0	0	0	1	0	0	0	0	0	1	0	1	0	1	0	0
Roseburia_sp900552665	A045_15	A045_15_scaffold54	POS12137	T	C	1	0	1	0	0	1	0	0	0	1	0	1	0	0	0	0	1	0	1	0	1	0	0	0	1	0	0	0	0	0	0	1	0	0	1	0	0	1	0	1	0	0	0	0
Roseburia_sp900552665	A045_15	A045_15_scaffold54	POS12676	C	T	1	0	1	0	0	1	0	0	0	1	0	1	0	0	0	1	1	0	1	0	1	0	0	0	1	0	0	0	0	0	0	1	0	1	1	0	0	1	0	1	0	0	0	0
Roseburia_sp900552665	A045_15	A045_15_scaffold54	POS15975	G	A	0	0	1	0	0	1	1	0	0	1	0	1	0	0	0	1	0	0	1	0	1	0	0	0	1	0	0	0	0	0	0	1	0	1	1	0	0	0	0	1	0	0	0	1
Roseburia_sp900552665	A045_15	A045_15_scaffold54	POS17132	G	A	0	0	1	0	0	1	1	0	0	1	0	1	0	0	0	0	1	0	1	0	1	0	0	0	1	0	0	0	0	0	0	1	0	0	1	0	0	0	0	1	0	0	0	1
Roseburia_sp900552665	A045_15	A045_15_scaffold54	POS17135	T	C	0	0	1	0	0	1	1	0	0	1	0	1	0	0	0	0	1	0	1	0	1	0	0	0	1	0	0	0	0	0	0	1	0	0	1	0	0	0	0	1	0	0	0	1
Roseburia_sp900552665	A045_15	A045_15_scaffold54	POS5767	T	C	0	1	1	0	1	1	1	0	0	0	1	0	0	0	0	1	1	0	1	0	1	0	0	0	1	0	0	1	0	0	0	0	0	0	1	0	0	0	0	1	0	1	0	0
Roseburia_sp900552665	A045_15	A045_15_scaffold54	POS5830	C	T	0	1	1	0	1	1	1	0	0	0	1	0	0	0	0	0	1	0	1	0	1	0	0	0	1	0	0	1	0	0	0	0	0	0	1	0	0	0	0	1	0	1	0	0
Roseburia_sp900552665	A045_15	A045_15_scaffold54	POS6689	T	C	1	1	0	0	1	1	1	0	0	1	1	1	0	0	0	0	0	0	1	0	1	0	0	0	1	0	0	1	0	0	0	1	0	1	1	0	0	0	0	1	0	0	0	0
Roseburia_sp900552665	A045_15	A045_15_scaffold54	POS7531	A	G	0	1	1	0	1	1	1	0	0	0	1	0	0	0	0	1	0	0	0	0	1	0	0	0	1	0	0	1	0	0	0	0	0	0	1	0	0	0	0	1	0	0	0	0
Roseburia_sp900552665	A045_15	A045_15_scaffold55	POS10013	C	T	0	0	1	1	0	0	1	0	0	1	1	0	0	0	0	0	0	0	0	0	0	0	0	0	1	0	0	1	0	0	0	1	0	1	0	0	0	1	0	1	1	0	0	0
Roseburia_sp900552665	A045_15	A045_15_scaffold55	POS10294	G	A	0	1	1	0	0	1	1	0	0	1	1	0	0	0	0	1	0	0	0	0	0	0	0	0	1	0	0	0	0	0	0	1	0	0	0	0	0	1	0	1	1	0	0	0
Roseburia_sp900552665	A045_15	A045_15_scaffold55	POS11855	C	T	0	1	1	0	0	1	1	0	0	1	1	0	0	0	0	1	0	0	1	0	0	1	0	0	1	0	0	0	0	0	0	1	0	1	0	0	0	0	0	0	1	1	0	0
Roseburia_sp900552665	A045_15	A045_15_scaffold55	POS15436	C	T	1	0	1	0	0	1	1	0	0	0	1	0	0	0	0	1	0	0	1	0	0	1	0	0	1	0	0	1	0	0	0	0	0	0	0	0	0	0	0	1	1	1	1	0
Roseburia_sp900552665	A045_15	A045_15_scaffold55	POS17478	A	T	1	0	1	0	0	0	1	0	0	1	1	1	0	0	0	1	0	0	1	0	1	0	0	0	1	0	0	1	0	0	0	0	0	0	0	0	0	0	0	1	1	1	0	0
Roseburia_sp900552665	A045_15	A045_15_scaffold55	POS18634	A	G	1	0	1	0	0	0	1	0	0	1	1	1	0	0	0	1	0	0	1	0	0	0	0	0	1	0	0	0	0	0	0	1	0	1	0	0	0	0	0	1	1	0	0	1
Roseburia_sp900552665	A045_15	A045_15_scaffold55	POS19542	T	G	0	1	1	1	0	1	1	0	0	1	1	1	0	0	0	0	0	0	0	0	0	1	0	0	1	0	0	1	0	0	0	1	0	0	0	0	0	0	0	1	0	1	1	1
Roseburia_sp900552665	A045_15	A045_15_scaffold55	POS19634	G	A	0	1	1	1	0	1	1	0	0	0	0	0	0	0	1	0	0	0	0	0	1	1	0	0	0	0	0	1	0	0	0	1	0	0	0	0	0	1	0	1	0	1	0	0
Roseburia_sp900552665	A045_15	A045_15_scaffold55	POS3517	T	C	1	1	0	0	0	0	1	0	0	1	1	1	0	0	0	1	1	0	1	0	0	0	0	0	1	0	0	1	0	0	0	0	0	0	0	1	0	0	0	0	1	1	0	0
Roseburia_sp900552665	A045_15	A045_15_scaffold55	POS5246	A	G	0	0	0	0	0	1	1	0	0	0	1	1	0	0	1	0	1	0	0	0	0	0	0	0	1	0	0	0	0	0	0	0	0	1	0	1	0	1	0	1	0	1	1	1
Roseburia_sp900552665	A045_15	A045_15_scaffold55	POS6725	G	A	0	0	0	1	0	1	1	0	0	1	0	1	0	0	0	0	0	0	0	0	0	1	0	0	1	0	0	1	0	0	0	1	0	0	1	0	0	1	0	1	0	1	1	0
Roseburia_sp900552665	A045_15	A045_15_scaffold55	POS792	G	A	1	0	1	0	0	0	1	0	0	1	1	0	0	0	0	1	0	0	1	0	0	1	0	0	1	0	0	1	0	0	0	1	0	0	0	0	0	0	0	1	0	1	0	0
Roseburia_sp900552665	A045_15	A045_15_scaffold55	POS795	G	A	1	1	1	0	0	0	1	0	0	1	1	0	0	0	0	1	0	0	1	0	0	1	0	0	1	0	0	1	0	0	0	1	0	0	0	0	0	0	0	1	0	1	0	0
Roseburia_sp900552665	A045_15	A045_15_scaffold55	POS9121	T	C	0	0	1	0	0	1	1	0	0	1	1	0	0	0	0	1	1	0	1	0	0	1	0	0	1	0	0	0	0	0	0	0	0	0	0	1	0	0	0	1	1	0	1	0
Roseburia_sp900552665	A045_15	A045_15_scaffold55	POS9382	G	A	1	1	0	0	0	1	0	0	0	1	0	0	0	0	0	1	1	0	1	0	0	1	0	0	1	0	0	0	0	0	0	1	0	0	0	1	0	0	0	1	0	0	1	0
Roseburia_sp900552665	A045_15	A045_15_scaffold55	POS9540	G	A	0	1	1	1	0	0	1	0	0	1	1	0	0	0	0	1	0	0	0	0	0	0	0	0	1	0	0	0	0	0	0	1	0	1	0	0	0	1	0	1	1	0	0	0
Roseburia_sp900552665	A045_15	A045_15_scaffold56	POS16998	A	G	1	0	1	0	0	0	1	0	0	1	0	0	0	0	1	1	0	0	0	0	1	1	0	0	1	0	0	0	0	0	0	0	0	1	0	0	0	0	0	1	1	0	0	0
Roseburia_sp900552665	A045_15	A045_15_scaffold56	POS2930	G	A	1	1	0	0	0	1	1	0	0	1	1	1	0	0	0	1	1	0	1	0	1	0	0	0	1	0	0	0	0	0	0	1	0	1	0	0	0	0	0	1	1	1	0	0
Roseburia_sp900552665	A045_15	A045_15_scaffold56	POS6464	C	T	1	0	0	0	0	1	1	0	0	1	1	1	1	0	0	1	1	0	1	0	1	1	0	0	1	0	0	1	0	0	0	1	0	0	0	0	0	0	0	1	1	1	1	0
Roseburia_sp900552665	A045_15	A045_15_scaffold56	POS8678	G	A	0	0	1	0	0	1	1	0	0	1	1	1	0	0	0	1	1	0	1	0	0	0	0	0	1	0	0	1	0	0	0	1	0	0	0	0	0	0	0	1	1	0	0	0
Roseburia_sp900552665	A045_15	A045_15_scaffold56	POS9557	T	A	0	0	1	0	0	1	1	0	0	1	1	1	0	0	0	1	0	0	1	0	0	1	0	0	1	0	0	1	0	0	0	0	0	0	0	0	0	0	0	1	1	1	1	0
Roseburia_sp900552665	A045_15	A045_15_scaffold57	POS1009	G	A	0	0	1	0	0	0	1	0	0	1	0	1	0	0	0	0	0	0	1	0	0	1	0	0	1	0	0	1	0	0	0	1	0	1	0	0	0	1	0	1	0	1	0	0
Roseburia_sp900552665	A045_15	A045_15_scaffold57	POS1111	A	C	1	0	1	1	0	0	1	0	0	1	1	1	0	0	0	0	0	0	0	0	0	1	0	0	1	0	0	0	0	0	0	1	0	1	0	0	0	1	0	0	0	1	0	1
Roseburia_sp900552665	A045_15	A045_15_scaffold57	POS1306	C	T	1	0	1	0	0	0	1	0	0	1	1	1	1	0	0	1	0	0	1	0	0	1	0	0	1	0	0	1	0	0	0	1	0	1	0	0	0	0	0	1	1	1	0	0
Roseburia_sp900552665	A045_15	A045_15_scaffold57	POS13288	C	T	1	0	0	0	1	1	1	0	0	0	1	1	0	0	0	1	0	0	1	0	0	0	0	0	0	0	0	1	0	0	0	1	0	0	1	0	0	1	0	1	1	1	0	0
Roseburia_sp900552665	A045_15	A045_15_scaffold57	POS15000	A	G	1	0	1	0	0	0	1	0	0	0	1	1	0	0	0	1	1	0	0	0	1	1	0	0	1	0	0	0	0	0	0	1	0	0	0	0	0	0	0	1	0	0	0	1
Roseburia_sp900552665	A045_15	A045_15_scaffold57	POS18623	G	A	0	0	0	0	0	1	1	0	0	1	0	0	1	0	1	1	1	0	1	0	0	1	0	1	0	0	0	0	0	0	0	1	0	0	0	0	0	0	0	1	0	1	0	0
Roseburia_sp900552665	A045_15	A045_15_scaffold57	POS18630	T	G	0	0	0	0	0	1	1	0	0	1	0	0	1	0	1	1	1	0	1	0	0	1	0	1	0	0	0	0	0	0	0	1	0	0	0	0	0	0	0	1	0	1	0	0
Roseburia_sp900552665	A045_15	A045_15_scaffold57	POS3644	A	G	0	1	1	0	0	0	1	0	0	1	1	1	0	0	0	1	1	0	1	0	0	1	0	1	1	0	0	0	0	0	0	1	0	1	0	0	0	0	0	1	0	1	0	0
Roseburia_sp900552665	A045_15	A045_15_scaffold57	POS545	G	A	0	0	1	1	0	0	0	0	0	0	0	1	0	0	0	1	0	0	1	0	0	0	0	1	1	0	0	1	0	0	0	1	0	0	1	0	0	1	0	1	0	1	0	0
Roseburia_sp900552665	A045_15	A045_15_scaffold57	POS546	C	T	0	0	1	1	0	0	0	0	0	0	0	1	0	0	0	1	0	0	1	0	0	0	0	1	1	0	0	1	0	0	0	1	0	0	1	0	0	1	0	1	0	1	0	0
Roseburia_sp900552665	A045_15	A045_15_scaffold57	POS8924	A	G	1	1	1	0	0	0	1	0	0	1	1	1	0	0	0	1	0	0	1	0	0	1	0	0	1	0	0	1	0	0	0	1	0	0	0	0	0	1	0	1	0	1	0	0
Roseburia_sp900552665	A045_15	A045_15_scaffold57	POS9606	A	G	1	0	1	0	0	1	1	0	0	1	0	0	0	0	0	0	0	0	1	0	0	1	0	0	1	0	0	1	0	0	0	1	0	0	0	1	0	0	0	1	0	1	0	0
Roseburia_sp900552665	A045_15	A045_15_scaffold58	POS16720	A	G	0	0	0	0	0	1	1	0	0	1	1	1	0	0	0	1	0	0	1	0	1	1	0	0	1	0	0	1	0	0	0	0	0	0	0	1	0	0	0	1	1	0	0	0
Roseburia_sp900552665	A045_15	A045_15_scaffold58	POS17064	T	G	0	0	0	1	1	1	0	0	0	1	1	1	0	0	0	1	0	0	1	0	1	1	0	0	0	0	0	1	0	0	0	1	0	0	0	0	0	1	0	1	1	0	0	0
Roseburia_sp900552665	A045_15	A045_15_scaffold59	POS16836	A	G	1	1	0	1	0	0	1	0	0	0	1	1	1	0	0	0	1	0	0	0	0	1	0	0	1	0	0	1	0	0	0	0	0	0	0	0	0	0	0	1	0	1	1	0
Roseburia_sp900552665	A045_15	A045_15_scaffold6	POS1058	G	A	1	0	1	0	0	1	1	0	0	1	1	0	0	0	0	0	1	0	1	0	0	1	0	0	1	0	0	1	0	0	0	1	0	0	1	0	0	1	0	0	0	0	0	0
Roseburia_sp900552665	A045_15	A045_15_scaffold6	POS18545	C	T	0	0	1	0	0	0	1	0	0	1	0	1	0	0	0	0	0	0	1	0	0	1	0	1	1	0	0	1	0	0	0	1	0	0	1	0	0	0	0	1	0	1	1	0
Roseburia_sp900552665	A045_15	A045_15_scaffold6	POS18806	G	A	1	0	1	1	0	0	0	0	0	1	0	1	0	0	0	0	1	0	0	0	0	1	0	0	1	0	0	1	0	0	0	1	0	0	1	0	0	0	0	1	1	1	0	0
Roseburia_sp900552665	A045_15	A045_15_scaffold6	POS18809	C	T	1	0	1	1	0	0	0	0	0	1	0	1	0	0	0	0	1	0	0	0	0	1	0	0	1	0	0	1	0	0	0	1	0	0	1	0	0	0	0	1	1	1	0	0
Roseburia_sp900552665	A045_15	A045_15_scaffold6	POS21195	A	G	0	0	1	0	0	0	1	0	0	1	1	1	0	0	0	1	0	0	1	0	1	0	0	0	1	0	0	1	0	0	0	0	0	1	0	0	0	0	0	0	1	1	0	0
Roseburia_sp900552665	A045_15	A045_15_scaffold6	POS23832	A	T	0	1	1	0	0	0	1	0	0	1	1	0	0	0	0	0	0	0	1	0	0	1	0	0	1	0	0	0	0	0	0	0	0	0	0	1	0	0	0	1	1	1	1	0
Roseburia_sp900552665	A045_15	A045_15_scaffold6	POS28922	G	A	0	0	1	0	0	1	1	0	0	1	0	1	0	0	0	1	0	0	1	0	0	1	0	0	1	0	0	0	0	0	0	1	0	0	0	0	0	1	0	1	1	1	0	0
Roseburia_sp900552665	A045_15	A045_15_scaffold6	POS33799	G	T	1	0	0	0	0	1	1	0	0	1	1	1	0	0	0	1	0	0	1	0	0	1	0	0	0	0	0	1	0	0	0	0	0	0	0	1	0	1	0	1	1	1	1	0
Roseburia_sp900552665	A045_15	A045_15_scaffold6	POS33853	G	A	1	0	1	0	0	1	1	0	0	1	1	1	0	0	0	1	0	0	1	0	0	1	0	0	0	0	0	1	0	0	0	1	0	1	0	0	0	1	0	1	1	1	1	0
Roseburia_sp900552665	A045_15	A045_15_scaffold6	POS3653	T	C	0	0	1	0	0	1	1	0	0	1	1	1	0	0	0	1	0	0	1	0	1	1	0	0	1	0	0	1	0	0	0	0	0	1	0	0	0	1	0	1	0	1	0	0
Roseburia_sp900552665	A045_15	A045_15_scaffold6	POS41350	T	C	0	0	0	0	1	1	1	0	0	1	0	1	0	0	0	0	0	0	1	0	1	1	0	0	0	0	0	1	0	0	0	1	0	0	0	0	0	1	0	1	1	0	0	0
Roseburia_sp900552665	A045_15	A045_15_scaffold6	POS49412	C	T	1	1	0	1	0	1	1	0	0	1	1	1	0	0	0	0	0	0	1	0	0	0	0	0	1	0	0	0	0	0	0	1	0	1	1	1	0	1	0	0	1	1	1	1
Roseburia_sp900552665	A045_15	A045_15_scaffold6	POS50549	T	A	0	0	0	0	0	0	1	0	0	0	1	1	0	0	0	0	0	0	1	0	1	0	0	0	0	0	0	1	0	0	0	1	0	1	1	0	0	1	0	0	1	1	1	0
Roseburia_sp900552665	A045_15	A045_15_scaffold6	POS51240	C	T	1	0	1	0	0	1	1	0	0	1	1	1	0	0	0	0	0	0	1	0	0	0	0	0	1	0	0	1	0	0	0	0	0	0	1	0	0	1	0	0	1	1	0	0
Roseburia_sp900552665	A045_15	A045_15_scaffold6	POS51635	C	T	0	0	1	0	0	0	1	0	0	0	1	1	0	0	0	0	0	0	1	0	1	0	0	0	1	0	0	1	0	0	0	1	0	0	1	0	0	1	0	0	1	0	1	0
Roseburia_sp900552665	A045_15	A045_15_scaffold6	POS51718	A	G	0	0	1	0	0	0	1	0	0	0	1	1	0	0	0	0	0	0	1	0	1	0	0	0	1	0	0	1	0	0	0	0	0	0	1	0	0	1	0	1	1	0	1	0
Roseburia_sp900552665	A045_15	A045_15_scaffold6	POS53990	A	G	0	1	0	0	0	1	1	0	0	1	1	1	0	0	0	1	0	0	1	0	1	0	0	0	0	0	0	1	0	0	0	0	0	0	0	0	0	1	0	0	0	1	1	0
Roseburia_sp900552665	A045_15	A045_15_scaffold6	POS64607	G	A	0	0	1	0	1	0	1	0	0	1	1	1	0	0	0	0	0	0	1	0	0	1	0	1	1	0	0	0	0	0	0	0	0	0	0	0	0	1	0	0	0	1	1	0
Roseburia_sp900552665	A045_15	A045_15_scaffold6	POS65803	G	A	1	0	1	0	1	1	1	0	0	0	1	0	0	0	0	1	0	0	1	0	1	0	0	0	1	0	0	1	0	0	0	1	0	0	0	1	0	0	0	1	0	1	1	0
Roseburia_sp900552665	A045_15	A045_15_scaffold6	POS65818	G	A	1	0	1	0	0	1	1	0	0	0	1	1	0	0	0	1	0	0	1	0	0	1	0	0	1	0	0	1	0	0	0	0	0	0	0	0	0	0	0	1	0	1	1	0
Roseburia_sp900552665	A045_15	A045_15_scaffold6	POS65822	AAT	A	1	0	1	0	0	0	1	0	0	0	1	1	0	0	0	1	0	0	1	0	0	0	0	0	1	0	0	1	0	0	0	1	0	0	0	0	0	0	0	1	0	1	1	0
Roseburia_sp900552665	A045_15	A045_15_scaffold6	POS66578	G	A	0	0	0	0	0	1	1	0	0	1	0	1	0	0	0	1	0	0	1	0	1	1	0	0	1	0	0	0	0	0	0	0	0	0	0	0	0	1	0	1	1	1	1	0
Roseburia_sp900552665	A045_15	A045_15_scaffold6	POS66633	C	T	1	0	1	0	0	1	1	0	0	0	1	0	0	0	0	1	0	0	1	0	1	1	0	0	1	0	0	0	0	0	0	0	0	1	0	0	0	1	0	1	1	1	1	0
Roseburia_sp900552665	A045_15	A045_15_scaffold6	POS66732	G	A	1	0	0	0	0	1	1	0	0	0	1	0	0	0	0	1	0	0	1	0	1	1	0	0	1	0	0	0	0	0	0	1	0	0	0	0	0	0	0	1	0	1	1	0
Roseburia_sp900552665	A045_15	A045_15_scaffold6	POS66742	T	C	1	0	0	0	0	1	1	0	0	0	1	0	0	0	0	1	0	0	1	0	1	1	0	0	1	0	0	1	0	0	0	1	0	0	0	0	0	1	0	1	0	1	1	0
Roseburia_sp900552665	A045_15	A045_15_scaffold6	POS67273	T	C	0	0	1	0	0	1	1	0	0	1	1	0	0	0	0	0	0	0	1	0	0	1	0	0	1	0	0	1	0	0	0	1	0	0	0	0	0	1	0	1	0	1	0	0
Roseburia_sp900552665	A045_15	A045_15_scaffold6	POS67315	A	T	0	0	1	0	0	1	1	0	0	1	1	0	0	0	0	1	0	0	1	0	1	1	0	0	1	0	0	1	0	0	0	1	0	0	0	0	0	0	0	1	0	1	0	0
Roseburia_sp900552665	A045_15	A045_15_scaffold6	POS67551	T	C	0	0	1	0	0	1	1	0	0	1	1	0	1	0	0	0	0	0	1	0	1	1	0	1	1	0	0	1	0	0	0	0	0	0	0	1	0	0	0	1	0	1	0	0
Roseburia_sp900552665	A045_15	A045_15_scaffold6	POS68102	A	G	1	0	1	0	1	0	1	0	0	1	1	1	0	0	0	1	1	0	1	0	0	0	0	0	1	0	0	0	0	0	0	1	0	0	1	0	0	1	0	0	0	1	0	0
Roseburia_sp900552665	A045_15	A045_15_scaffold6	POS68150	A	G	1	0	1	0	1	0	1	0	0	1	1	1	0	0	0	0	0	0	1	0	0	0	0	1	1	0	0	0	0	0	0	1	0	0	1	0	0	1	0	0	0	1	0	0
Roseburia_sp900552665	A045_15	A045_15_scaffold6	POS68767	G	A	0	0	1	0	0	1	1	0	0	1	1	1	0	0	0	1	0	0	1	0	0	0	0	0	1	0	0	1	0	0	0	0	0	1	0	0	0	1	0	0	1	1	0	0
Roseburia_sp900552665	A045_15	A045_15_scaffold6	POS69731	A	T	0	0	1	0	0	0	1	0	0	1	1	1	0	0	0	1	0	0	1	0	0	1	0	0	1	0	0	1	0	0	0	1	0	0	0	1	0	0	0	0	1	1	0	0
Roseburia_sp900552665	A045_15	A045_15_scaffold6	POS70029	C	T	0	0	1	0	0	1	1	0	0	1	1	1	0	0	0	1	1	0	1	0	0	0	0	0	1	0	0	0	0	0	0	1	0	1	0	0	0	1	0	0	1	1	1	0
Roseburia_sp900552665	A045_15	A045_15_scaffold6	POS7140	A	G	1	0	1	0	0	1	1	0	0	1	0	1	0	0	0	0	0	0	1	0	0	1	0	0	1	0	0	1	0	0	0	1	0	1	0	0	0	0	0	1	1	0	1	1
Roseburia_sp900552665	A045_15	A045_15_scaffold6	POS74475	T	C	0	0	1	0	1	0	0	0	0	1	1	1	0	0	0	0	0	0	1	0	0	1	0	0	1	0	0	1	0	0	0	1	0	0	1	0	0	0	0	1	1	0	0	0
Roseburia_sp900552665	A045_15	A045_15_scaffold6	POS7659	C	T	1	0	1	0	0	0	1	0	0	1	0	1	0	0	0	0	1	0	1	0	0	1	0	0	1	0	0	0	0	0	0	1	0	1	0	1	0	0	0	1	1	0	0	0
Roseburia_sp900552665	A045_15	A045_15_scaffold6	POS7894	C	T	0	0	1	0	0	1	1	0	0	1	1	1	0	0	0	1	0	0	1	0	1	1	0	0	1	0	0	1	0	0	0	0	0	1	0	0	0	0	0	1	1	1	1	0
Roseburia_sp900552665	A045_15	A045_15_scaffold6	POS8965	A	T	1	0	1	0	0	0	0	0	0	1	1	1	0	0	0	0	0	0	1	0	0	1	0	0	1	0	0	1	0	0	0	1	0	0	0	0	0	0	0	1	1	1	0	0
Roseburia_sp900552665	A045_15	A045_15_scaffold6	POS977	C	T	1	0	1	0	0	1	1	0	0	1	1	0	0	0	0	0	0	0	1	0	0	1	0	0	1	0	0	1	0	0	0	1	0	1	0	0	0	1	0	0	0	0	0	0
Roseburia_sp900552665	A045_15	A045_15_scaffold61	POS14628	A	G	1	0	1	1	0	1	1	0	0	0	1	1	0	0	0	1	1	0	0	0	0	0	0	0	0	0	0	1	0	0	0	1	0	0	0	0	0	0	0	1	0	1	0	0
Roseburia_sp900552665	A045_15	A045_15_scaffold61	POS1532	G	A	1	0	0	0	0	1	0	0	0	0	1	1	0	0	0	0	0	0	1	0	0	1	0	0	1	0	0	1	0	0	0	0	0	1	0	0	0	1	0	1	1	1	0	0
Roseburia_sp900552665	A045_15	A045_15_scaffold61	POS6934	C	T	0	1	1	0	0	1	1	0	0	0	0	1	0	0	0	0	0	0	1	0	0	1	0	0	1	0	0	1	0	0	0	0	0	0	0	1	0	1	0	1	0	1	0	0
Roseburia_sp900552665	A045_15	A045_15_scaffold61	POS8488	C	T	0	1	1	0	0	1	1	0	0	0	1	1	0	0	0	0	1	0	1	0	0	0	0	0	1	0	0	1	0	0	0	0	0	0	0	0	0	0	0	1	0	1	1	0
Roseburia_sp900552665	A045_15	A045_15_scaffold62	POS14222	T	A	0	0	0	0	1	1	1	0	0	1	1	1	0	0	0	0	0	0	1	0	0	0	0	0	1	0	0	1	0	0	0	1	0	0	1	0	0	1	0	1	0	1	0	0
Roseburia_sp900552665	A045_15	A045_15_scaffold63	POS10169	C	A	0	1	0	0	0	0	1	0	0	1	1	1	1	0	0	1	1	0	1	0	0	1	0	0	0	0	0	1	0	0	0	0	0	0	0	1	0	1	0	1	0	0	0	0
Roseburia_sp900552665	A045_15	A045_15_scaffold63	POS11323	T	C	1	0	0	0	0	1	1	0	0	1	1	1	0	0	0	1	1	0	0	0	0	1	0	0	1	0	0	1	0	0	0	0	0	1	0	1	0	0	0	1	1	0	0	0
Roseburia_sp900552665	A045_15	A045_15_scaffold63	POS13399	T	C	1	1	1	1	0	1	0	0	0	1	0	0	0	0	0	1	1	0	1	0	0	0	0	0	0	0	0	1	0	0	0	0	0	0	0	0	0	0	0	1	0	1	1	0
Roseburia_sp900552665	A045_15	A045_15_scaffold63	POS1488	A	C	0	0	1	0	0	1	1	0	0	1	1	0	0	0	0	1	1	0	0	0	1	0	0	0	1	0	0	1	0	0	0	1	0	0	0	0	0	0	0	1	0	0	1	0
Roseburia_sp900552665	A045_15	A045_15_scaffold63	POS2255	A	G	0	0	1	0	0	1	0	0	0	0	1	0	0	0	0	1	0	0	1	0	1	1	0	0	0	0	0	0	0	0	0	1	0	0	0	1	0	1	0	1	1	1	1	0
Roseburia_sp900552665	A045_15	A045_15_scaffold63	POS3685	G	A	1	0	0	0	0	1	1	0	0	1	1	1	0	0	0	1	0	0	1	0	0	1	0	0	1	0	0	0	0	0	0	1	0	0	0	0	0	0	0	1	1	1	1	0
Roseburia_sp900552665	A045_15	A045_15_scaffold63	POS3993	T	A	1	0	0	0	0	1	1	0	0	0	0	1	0	0	0	0	1	0	1	0	1	0	0	0	1	0	0	1	0	0	0	1	0	0	0	0	0	1	0	1	0	1	0	0
Roseburia_sp900552665	A045_15	A045_15_scaffold63	POS9455	A	C	0	1	0	1	0	0	0	0	0	1	0	1	0	0	0	0	1	0	1	0	1	1	0	0	1	0	0	1	0	0	0	1	0	0	1	0	0	0	0	1	0	0	0	0
Roseburia_sp900552665	A045_15	A045_15_scaffold63	POS9617	G	A	1	1	0	1	0	0	0	0	0	1	0	1	0	0	0	1	0	0	1	0	1	1	0	0	1	0	0	1	0	0	0	1	0	0	0	0	0	0	0	1	0	0	0	0
Roseburia_sp900552665	A045_15	A045_15_scaffold64	POS11265	A	G	0	0	1	0	0	0	1	0	0	1	0	1	0	0	0	1	1	0	1	0	0	1	0	0	1	0	0	1	0	0	0	1	0	0	0	0	0	0	0	1	0	1	0	0
Roseburia_sp900552665	A045_15	A045_15_scaffold64	POS11274	G	T	0	0	1	0	0	1	1	0	0	1	0	1	0	0	0	1	0	0	1	0	0	1	0	0	1	0	0	1	0	0	0	1	0	0	0	0	0	0	0	1	0	1	0	0
Roseburia_sp900552665	A045_15	A045_15_scaffold64	POS11797	A	G	0	1	1	0	0	1	1	0	0	1	0	1	1	0	0	1	0	0	1	0	0	1	0	0	0	0	0	1	0	0	0	1	0	0	0	0	0	0	0	1	1	1	0	0
Roseburia_sp900552665	A045_15	A045_15_scaffold64	POS1578	C	T	0	0	1	1	0	1	1	0	0	1	1	0	0	0	0	0	0	0	1	0	0	0	0	0	1	0	0	1	0	0	0	1	0	0	0	1	0	0	0	1	1	1	0	0
Roseburia_sp900552665	A045_15	A045_15_scaffold64	POS3302	G	A	0	0	1	1	0	0	1	0	0	1	1	1	0	0	0	0	0	0	1	0	1	1	0	0	1	0	0	1	0	0	0	0	0	0	0	0	0	1	0	0	1	1	0	0
Roseburia_sp900552665	A045_15	A045_15_scaffold64	POS6188	T	G	0	0	1	0	0	0	0	0	0	1	1	1	0	0	0	1	0	0	1	0	1	1	0	0	1	0	0	0	0	0	0	1	0	0	0	0	0	1	0	1	1	0	0	1
Roseburia_sp900552665	A045_15	A045_15_scaffold64	POS6802	G	A	0	0	1	0	0	1	0	0	0	0	0	1	0	0	0	0	0	0	0	0	1	1	0	1	1	0	0	1	0	0	0	1	0	0	0	0	0	1	0	1	1	1	0	0
Roseburia_sp900552665	A045_15	A045_15_scaffold64	POS7809	C	T	1	0	1	0	0	0	0	0	0	1	1	0	0	0	0	1	0	0	1	0	1	1	0	0	0	0	0	0	0	0	0	1	0	0	0	1	0	1	0	1	0	1	0	0
Roseburia_sp900552665	A045_15	A045_15_scaffold65	POS12550	G	A	0	1	1	0	0	0	1	0	0	1	1	1	0	0	0	1	0	0	0	0	1	1	0	0	1	0	0	0	0	0	0	0	0	0	0	0	0	0	0	1	1	1	1	1
Roseburia_sp900552665	A045_15	A045_15_scaffold65	POS2038	A	G	0	1	1	0	0	0	0	0	0	1	1	1	0	0	0	0	0	0	1	0	0	1	0	0	0	0	0	0	0	0	0	0	0	1	0	1	0	0	0	1	1	0	1	0
Roseburia_sp900552665	A045_15	A045_15_scaffold65	POS2679	G	A	1	0	1	0	0	1	0	0	0	1	1	1	0	0	0	0	0	0	1	0	0	1	0	0	1	0	0	0	0	0	0	1	0	1	0	0	0	0	0	0	1	0	1	0
Roseburia_sp900552665	A045_15	A045_15_scaffold65	POS3135	A	G	0	0	1	0	0	0	1	0	0	1	1	1	0	0	0	1	0	0	0	0	0	1	0	0	1	0	0	1	0	0	0	0	0	0	0	0	0	0	0	1	0	1	1	0
Roseburia_sp900552665	A045_15	A045_15_scaffold66	POS12793	T	C	1	0	1	0	1	1	1	0	0	1	1	1	0	0	0	1	0	0	1	0	0	0	0	0	1	0	0	1	0	0	0	1	0	0	0	0	0	1	0	1	0	1	1	0
Roseburia_sp900552665	A045_15	A045_15_scaffold67	POS10344	G	A	1	0	1	0	0	0	1	0	0	0	1	1	0	0	0	1	0	0	1	0	1	1	0	0	1	0	0	0	0	0	0	1	0	0	0	1	0	1	0	1	1	1	1	0
Roseburia_sp900552665	A045_15	A045_15_scaffold67	POS2551	G	A	0	0	0	0	0	1	1	0	0	1	1	1	0	0	0	0	0	0	1	0	0	1	0	1	1	0	0	1	0	0	0	1	0	0	1	0	0	1	0	1	1	1	0	0
Roseburia_sp900552665	A045_15	A045_15_scaffold68	POS7812	A	G	1	0	1	1	0	0	1	0	0	1	1	1	0	0	0	0	1	0	0	0	0	0	0	0	1	0	0	1	0	0	0	1	0	0	0	0	0	0	0	0	0	1	1	0
Roseburia_sp900552665	A045_15	A045_15_scaffold68	POS8868	C	T	0	0	1	0	1	1	1	0	0	1	1	1	0	0	0	0	1	0	1	0	1	0	0	0	1	0	0	1	0	0	0	1	0	0	0	0	0	1	0	0	0	1	0	1
Roseburia_sp900552665	A045_15	A045_15_scaffold68	POS8978	C	T	0	0	1	0	1	0	1	0	0	1	1	1	0	0	0	0	0	0	1	0	1	0	0	0	1	0	0	1	0	0	0	1	0	0	0	0	0	1	0	1	0	1	0	1
Roseburia_sp900552665	A045_15	A045_15_scaffold69	POS1853	A	G	0	0	1	0	0	1	0	0	0	1	1	1	0	0	0	1	0	0	1	0	0	1	0	0	1	0	0	1	0	0	0	1	0	0	0	0	0	1	0	1	0	0	1	0
Roseburia_sp900552665	A045_15	A045_15_scaffold69	POS2520	A	G	0	0	1	0	0	0	1	0	0	1	0	1	0	0	0	0	0	0	1	0	1	1	0	0	1	0	0	1	0	0	0	1	0	0	0	0	0	0	0	1	0	1	0	0
Roseburia_sp900552665	A045_15	A045_15_scaffold69	POS5098	T	A	0	0	0	0	0	1	0	0	0	1	0	0	0	0	0	1	0	0	1	0	0	1	0	0	0	0	0	0	0	0	0	1	0	0	0	0	0	1	0	1	1	1	1	1
Roseburia_sp900552665	A045_15	A045_15_scaffold69	POS5278	C	T	0	0	0	0	0	1	0	0	0	0	0	0	0	0	0	1	1	0	1	0	1	1	0	1	0	0	0	0	0	0	0	0	0	0	0	0	0	1	0	1	1	1	1	1
Roseburia_sp900552665	A045_15	A045_15_scaffold7	POS11860	T	C	1	0	0	0	0	0	1	0	0	1	1	1	0	0	0	0	0	0	0	0	0	1	0	0	1	0	0	1	0	0	0	1	0	0	0	0	0	0	0	1	1	1	1	0
Roseburia_sp900552665	A045_15	A045_15_scaffold7	POS11886	C	A	1	0	0	0	0	0	1	0	0	1	1	1	0	0	0	0	0	0	0	0	0	1	0	0	1	0	0	1	0	0	0	1	0	0	0	0	0	0	0	1	1	1	1	0
Roseburia_sp900552665	A045_15	A045_15_scaffold7	POS11891	A	G	1	0	0	0	0	0	1	0	0	1	1	1	0	0	0	0	0	0	0	0	0	1	0	0	1	0	0	1	0	0	0	1	0	0	0	0	0	0	0	1	1	1	1	0
Roseburia_sp900552665	A045_15	A045_15_scaffold7	POS13154	G	A	0	0	1	0	0	0	1	0	0	1	0	1	0	0	0	1	0	0	1	0	0	1	0	1	1	0	0	0	0	0	0	1	0	0	0	1	0	0	0	1	0	1	1	0
Roseburia_sp900552665	A045_15	A045_15_scaffold7	POS13283	C	T	0	0	1	1	0	0	1	0	0	0	0	1	0	0	0	0	0	0	0	0	1	0	0	1	1	0	0	1	0	0	0	1	0	1	0	1	0	1	0	1	0	0	0	0
Roseburia_sp900552665	A045_15	A045_15_scaffold7	POS13313	T	C	0	1	1	1	0	0	1	0	0	0	0	1	0	0	0	0	0	0	0	0	0	0	0	0	1	0	0	1	0	0	0	1	0	1	0	1	0	1	0	1	1	0	0	0
Roseburia_sp900552665	A045_15	A045_15_scaffold7	POS16208	A	G	1	0	1	0	0	0	1	0	0	0	1	0	0	0	0	0	0	0	0	0	1	1	0	0	1	0	0	1	0	0	0	1	0	0	0	0	0	0	0	1	1	1	0	1
Roseburia_sp900552665	A045_15	A045_15_scaffold7	POS16652	A	G	1	1	1	0	0	0	1	0	0	0	1	0	0	0	0	0	0	0	1	0	0	1	0	0	0	0	0	1	0	0	0	1	0	0	0	0	0	0	0	0	1	1	1	0
Roseburia_sp900552665	A045_15	A045_15_scaffold7	POS19897	T	C	1	0	1	0	0	0	1	0	0	1	1	1	0	0	0	1	0	0	0	0	1	0	0	0	1	0	0	1	0	0	0	1	0	0	0	0	0	0	0	1	1	0	0	0
Roseburia_sp900552665	A045_15	A045_15_scaffold7	POS21663	G	A	1	1	1	0	0	0	1	0	0	1	1	1	1	0	1	1	0	0	1	0	0	0	0	0	1	0	0	0	0	0	0	0	0	1	0	0	0	1	0	1	1	1	1	0
Roseburia_sp900552665	A045_15	A045_15_scaffold7	POS26825	C	T	0	0	1	0	0	1	1	0	0	0	1	0	0	0	0	0	1	0	1	0	1	0	0	0	1	0	0	0	0	0	0	1	0	1	0	0	0	0	0	0	1	1	1	0
Roseburia_sp900552665	A045_15	A045_15_scaffold7	POS32864	C	T	0	1	0	1	0	1	1	0	0	0	1	1	0	0	0	1	0	0	0	0	0	1	0	0	0	0	0	0	0	0	0	0	0	0	0	1	0	1	0	0	0	1	1	1
Roseburia_sp900552665	A045_15	A045_15_scaffold7	POS32867	A	C	0	1	0	1	0	1	1	0	0	0	1	1	0	0	0	1	0	0	0	0	0	1	0	0	0	0	0	0	0	0	0	0	0	0	0	1	0	1	0	0	0	1	1	1
Roseburia_sp900552665	A045_15	A045_15_scaffold7	POS63012	C	T	0	0	1	0	0	0	0	0	0	0	1	1	0	0	0	1	1	0	1	0	1	0	0	0	1	0	0	0	0	0	0	1	0	0	0	0	0	1	0	1	1	1	1	0
Roseburia_sp900552665	A045_15	A045_15_scaffold7	POS71285	T	G	0	0	1	0	0	1	0	0	0	1	0	1	0	0	0	0	0	0	1	0	0	1	0	1	0	0	0	1	0	0	0	1	0	0	0	1	0	1	0	1	1	1	1	0
Roseburia_sp900552665	A045_15	A045_15_scaffold7	POS8094	AT	A	1	0	1	0	1	1	1	0	0	1	1	1	0	0	0	1	1	0	1	0	0	0	0	0	1	0	0	1	0	0	0	0	0	1	0	0	0	0	0	1	1	1	0	0
Roseburia_sp900552665	A045_15	A045_15_scaffold7	POS8310	T	G	0	1	1	0	0	1	1	0	0	1	1	0	0	0	0	0	1	0	1	0	0	1	0	0	1	0	0	1	0	0	0	0	0	1	0	0	0	0	0	1	0	1	0	0
Roseburia_sp900552665	A045_15	A045_15_scaffold7	POS83117	T	C	0	0	1	0	0	1	1	0	0	1	1	1	1	0	0	1	1	0	1	0	1	0	0	0	1	0	0	1	0	0	0	0	0	0	0	1	0	0	0	1	1	1	1	0
Roseburia_sp900552665	A045_15	A045_15_scaffold7	POS83268	A	G	1	0	1	1	0	1	1	0	0	1	0	1	1	0	0	1	1	0	0	0	0	1	0	0	1	0	0	0	0	0	0	0	0	0	0	0	0	0	0	1	1	1	1	1
Roseburia_sp900552665	A045_15	A045_15_scaffold7	POS83289	A	G	1	0	1	0	0	1	1	0	0	1	0	1	0	0	0	1	1	0	1	0	0	1	0	0	1	0	0	1	0	0	0	0	0	0	0	0	0	1	0	1	1	1	1	1
Roseburia_sp900552665	A045_15	A045_15_scaffold7	POS85439	T	C	1	1	1	0	1	1	1	0	0	0	1	1	0	0	0	0	0	0	0	0	1	0	0	0	1	0	0	0	0	0	0	0	0	0	0	0	0	1	0	1	0	1	0	0
Roseburia_sp900552665	A045_15	A045_15_scaffold7	POS86294	C	T	0	1	1	0	0	1	1	0	0	1	1	0	0	0	0	1	0	0	0	0	0	1	0	0	1	0	0	0	0	0	0	1	0	1	0	0	0	0	0	1	0	1	1	0
Roseburia_sp900552665	A045_15	A045_15_scaffold7	POS8766	C	T	0	0	0	0	0	0	1	0	0	1	1	0	0	0	0	0	1	0	1	0	1	1	0	0	1	0	0	1	0	0	0	1	0	0	0	1	0	0	0	0	1	0	0	1
Roseburia_sp900552665	A045_15	A045_15_scaffold7	POS89166	G	A	1	0	1	0	0	0	1	0	0	1	1	1	0	0	1	1	0	0	1	0	0	1	0	0	1	0	0	1	0	0	0	0	0	0	0	0	0	1	0	1	0	0	0	0
Roseburia_sp900552665	A045_15	A045_15_scaffold7	POS8946	G	A	0	0	1	0	0	1	1	0	0	1	1	1	1	0	0	1	0	0	1	0	0	1	0	0	0	0	0	1	0	0	0	1	0	0	0	0	0	0	0	0	1	1	0	0
Roseburia_sp900552665	A045_15	A045_15_scaffold70	POS6691	G	T	0	0	1	0	0	1	1	0	0	0	0	1	0	0	0	1	0	0	1	0	0	1	0	0	1	0	0	1	0	0	0	0	0	0	0	0	0	1	0	1	1	0	1	0
Roseburia_sp900552665	A045_15	A045_15_scaffold70	POS6786	T	C	0	0	1	0	0	0	1	0	0	1	0	1	0	0	0	1	0	0	1	0	0	1	0	0	1	0	0	1	0	0	0	1	0	1	0	0	0	0	0	0	1	1	1	0
Roseburia_sp900552665	A045_15	A045_15_scaffold70	POS6844	C	A	0	0	1	0	0	1	1	0	0	1	0	0	0	0	0	1	0	0	1	0	1	1	0	0	1	0	0	0	0	0	0	0	0	1	0	0	0	1	0	0	1	1	1	0
Roseburia_sp900552665	A045_15	A045_15_scaffold71	POS5337	C	T	0	0	0	0	0	1	1	0	0	1	1	1	0	0	0	0	1	0	1	0	0	0	0	1	0	0	0	1	0	0	0	1	0	0	0	0	0	1	0	1	0	1	1	0
Roseburia_sp900552665	A045_15	A045_15_scaffold71	POS6198	C	T	0	0	1	0	0	0	0	0	0	1	0	1	0	0	0	1	1	0	1	0	0	0	0	1	1	0	0	0	0	0	0	1	0	0	0	0	0	0	0	1	1	1	1	0
Roseburia_sp900552665	A045_15	A045_15_scaffold71	POS6352	G	A	0	0	1	0	0	1	1	0	0	1	1	1	0	0	0	1	0	0	1	0	0	0	0	0	1	0	0	0	0	0	0	1	0	0	0	0	0	0	0	0	1	1	0	0
Roseburia_sp900552665	A045_15	A045_15_scaffold71	POS9800	T	C	0	0	1	0	0	0	0	0	0	1	0	1	0	0	0	1	0	0	1	0	0	1	0	0	1	0	0	0	0	0	0	1	0	0	0	0	0	1	0	1	1	1	1	0
Roseburia_sp900552665	A045_15	A045_15_scaffold72	POS4587	G	A	0	0	0	1	0	1	1	1	0	0	1	1	0	0	0	1	0	0	1	0	1	0	0	0	0	0	0	1	0	0	0	0	0	0	1	0	0	0	0	0	1	1	0	0
Roseburia_sp900552665	A045_15	A045_15_scaffold72	POS4960	G	T	0	0	0	1	1	1	1	0	0	1	1	0	0	0	0	0	0	0	1	0	0	0	0	1	1	0	0	1	0	0	0	0	0	0	0	0	0	1	0	0	1	1	0	0
Roseburia_sp900552665	A045_15	A045_15_scaffold72	POS5517	T	C	1	0	1	0	0	1	1	0	0	0	1	0	0	0	0	1	1	0	1	0	0	1	0	0	1	0	0	0	0	0	0	1	0	1	0	1	0	0	0	1	1	0	1	0
Roseburia_sp900552665	A045_15	A045_15_scaffold72	POS6020	T	G	0	1	1	0	0	0	1	0	0	1	1	1	1	0	0	0	1	0	1	0	1	1	0	0	1	0	0	0	0	0	0	0	0	0	0	0	0	0	0	0	1	0	1	0
Roseburia_sp900552665	A045_15	A045_15_scaffold73	POS1152	T	C	0	0	1	1	1	1	0	0	0	0	0	0	0	0	0	1	1	0	1	0	0	1	0	0	1	0	0	1	0	0	0	1	0	0	0	1	0	0	0	1	0	0	0	0
Roseburia_sp900552665	A045_15	A045_15_scaffold73	POS4513	C	T	1	0	1	0	0	1	1	0	0	1	0	0	0	0	0	0	1	0	1	0	0	1	0	0	1	0	0	0	0	0	0	0	0	1	0	0	0	0	0	0	1	1	0	0
Roseburia_sp900552665	A045_15	A045_15_scaffold73	POS5233	C	T	0	0	0	0	1	1	1	0	0	0	1	1	0	0	0	1	0	0	1	0	0	1	0	0	0	0	0	1	0	0	0	1	0	1	0	1	0	1	0	0	1	1	1	0
Roseburia_sp900552665	A045_15	A045_15_scaffold73	POS5260	C	T	1	1	0	0	0	1	1	0	0	0	1	1	0	0	0	1	1	0	1	0	0	1	0	0	0	0	0	1	0	0	0	1	0	1	0	1	0	0	0	0	1	1	1	0
Roseburia_sp900552665	A045_15	A045_15_scaffold73	POS5690	G	A	0	0	0	0	0	0	1	0	0	1	1	1	0	0	0	1	0	0	1	0	0	1	0	0	0	0	0	1	0	0	0	0	0	1	0	0	0	1	0	1	1	1	0	0
Roseburia_sp900552665	A045_15	A045_15_scaffold73	POS5873	AT	A	1	0	0	0	0	0	1	0	0	1	1	1	0	0	0	1	0	0	1	0	0	1	0	0	0	0	0	1	0	0	0	0	0	0	0	0	0	1	0	1	1	1	0	0
Roseburia_sp900552665	A045_15	A045_15_scaffold73	POS5937	T	C	0	0	0	0	0	0	1	0	0	1	1	1	0	0	0	1	0	0	1	0	0	1	0	0	0	0	0	1	0	0	0	1	0	0	0	0	0	1	0	1	1	1	0	0
Roseburia_sp900552665	A045_15	A045_15_scaffold73	POS7461	A	G	0	0	1	0	0	0	1	0	0	0	1	1	0	0	0	1	1	0	1	0	0	1	0	0	1	0	0	1	0	0	0	0	0	1	0	0	0	0	0	0	0	1	0	0
Roseburia_sp900552665	A045_15	A045_15_scaffold73	POS8187	C	A	0	0	0	1	0	0	1	0	0	1	0	1	0	0	0	1	0	0	0	0	1	1	0	0	1	0	0	0	0	0	0	1	0	0	0	0	0	1	0	0	1	1	1	1
Roseburia_sp900552665	A045_15	A045_15_scaffold76	POS6156	C	T	0	1	1	0	1	0	1	0	0	1	1	1	0	0	0	1	1	0	1	0	1	1	0	0	1	0	0	0	0	0	0	0	0	1	0	0	0	0	0	0	0	0	1	0
Roseburia_sp900552665	A045_15	A045_15_scaffold76	POS7100	G	A	0	0	1	0	1	0	1	0	0	1	1	1	0	0	0	0	1	0	1	0	1	1	0	0	1	0	0	0	0	0	0	0	0	1	0	0	0	1	0	0	1	0	0	0
Roseburia_sp900552665	A045_15	A045_15_scaffold77	POS2645	C	T	0	1	1	0	0	0	0	0	1	0	0	0	1	1	0	0	0	0	0	1	1	0	1	0	0	1	1	0	1	0	0	0	0	1	1	1	0	0	1	0	0	0	1	0
Roseburia_sp900552665	A045_15	A045_15_scaffold77	POS2715	C	T	0	1	1	0	0	0	0	0	1	0	0	0	1	0	0	0	1	0	0	1	0	0	1	0	1	1	1	0	1	0	0	0	0	1	1	0	0	0	1	0	1	0	0	0
Roseburia_sp900552665	A045_15	A045_15_scaffold77	POS4226	A	G	0	1	1	0	0	0	0	0	0	0	1	0	1	1	1	1	1	0	0	0	1	1	1	0	1	0	0	0	0	0	0	0	0	1	0	0	1	1	0	0	1	0	0	1
Roseburia_sp900552665	A045_15	A045_15_scaffold77	POS4363	C	T	0	1	1	0	0	0	1	0	0	1	1	0	1	1	0	1	1	0	0	0	0	1	0	0	0	0	0	1	0	0	0	0	0	0	0	0	0	1	0	1	1	1	1	0
Roseburia_sp900552665	A045_15	A045_15_scaffold77	POS6361	T	C	0	0	1	1	0	1	0	0	0	1	0	0	1	0	0	0	1	0	1	0	0	1	0	0	1	0	0	0	0	0	0	1	0	0	0	0	0	0	0	1	1	0	1	0
Roseburia_sp900552665	A045_15	A045_15_scaffold77	POS6382	T	C	1	0	1	0	0	0	1	0	0	1	1	0	1	0	0	1	1	0	1	0	0	1	0	0	1	0	0	1	0	0	0	1	0	1	0	1	0	0	0	1	1	1	1	0
Roseburia_sp900552665	A045_15	A045_15_scaffold78	POS3246	T	C	1	0	1	0	0	1	1	0	0	0	1	1	0	0	0	1	0	0	1	0	0	1	0	0	1	0	0	0	0	0	0	1	0	0	0	0	0	1	0	0	1	1	0	0
Roseburia_sp900552665	A045_15	A045_15_scaffold78	POS424	C	T	0	1	0	1	0	0	0	0	0	0	1	0	0	1	0	0	0	0	0	0	1	1	1	0	1	0	0	0	0	0	0	0	0	0	0	0	0	1	1	1	0	1	1	0
Roseburia_sp900552665	A045_15	A045_15_scaffold78	POS6395	C	T	1	1	1	0	1	0	1	0	0	1	1	0	0	0	0	1	0	0	1	0	1	0	0	0	1	0	0	0	0	0	0	0	0	0	1	0	0	0	0	0	1	0	1	0
Roseburia_sp900552665	A045_15	A045_15_scaffold78	POS6517	TAAAAAAGC	T	1	1	1	0	1	0	1	0	0	0	1	0	0	0	0	1	0	0	1	0	1	0	0	0	1	0	0	0	0	0	0	0	0	0	1	1	0	0	0	0	1	0	1	0
Roseburia_sp900552665	A045_15	A045_15_scaffold78	POS6796	T	C	0	1	1	0	0	0	1	0	0	1	1	0	0	0	1	0	0	0	1	0	1	0	0	1	1	0	0	0	0	0	0	0	0	0	0	0	0	0	0	1	0	0	1	0
Roseburia_sp900552665	A045_15	A045_15_scaffold79	POS3996	T	C	0	1	1	0	0	0	1	0	0	1	1	1	0	0	0	0	1	0	1	0	0	1	0	0	1	0	0	1	0	0	0	0	0	0	0	1	0	0	0	1	1	1	1	0
Roseburia_sp900552665	A045_15	A045_15_scaffold8	POS100174	T	C	0	0	1	0	0	0	1	0	0	0	1	1	0	0	0	1	1	0	1	0	0	1	0	0	1	0	0	1	0	0	0	0	0	1	0	0	0	0	0	1	0	1	1	0
Roseburia_sp900552665	A045_15	A045_15_scaffold8	POS100303	C	T	1	1	0	0	0	0	1	0	0	1	1	1	0	0	1	1	1	0	1	0	0	1	0	0	1	0	0	1	0	0	0	1	0	1	0	0	0	0	0	1	1	1	1	0
Roseburia_sp900552665	A045_15	A045_15_scaffold8	POS100305	G	C	1	1	0	0	0	0	1	0	0	1	1	1	1	0	1	1	1	0	1	0	0	1	0	0	1	0	0	1	0	0	0	1	0	0	0	0	0	0	0	1	1	1	1	0
Roseburia_sp900552665	A045_15	A045_15_scaffold8	POS14551	T	C	1	0	1	0	0	0	0	0	0	0	1	0	0	0	0	1	0	0	1	0	0	1	0	0	1	0	0	1	0	0	0	0	0	0	0	1	0	1	0	1	1	1	1	0
Roseburia_sp900552665	A045_15	A045_15_scaffold8	POS17014	G	A	1	0	0	0	0	0	1	0	0	1	1	1	0	0	0	1	1	0	1	0	0	1	0	0	0	0	0	1	0	0	0	0	0	0	0	0	0	0	0	1	1	1	0	1
Roseburia_sp900552665	A045_15	A045_15_scaffold8	POS18353	C	T	0	1	1	0	0	1	1	0	0	1	1	1	0	0	0	0	0	0	1	0	1	1	0	0	1	0	0	1	0	0	0	1	0	0	0	0	0	0	0	1	0	1	0	0
Roseburia_sp900552665	A045_15	A045_15_scaffold8	POS20315	A	G	0	0	0	0	0	1	0	0	0	0	1	0	0	0	0	1	0	0	1	0	0	0	0	0	0	0	0	1	0	0	0	1	0	0	0	0	0	1	0	1	1	1	1	1
Roseburia_sp900552665	A045_15	A045_15_scaffold8	POS24168	G	A	0	0	1	0	0	0	1	0	0	0	1	1	0	0	0	1	1	0	0	0	0	0	0	0	1	0	0	1	0	0	0	1	0	0	0	0	0	0	0	1	1	1	0	0
Roseburia_sp900552665	A045_15	A045_15_scaffold8	POS33445	C	T	0	0	1	0	1	1	1	0	0	1	0	1	0	0	0	0	0	0	1	0	0	1	0	0	1	0	0	1	0	0	0	1	0	0	0	0	0	0	0	1	0	1	0	0
Roseburia_sp900552665	A045_15	A045_15_scaffold8	POS33968	G	A	1	0	0	0	0	0	1	0	0	1	1	1	0	0	0	1	0	0	1	0	1	1	0	0	0	0	0	0	0	0	0	1	0	1	0	1	0	1	0	1	1	1	1	0
Roseburia_sp900552665	A045_15	A045_15_scaffold8	POS35162	A	T	0	0	0	0	0	0	1	0	0	1	1	1	0	0	0	1	0	0	1	0	0	1	0	0	1	0	0	1	0	0	0	1	0	0	0	0	0	0	0	1	0	1	1	0
Roseburia_sp900552665	A045_15	A045_15_scaffold8	POS38488	C	T	0	0	1	0	0	1	1	0	0	1	1	0	0	0	0	0	0	0	1	0	1	1	0	0	1	0	0	1	0	0	0	0	0	1	0	0	0	0	0	1	1	0	1	0
Roseburia_sp900552665	A045_15	A045_15_scaffold8	POS47799	G	A	1	0	1	0	0	1	1	0	0	0	1	1	0	0	0	1	0	0	1	0	0	0	0	0	1	0	0	1	0	0	0	0	0	1	1	0	0	0	0	0	1	0	0	0
Roseburia_sp900552665	A045_15	A045_15_scaffold8	POS52944	A	G	1	0	1	0	0	0	1	0	0	0	1	1	0	0	0	0	1	0	1	0	1	1	0	0	1	0	0	1	0	0	0	1	0	0	0	1	0	0	0	1	1	1	1	0
Roseburia_sp900552665	A045_15	A045_15_scaffold8	POS54358	AT	A	1	0	1	1	0	0	0	0	0	0	1	1	0	0	0	1	0	0	1	0	0	0	0	0	1	0	0	1	0	0	0	1	0	1	0	0	0	0	0	1	0	0	0	0
Roseburia_sp900552665	A045_15	A045_15_scaffold8	POS54399	A	G	1	0	1	1	0	0	0	0	0	1	1	1	0	0	0	1	0	0	0	0	0	0	0	0	1	0	0	1	0	0	0	1	0	0	0	0	0	0	0	1	0	0	1	0
Roseburia_sp900552665	A045_15	A045_15_scaffold8	POS56446	A	G	1	0	1	0	0	0	1	0	0	1	1	1	0	0	0	0	0	0	1	0	0	1	0	0	1	0	0	1	0	0	0	1	0	1	0	0	0	1	0	0	1	1	1	0
Roseburia_sp900552665	A045_15	A045_15_scaffold8	POS56476	C	T	1	0	0	0	0	0	1	0	0	1	1	1	0	0	0	1	0	0	1	0	0	1	0	0	1	0	0	1	0	0	0	1	0	1	0	0	0	0	0	1	1	1	1	0
Roseburia_sp900552665	A045_15	A045_15_scaffold8	POS57199	C	T	0	0	1	1	1	0	0	0	0	1	0	0	0	0	0	0	0	0	1	0	0	0	0	0	1	0	0	1	0	0	0	1	0	1	0	0	0	1	0	1	1	1	0	0
Roseburia_sp900552665	A045_15	A045_15_scaffold8	POS59256	A	G	0	0	1	0	0	0	1	0	0	1	1	1	0	0	0	1	0	0	1	0	1	0	0	0	1	0	0	0	0	0	0	0	0	0	1	0	0	0	0	1	0	1	1	0
Roseburia_sp900552665	A045_15	A045_15_scaffold8	POS59511	G	A	0	0	1	1	0	0	1	0	0	1	1	1	0	0	0	1	0	0	1	0	1	0	0	0	1	0	0	0	0	0	0	1	0	0	1	0	0	0	0	1	0	1	0	0
Roseburia_sp900552665	A045_15	A045_15_scaffold8	POS59560	G	T	0	1	1	1	0	0	1	0	0	1	1	1	0	0	0	1	0	0	1	0	1	0	0	0	1	0	0	0	0	0	0	0	0	0	1	0	0	0	0	1	1	1	0	0
Roseburia_sp900552665	A045_15	A045_15_scaffold8	POS64350	C	T	0	0	1	1	1	1	1	0	0	1	1	0	0	0	0	0	0	0	0	0	0	1	0	0	1	0	0	0	0	0	0	1	0	0	0	0	0	1	0	0	1	1	0	0
Roseburia_sp900552665	A045_15	A045_15_scaffold8	POS64569	A	G	0	0	1	1	0	1	0	0	0	1	0	1	0	0	0	1	0	0	0	0	0	1	0	1	1	0	0	0	0	0	0	1	0	0	1	0	0	0	0	1	1	1	0	0
Roseburia_sp900552665	A045_15	A045_15_scaffold8	POS70064	C	T	1	1	1	0	0	1	1	0	0	1	0	1	0	0	0	1	0	0	1	0	0	0	0	0	1	0	0	1	0	0	0	1	0	0	0	0	0	0	0	1	1	1	1	0
Roseburia_sp900552665	A045_15	A045_15_scaffold8	POS72190	T	C	1	0	0	0	0	0	1	0	0	1	1	1	0	0	0	1	0	0	1	0	1	1	0	0	1	0	0	0	0	0	0	1	0	0	0	0	0	0	0	1	1	1	0	0
Roseburia_sp900552665	A045_15	A045_15_scaffold8	POS72217	G	A	1	0	0	0	0	0	1	0	0	1	1	1	0	0	0	1	0	0	1	0	1	1	0	0	1	0	0	0	0	0	0	1	0	0	0	0	0	0	0	1	1	1	0	0
Roseburia_sp900552665	A045_15	A045_15_scaffold8	POS73166	C	A	0	0	1	0	0	0	1	0	0	1	1	1	0	0	0	1	0	0	1	0	1	1	0	0	1	0	0	0	0	0	0	0	0	0	0	0	0	0	0	1	0	1	1	0
Roseburia_sp900552665	A045_15	A045_15_scaffold8	POS73436	G	A	1	0	1	1	0	0	0	0	0	1	1	1	0	0	0	0	0	0	1	0	1	1	0	0	0	0	0	0	0	0	0	1	0	0	0	0	0	0	0	1	0	1	0	0
Roseburia_sp900552665	A045_15	A045_15_scaffold8	POS73568	C	G	1	0	1	0	0	0	1	0	0	1	0	1	0	0	0	0	0	0	1	0	1	1	0	0	1	0	0	0	0	0	0	1	0	0	0	0	0	1	0	1	0	1	0	0
Roseburia_sp900552665	A045_15	A045_15_scaffold8	POS76042	C	A	1	0	1	0	0	1	1	0	0	0	1	1	0	0	0	1	0	0	1	0	0	0	0	0	1	0	0	0	0	0	0	1	0	0	0	0	0	0	0	1	1	0	1	0
Roseburia_sp900552665	A045_15	A045_15_scaffold8	POS78330	T	C	1	0	1	0	0	0	1	0	0	1	1	1	0	0	0	0	0	0	1	0	0	1	0	0	1	0	0	0	0	0	0	1	0	0	0	0	0	0	0	1	0	1	0	1
Roseburia_sp900552665	A045_15	A045_15_scaffold8	POS78948	A	G	1	0	1	0	0	0	1	0	0	1	1	0	0	0	0	1	0	0	1	0	0	1	0	0	1	0	0	0	0	0	0	1	0	0	0	1	0	0	0	1	1	1	1	1
Roseburia_sp900552665	A045_15	A045_15_scaffold8	POS79839	C	T	1	0	0	0	0	0	1	0	0	1	1	1	0	0	0	1	0	0	1	0	1	1	0	0	1	0	0	0	0	0	0	1	0	0	0	0	0	0	0	1	1	1	1	0
Roseburia_sp900552665	A045_15	A045_15_scaffold8	POS80013	T	C	1	0	1	0	0	0	1	0	0	1	1	1	0	0	0	1	0	0	1	0	1	0	0	0	1	0	0	0	0	0	0	1	0	0	0	0	0	0	0	1	1	1	1	0
Roseburia_sp900552665	A045_15	A045_15_scaffold8	POS80815	A	G	0	0	0	0	0	0	1	0	0	1	0	1	0	0	0	0	0	0	1	0	1	1	0	1	0	0	0	0	0	0	0	1	0	0	1	0	0	1	0	1	1	1	0	0
Roseburia_sp900552665	A045_15	A045_15_scaffold8	POS80999	G	A	1	0	1	0	0	0	1	0	0	1	1	1	0	0	0	1	0	0	1	0	0	1	0	0	1	0	0	0	0	0	0	0	0	0	0	0	0	1	0	1	1	1	1	0
Roseburia_sp900552665	A045_15	A045_15_scaffold8	POS81052	C	T	0	0	1	0	0	0	1	0	0	0	1	0	0	0	0	1	0	0	1	0	0	1	0	0	1	0	0	0	0	0	0	0	0	0	0	1	0	1	0	1	1	0	1	0
Roseburia_sp900552665	A045_15	A045_15_scaffold8	POS81109	C	T	1	0	1	0	1	0	1	0	0	0	1	0	0	0	0	1	0	0	1	0	0	1	0	0	1	0	0	0	0	0	0	0	0	0	0	0	0	0	0	1	1	1	1	0
Roseburia_sp900552665	A045_15	A045_15_scaffold8	POS81475	A	G	0	0	1	0	0	0	1	0	0	0	1	0	1	0	0	1	0	0	1	0	0	1	0	0	1	0	0	0	0	0	0	0	0	0	0	0	0	1	0	1	1	0	1	0
Roseburia_sp900552665	A045_15	A045_15_scaffold8	POS84385	C	T	1	1	1	0	0	0	1	0	0	0	1	0	1	0	0	1	0	0	1	0	0	1	0	0	1	0	0	0	0	0	0	1	0	0	0	1	0	0	0	1	1	1	1	0
Roseburia_sp900552665	A045_15	A045_15_scaffold8	POS84397	T	C	1	0	1	0	0	0	1	0	0	0	1	0	1	0	0	1	0	0	1	0	0	1	0	0	1	0	0	0	0	0	0	0	0	0	0	1	0	0	0	1	1	0	1	0
Roseburia_sp900552665	A045_15	A045_15_scaffold8	POS84445	C	T	1	0	1	0	0	0	1	0	0	0	1	0	0	0	0	1	0	0	1	0	0	1	0	0	1	0	0	0	0	0	0	1	0	0	0	1	0	0	0	1	1	1	0	0
Roseburia_sp900552665	A045_15	A045_15_scaffold8	POS84478	T	C	1	1	1	0	0	0	1	0	0	0	1	0	0	0	0	1	0	0	0	0	0	1	0	0	1	0	0	0	0	0	0	0	0	0	0	1	0	1	0	1	1	1	0	0
Roseburia_sp900552665	A045_15	A045_15_scaffold8	POS85598	C	T	1	0	0	0	0	1	1	0	0	1	1	0	1	0	0	1	0	0	1	0	0	1	0	0	1	0	0	0	0	0	0	1	0	0	0	1	0	0	0	1	0	1	0	0
Roseburia_sp900552665	A045_15	A045_15_scaffold8	POS86528	T	C	0	0	1	0	0	1	1	0	0	1	1	1	1	0	0	0	1	0	1	0	0	1	0	1	1	0	0	0	0	0	0	0	0	0	0	0	0	0	0	1	1	1	0	0
Roseburia_sp900552665	A045_15	A045_15_scaffold8	POS86531	G	A	0	0	1	0	0	1	1	0	0	1	1	1	1	0	0	1	1	0	1	0	0	1	0	1	1	0	0	0	0	0	0	0	0	0	0	0	0	0	0	1	1	1	0	0
Roseburia_sp900552665	A045_15	A045_15_scaffold8	POS87461	C	T	0	1	1	1	0	0	1	0	0	0	1	0	0	0	0	1	0	0	0	0	0	1	0	0	1	0	0	0	0	0	0	1	0	0	0	0	0	1	0	1	1	1	0	0
Roseburia_sp900552665	A045_15	A045_15_scaffold8	POS93376	C	T	1	0	1	1	0	0	1	0	0	1	1	1	0	0	0	0	1	0	0	0	0	0	0	0	1	0	0	1	0	0	0	0	0	0	0	0	0	0	0	1	0	1	1	0
Roseburia_sp900552665	A045_15	A045_15_scaffold8	POS95432	C	T	1	1	1	0	1	0	1	0	0	1	1	0	0	0	0	1	1	0	0	0	0	1	0	0	1	0	0	1	0	0	0	1	0	0	0	0	0	0	0	1	0	1	1	0
Roseburia_sp900552665	A045_15	A045_15_scaffold8	POS95679	G	A	1	0	0	0	1	0	1	0	0	1	0	1	0	0	0	1	1	0	1	0	0	1	0	0	0	0	0	1	0	0	0	0	0	0	0	0	0	0	0	1	0	1	1	0
Roseburia_sp900552665	A045_15	A045_15_scaffold8	POS98650	A	G	1	0	0	0	0	0	0	0	0	0	0	1	0	0	0	0	0	0	1	0	1	1	0	1	0	0	0	1	0	0	0	0	0	0	1	0	0	1	0	1	0	1	1	0
Roseburia_sp900552665	A045_15	A045_15_scaffold80	POS435	G	A	0	0	0	0	1	0	1	0	0	1	1	1	0	0	0	1	0	0	0	0	1	0	0	0	1	0	0	1	0	0	0	1	0	0	1	0	0	0	0	1	1	1	0	0
Roseburia_sp900552665	A045_15	A045_15_scaffold81	POS5362	C	T	0	1	1	0	0	0	0	0	0	1	0	1	0	1	1	0	1	0	0	0	0	1	1	0	1	1	0	0	0	0	0	0	1	0	0	0	0	0	0	0	1	0	0	0
Roseburia_sp900552665	A045_15	A045_15_scaffold82	POS1002	C	T	1	0	1	0	0	1	1	0	0	1	1	0	0	0	0	1	0	0	1	0	1	1	0	0	1	0	0	0	0	0	0	0	0	0	0	1	0	0	0	1	0	1	1	1
Roseburia_sp900552665	A045_15	A045_15_scaffold82	POS1973	G	A	1	0	1	0	0	0	0	0	0	1	1	0	1	0	0	0	1	0	1	0	0	0	0	0	1	0	0	0	0	0	0	0	0	0	0	1	0	0	0	0	1	1	0	1
Roseburia_sp900552665	A045_15	A045_15_scaffold82	POS3024	G	A	0	0	0	0	0	0	1	0	0	1	1	1	0	0	0	1	1	0	1	0	0	1	0	0	1	0	0	0	0	0	0	0	0	0	0	1	0	0	0	1	1	1	0	0
Roseburia_sp900552665	A045_15	A045_15_scaffold82	POS657	T	C	1	0	1	0	0	0	0	0	0	1	1	0	0	0	0	1	1	0	1	0	0	1	0	0	1	0	0	1	0	0	0	0	0	0	0	0	0	0	0	1	0	1	1	0
Roseburia_sp900552665	A045_15	A045_15_scaffold82	POS927	T	G	0	0	1	0	0	1	1	0	0	1	0	0	0	0	0	0	0	0	1	0	1	1	0	1	1	0	0	0	0	0	0	0	0	0	0	0	0	1	0	1	0	1	0	0
Roseburia_sp900552665	A045_15	A045_15_scaffold83	POS1247	C	T	0	0	1	0	0	0	1	0	0	1	0	1	0	0	0	0	1	0	1	0	0	0	0	0	1	0	0	1	0	0	0	1	0	0	0	0	0	0	0	1	0	1	1	0
Roseburia_sp900552665	A045_15	A045_15_scaffold83	POS4130	T	C	0	0	1	0	0	0	1	0	0	1	1	1	0	0	0	1	0	0	1	0	1	0	0	0	1	0	0	0	0	0	0	1	0	1	0	0	0	1	0	0	1	0	1	0
Roseburia_sp900552665	A045_15	A045_15_scaffold83	POS4709	T	G	1	1	0	0	0	1	1	0	0	1	1	1	0	0	1	1	0	0	1	0	0	1	0	0	1	0	0	1	0	0	0	0	0	0	0	1	0	0	0	0	1	1	1	0
Roseburia_sp900552665	A045_15	A045_15_scaffold84	POS1847	T	C	0	0	0	0	0	1	1	0	0	1	0	1	0	0	0	1	0	0	1	0	0	1	0	0	1	0	0	1	0	0	0	1	0	0	0	0	0	0	0	1	1	0	1	0
Roseburia_sp900552665	A045_15	A045_15_scaffold84	POS3244	C	T	0	0	1	0	0	1	1	0	0	0	1	1	0	0	0	0	0	0	1	0	0	0	0	0	1	0	0	0	0	0	0	1	0	0	0	0	0	1	0	1	1	0	0	1
Roseburia_sp900552665	A045_15	A045_15_scaffold84	POS3469	C	T	0	0	1	1	0	1	0	0	0	1	1	0	0	0	0	0	0	0	0	0	0	1	0	1	1	0	0	1	0	0	0	1	0	0	1	0	0	1	0	1	1	0	0	0
Roseburia_sp900552665	A045_15	A045_15_scaffold84	POS3589	T	C	0	0	1	1	0	1	0	0	0	1	0	0	0	0	0	0	0	0	1	0	0	1	0	1	1	0	0	1	0	0	0	1	0	0	0	0	0	1	0	1	0	1	0	0
Roseburia_sp900552665	A045_15	A045_15_scaffold85	POS2819	A	G	0	0	1	0	0	1	1	0	0	1	1	1	0	0	0	1	0	0	1	0	0	0	0	0	1	0	0	0	0	0	0	1	0	0	0	1	0	0	0	1	0	1	0	0
Roseburia_sp900552665	A045_15	A045_15_scaffold85	POS2861	A	T	1	0	1	0	0	1	1	0	0	1	1	1	0	0	0	1	0	0	1	0	1	1	0	0	1	0	0	0	0	0	0	1	0	0	0	1	0	0	0	1	0	1	0	0
Roseburia_sp900552665	A045_15	A045_15_scaffold85	POS2941	T	C	1	0	0	0	0	1	1	0	0	1	1	1	0	0	0	1	0	0	1	0	1	0	0	0	1	0	0	0	0	0	0	1	0	0	0	0	0	0	0	1	0	1	0	0
Roseburia_sp900552665	A045_15	A045_15_scaffold86	POS524	A	G	1	0	0	0	0	0	1	0	0	1	1	1	0	0	0	0	1	0	1	0	1	1	0	0	1	0	0	1	0	0	0	0	0	0	0	0	0	0	0	1	1	0	0	0
Roseburia_sp900552665	A045_15	A045_15_scaffold86	POS559	A	G	1	1	1	0	0	0	1	0	0	1	1	1	0	0	0	0	0	0	1	0	1	1	0	0	1	0	0	1	0	0	0	0	0	1	0	0	0	0	0	1	1	0	0	0
Roseburia_sp900552665	A045_15	A045_15_scaffold86	POS568	T	C	1	1	1	0	0	0	1	0	0	1	0	1	0	0	0	0	1	0	1	0	1	1	0	0	1	0	0	1	0	0	0	0	0	1	0	0	0	0	0	1	1	0	0	0
Roseburia_sp900552665	A045_15	A045_15_scaffold9	POS14745	T	A	0	0	0	0	0	1	1	0	0	1	1	1	0	0	0	1	0	0	0	0	0	1	0	1	0	0	0	1	0	0	0	1	0	1	0	0	0	1	0	1	1	0	0	0
Roseburia_sp900552665	A045_15	A045_15_scaffold9	POS15075	G	A	0	0	1	0	0	1	0	0	0	1	1	1	0	0	0	1	0	0	1	0	1	1	0	0	1	0	0	1	0	0	0	1	0	0	1	0	0	1	0	1	1	0	0	0
Roseburia_sp900552665	A045_15	A045_15_scaffold9	POS15084	C	T	0	0	0	0	0	1	0	0	0	1	1	1	0	0	0	1	0	0	0	0	1	1	0	0	0	0	0	1	0	0	0	1	0	0	1	0	0	1	0	1	1	0	0	0
Roseburia_sp900552665	A045_15	A045_15_scaffold9	POS16646	C	A	1	0	1	0	0	1	1	0	0	1	0	1	0	0	0	1	0	0	0	0	0	1	0	0	1	0	0	1	0	0	0	1	0	0	0	0	0	1	0	1	0	0	0	0
Roseburia_sp900552665	A045_15	A045_15_scaffold9	POS19178	G	A	0	0	0	0	1	0	1	0	0	1	0	1	0	0	0	0	0	0	1	0	1	0	0	0	0	0	0	1	0	0	0	1	0	0	1	0	0	1	0	1	0	1	0	1
Roseburia_sp900552665	A045_15	A045_15_scaffold9	POS23601	C	T	1	0	0	0	0	1	0	0	0	0	0	1	0	0	0	0	0	0	1	0	1	0	0	1	0	0	0	1	0	0	0	1	0	0	0	1	0	1	0	1	1	0	1	1
Roseburia_sp900552665	A045_15	A045_15_scaffold9	POS23664	A	G	1	0	1	0	0	0	1	0	0	1	0	1	0	0	0	1	1	0	1	0	0	1	0	0	1	0	0	1	0	0	0	1	0	0	0	1	0	1	0	0	1	0	1	1
Roseburia_sp900552665	A045_15	A045_15_scaffold9	POS28586	C	A	0	0	1	0	1	1	1	0	0	1	1	1	0	0	0	1	0	0	1	0	0	1	0	0	1	0	0	0	0	0	0	1	0	1	0	0	0	0	0	1	1	1	1	0
Roseburia_sp900552665	A045_15	A045_15_scaffold9	POS38004	T	C	0	0	0	0	0	0	1	0	0	1	0	1	0	0	0	1	1	0	1	0	1	1	0	0	1	0	0	1	0	0	0	0	0	0	0	0	0	0	0	1	1	1	1	0
Roseburia_sp900552665	A045_15	A045_15_scaffold9	POS38148	C	T	0	0	1	0	0	0	0	0	0	1	0	1	0	0	0	1	0	0	1	0	1	1	0	0	1	0	0	1	0	0	0	1	0	0	0	0	0	0	0	1	0	1	1	0
Roseburia_sp900552665	A045_15	A045_15_scaffold9	POS38415	G	T	0	1	1	0	0	1	1	0	0	1	1	1	0	0	0	1	0	0	1	0	0	1	0	0	1	0	0	1	0	0	0	0	0	0	0	0	0	0	0	1	0	1	0	0
Roseburia_sp900552665	A045_15	A045_15_scaffold9	POS38478	T	A	0	0	1	0	0	0	1	0	0	1	1	1	0	0	0	0	1	0	1	0	0	1	0	0	1	0	0	1	0	0	0	0	0	0	0	0	0	0	0	1	0	1	0	0
Roseburia_sp900552665	A045_15	A045_15_scaffold9	POS38716	T	C	0	0	0	0	1	0	1	0	0	1	1	1	0	0	0	1	0	0	1	0	0	1	0	1	1	0	0	1	0	0	0	1	0	0	0	0	0	1	0	1	0	1	0	0
Roseburia_sp900552665	A045_15	A045_15_scaffold9	POS39165	C	T	0	0	0	0	0	1	1	0	0	1	1	1	0	0	0	1	0	0	1	0	0	1	0	0	1	0	0	1	0	0	0	0	0	0	0	0	0	1	0	1	0	1	0	0
Roseburia_sp900552665	A045_15	A045_15_scaffold9	POS39171	C	T	0	0	0	0	0	1	1	0	0	1	1	1	0	0	0	1	0	0	1	0	0	1	0	0	1	0	0	1	0	0	0	0	0	0	0	0	0	1	0	1	0	1	0	0
Roseburia_sp900552665	A045_15	A045_15_scaffold9	POS39186	C	A	0	0	0	0	0	1	0	0	0	1	1	1	0	0	0	1	1	0	1	0	0	1	0	1	1	0	0	1	0	0	0	0	0	0	0	0	0	1	0	1	0	1	0	1
Roseburia_sp900552665	A045_15	A045_15_scaffold9	POS39264	A	G	0	0	1	0	0	1	1	0	0	1	1	1	0	0	0	1	1	0	1	0	0	1	0	0	1	0	0	1	0	0	0	0	0	0	0	1	0	0	0	1	1	1	1	1
Roseburia_sp900552665	A045_15	A045_15_scaffold9	POS39279	T	C	0	0	1	0	0	1	1	0	0	0	1	0	0	0	0	1	0	0	1	0	0	1	0	0	1	0	0	1	0	0	0	0	0	0	0	1	0	0	0	1	0	1	0	1
Roseburia_sp900552665	A045_15	A045_15_scaffold9	POS39810	C	G	0	1	1	0	0	1	1	0	0	1	1	0	0	0	0	0	0	0	1	0	1	1	0	0	1	0	0	1	0	0	0	1	0	0	0	0	0	0	0	0	1	0	0	0
Roseburia_sp900552665	A045_15	A045_15_scaffold9	POS43245	C	T	0	0	1	1	0	1	1	0	0	0	1	0	0	0	0	0	0	0	1	0	1	1	0	0	1	0	0	1	0	0	0	0	0	0	0	0	0	1	0	0	1	1	0	0
Roseburia_sp900552665	A045_15	A045_15_scaffold9	POS43257	T	C	0	0	1	1	0	1	1	0	0	0	1	0	0	0	0	0	0	0	1	0	1	1	0	0	1	0	0	1	0	0	0	0	0	0	0	0	0	1	0	0	1	1	0	0
Roseburia_sp900552665	A045_15	A045_15_scaffold9	POS45198	G	A	0	0	0	0	0	1	1	0	0	1	1	0	0	0	0	1	1	0	1	0	0	0	0	0	1	0	0	1	0	0	0	1	0	1	0	0	0	0	0	1	1	0	1	0
Roseburia_sp900552665	A045_15	A045_15_scaffold9	POS51880	A	G	0	0	1	0	0	1	1	0	0	1	1	0	0	0	0	0	0	0	1	0	0	1	0	0	1	0	0	1	0	0	0	0	0	1	0	0	0	0	0	0	1	1	1	0
Roseburia_sp900552665	A045_15	A045_15_scaffold9	POS52461	C	T	0	0	1	0	0	0	1	0	0	1	1	1	0	0	0	1	0	0	1	0	0	1	0	0	1	0	0	1	0	0	0	0	0	1	0	0	0	1	0	1	0	1	1	0
Roseburia_sp900552665	A045_15	A045_15_scaffold9	POS52853	A	G	0	0	0	0	0	0	1	0	0	1	1	1	0	0	0	1	0	0	1	0	0	1	0	0	0	0	0	0	0	0	0	1	0	0	0	0	0	1	0	1	1	1	1	0
Roseburia_sp900552665	A045_15	A045_15_scaffold9	POS57012	G	A	1	0	0	0	0	1	1	0	0	1	1	0	0	0	0	1	1	0	1	0	0	1	0	0	0	0	0	1	0	0	0	1	0	0	0	0	0	0	0	0	1	1	0	0
Roseburia_sp900552665	A045_15	A045_15_scaffold9	POS57612	C	T	0	0	0	0	0	0	1	0	0	1	1	0	0	0	0	1	1	0	1	0	1	1	0	0	0	0	0	0	0	0	0	1	0	1	0	0	0	0	0	1	0	1	1	0
Roseburia_sp900552665	A045_15	A045_15_scaffold9	POS57783	A	G	0	1	0	0	0	0	1	0	0	0	1	0	0	0	1	1	0	0	1	0	1	1	0	0	0	0	0	0	0	0	0	1	0	1	1	0	0	1	0	1	1	0	0	0
Roseburia_sp900552665	A045_15	A045_15_scaffold9	POS59000	T	C	1	0	0	0	0	0	1	0	0	1	1	0	0	0	0	1	1	0	1	0	1	1	0	0	0	0	0	1	0	0	0	0	0	0	0	0	0	0	0	1	1	1	0	0
Roseburia_sp900552665	A045_15	A045_15_scaffold9	POS59201	C	T	0	0	0	0	0	0	1	0	0	1	1	0	0	0	0	1	1	0	1	0	1	1	0	0	0	0	0	1	0	0	0	1	0	0	0	0	0	0	0	1	1	1	0	0
Roseburia_sp900552665	A045_15	A045_15_scaffold9	POS63240	A	G	0	0	1	0	0	1	0	0	0	1	1	1	0	0	0	1	0	0	1	0	0	1	0	0	1	0	0	0	0	0	0	1	0	0	0	0	0	0	0	0	1	1	1	0
Roseburia_sp900552665	A045_15	A045_15_scaffold9	POS64516	G	A	0	0	1	0	0	1	0	0	0	1	1	0	0	0	0	1	1	0	1	0	0	0	0	0	1	0	0	0	0	0	0	0	0	0	0	0	0	1	0	0	1	1	1	0
Roseburia_sp900552665	A045_15	A045_15_scaffold9	POS64549	A	G	0	0	1	0	1	1	1	0	0	1	1	0	0	0	0	1	1	0	1	0	0	0	0	0	1	0	0	1	0	0	0	0	0	0	0	0	0	0	0	0	1	1	1	0
Roseburia_sp900552665	A045_15	A045_15_scaffold9	POS67571	C	T	1	0	1	0	0	1	0	0	0	1	0	1	0	0	0	1	1	0	1	0	0	1	0	0	1	0	0	0	0	0	0	0	0	0	0	0	0	0	0	1	1	1	1	0
Roseburia_sp900552665	A045_15	A045_15_scaffold9	POS70799	G	T	1	0	1	0	0	0	1	0	0	1	1	1	1	0	0	1	1	0	1	0	0	1	0	0	1	0	0	0	0	0	0	1	0	0	0	0	0	0	0	1	0	1	0	0
Roseburia_sp900552665	A045_15	A045_15_scaffold9	POS73866	G	A	0	0	1	0	0	1	1	0	0	1	0	1	0	0	0	1	0	0	1	0	1	1	0	0	1	0	0	0	0	0	0	1	0	0	0	0	0	0	0	1	0	0	1	0
Roseburia_sp900552665	A045_15	A045_15_scaffold9	POS75435	G	A	1	0	0	0	0	1	0	0	0	0	1	1	0	0	0	1	0	0	1	0	0	1	0	0	1	0	0	0	0	0	0	1	0	1	0	0	0	1	0	0	1	1	0	0
Roseburia_sp900552665	A045_15	A045_15_scaffold9	POS81188	G	A	1	1	0	0	1	1	1	0	0	1	1	1	0	0	0	1	0	0	1	0	0	1	0	0	1	0	0	1	0	0	0	1	0	0	0	1	0	0	0	1	1	1	1	0
Roseburia_sp900552665	A045_15	A045_15_scaffold9	POS81738	C	T	1	0	0	0	0	1	1	0	0	1	1	1	0	0	0	0	1	0	1	0	0	1	0	0	1	0	0	1	0	0	0	0	0	1	0	0	0	0	0	1	1	1	1	0
Roseburia_sp900552665	A045_15	A045_15_scaffold9	POS82064	G	C	0	0	0	0	0	0	1	0	0	1	1	1	0	0	0	1	0	0	1	0	0	1	0	0	1	0	0	1	0	0	0	1	0	0	0	0	0	0	0	1	1	1	0	0
Roseburia_sp900552665	A045_15	A045_15_scaffold9	POS82112	C	T	0	0	0	0	0	0	1	0	0	1	1	1	0	0	0	1	0	0	1	0	0	1	0	0	1	0	0	1	0	0	0	1	0	0	0	0	0	0	0	1	1	1	0	0
Roseburia_sp900552665	A045_15	A045_15_scaffold9	POS82124	A	G	0	0	0	0	0	0	1	0	0	1	1	1	0	0	0	1	0	0	1	0	0	1	0	0	1	0	0	1	0	0	0	1	0	0	0	0	0	0	0	1	1	1	0	0
Roseburia_sp900552665	A045_15	A045_15_scaffold9	POS82406	A	G	1	0	0	0	0	1	1	0	0	1	1	1	0	0	0	0	1	0	1	0	0	1	0	0	1	0	0	1	0	0	0	1	0	0	0	0	0	0	0	1	1	1	1	0
Roseburia_sp900552665	A045_15	A045_15_scaffold9	POS82412	T	C	1	0	1	0	0	1	1	0	0	1	1	1	0	0	0	0	1	0	1	0	0	1	0	0	1	0	0	1	0	0	0	1	0	0	0	0	0	0	0	1	1	1	1	0
Roseburia_sp900552665	A045_15	A045_15_scaffold9	POS82706	T	C	0	0	0	0	0	1	0	0	0	1	1	1	0	0	0	0	0	0	1	0	0	1	0	0	1	0	0	1	0	0	0	1	0	0	0	1	0	0	0	1	0	1	1	0
Roseburia_sp900552665	A045_15	A045_15_scaffold9	POS82995	C	T	1	0	0	0	0	1	1	0	0	0	1	1	0	0	0	0	0	0	0	0	0	1	0	0	1	0	0	0	0	0	0	1	0	0	0	0	0	1	0	1	0	1	0	1
Roseburia_sp900552665	A045_15	A045_15_scaffold9	POS83031	A	G	1	0	0	0	0	1	1	0	0	0	1	1	0	0	0	0	0	0	0	0	0	1	0	0	1	0	0	0	0	0	0	1	0	0	0	0	0	1	0	1	0	1	1	0
Roseburia_sp900552665	A045_15	A045_15_scaffold9	POS83073	C	A	1	0	0	0	0	1	1	0	0	0	1	1	0	0	0	0	0	0	0	0	0	1	0	0	1	0	0	0	0	0	0	1	0	0	0	0	0	1	0	1	0	1	1	0
Roseburia_sp900552665	A045_15	A045_15_scaffold9	POS83607	T	C	0	0	0	0	0	1	1	0	0	1	1	1	0	0	0	0	1	0	0	0	0	1	0	0	1	0	0	1	0	0	0	1	0	0	1	0	0	0	0	1	0	1	0	0
Roseburia_sp900552665	A045_15	A045_15_scaffold9	POS84187	A	G	0	0	1	0	0	0	1	0	0	1	1	1	0	0	0	1	0	0	1	0	1	1	0	1	0	0	0	1	0	0	0	1	0	0	0	1	0	0	0	1	1	1	1	0
Roseburia_sp900552665	A045_15	A045_15_scaffold9	POS89464	G	A	0	0	1	1	0	1	1	0	0	1	1	0	0	0	0	1	0	0	1	0	1	1	0	0	1	0	0	0	0	0	0	0	0	0	0	1	0	1	0	0	1	1	0	0
Roseburia_sp900552665	A045_15	A045_15_scaffold9	POS89475	A	G	0	0	1	0	0	1	1	0	0	1	1	0	0	0	0	1	0	0	1	0	1	1	0	0	1	0	0	0	0	0	0	0	0	0	0	1	0	0	0	0	1	1	0	0
Roseburia_sp900552665	A045_15	A045_15_scaffold9	POS90451	A	G	0	0	1	1	0	1	1	0	0	1	0	0	0	0	0	1	0	0	1	0	0	1	0	0	1	0	0	1	0	0	0	0	0	0	0	0	0	1	0	1	1	1	0	0
Roseburia_sp900552665	A045_15	A045_15_scaffold9	POS90453	A	G	0	0	1	1	0	1	1	0	0	1	0	0	0	0	0	1	0	0	1	0	0	1	0	0	1	0	0	1	0	0	0	0	0	0	0	0	0	1	0	1	1	1	0	0
Dorea_A_longicatena_B	A047_6	A047_6_scaffold37	POS24864	C	T	0	0	1	0	0	0	1	0	1	0	0	0	0	0	0	1	1	0	1	1	1	1	0	1	0	0	0	1	1	0	0	0	0	1	0	0	0	0	1	0	0	0	0	0
Dorea_A_longicatena_B	A047_6	A047_6_scaffold41	POS12988	A	G	0	0	0	0	1	0	0	0	1	0	1	0	0	0	0	1	1	0	1	0	1	1	0	1	0	0	1	0	0	0	0	1	0	0	1	0	0	0	1	1	1	0	1	0
Dorea_A_longicatena_B	A047_6	A047_6_scaffold41	POS3043	G	A	1	0	0	1	0	0	1	1	0	0	0	0	0	0	0	0	0	0	1	0	0	0	0	1	1	1	1	0	1	1	0	0	0	0	0	0	1	0	1	0	0	1	0	0
Dorea_A_longicatena_B	A047_6	A047_6_scaffold51	POS531	A	G	1	0	0	0	0	0	0	0	0	0	0	0	1	0	1	1	0	0	1	0	0	0	0	1	0	1	0	0	0	0	0	1	0	1	1	0	0	0	1	1	0	0	0	1
Dorea_A_longicatena_B	A047_6	A047_6_scaffold78	POS5980	A	G	1	0	1	0	0	0	1	0	0	1	1	1	0	0	0	1	0	0	1	0	1	1	0	0	1	0	0	1	0	0	0	0	0	0	0	0	0	0	0	0	0	0	1	0
Dorea_A_longicatena_B	A047_6	A047_6_scaffold87	POS1921	T	C	0	1	1	0	0	1	0	0	0	0	1	1	0	1	0	0	0	0	1	1	0	1	0	1	0	1	0	1	1	0	0	0	0	0	0	0	0	0	0	0	0	0	0	0
Enterocloster_sp001517625	A051_7	A051_7_scaffold27	POS7454	C	T	0	0	0	1	1	1	0	0	0	1	0	0	0	1	0	1	0	0	0	0	1	0	0	0	1	0	0	0	0	0	0	1	0	0	0	0	1	0	0	1	0	0	1	0
Coprobacter_secundus	A052_4	A052_4_scaffold147	POS2212	G	A	1	0	0	1	0	1	0	0	0	1	0	1	0	1	0	1	0	0	1	1	1	0	0	0	0	0	1	1	0	0	1	0	0	0	0	0	0	0	0	1	0	0	0	0
Anaerotruncus_colihominis	A053_10	A053_10_scaffold29	POS12071	G	T	1	0	1	0	1	0	0	0	1	0	0	0	0	1	0	1	1	0	0	0	0	0	0	0	1	0	0	0	0	0	0	0	1	0	0	1	1	0	1	1	0	0	0	0
Anaerotruncus_colihominis	A053_10	A053_10_scaffold29	POS19534	A	G	0	0	0	0	0	1	0	0	0	1	0	1	0	0	0	1	1	0	1	0	1	1	0	0	0	0	0	0	0	0	0	1	1	1	0	0	1	0	1	0	0	1	0	1
Anaerotruncus_colihominis	A053_10	A053_10_scaffold29	POS5940	A	T	0	0	1	1	0	1	0	0	1	1	1	0	0	1	0	1	0	0	0	0	0	0	0	0	0	0	0	1	0	0	1	0	0	1	0	1	1	0	0	1	0	0	0	0
Parabacteroides_merdae	A053_6	A053_6_scaffold2	POS69579	G	A	0	0	1	0	0	0	0	0	0	1	0	0	0	0	0	1	1	0	0	1	0	1	1	0	0	0	0	1	0	0	1	0	0	0	0	1	0	1	1	1	0	0	0	0
Hungatella_sp005845265	A053_7	A053_7_scaffold94	POS3636	G	A	1	0	0	0	0	1	0	0	1	0	0	0	1	0	1	0	0	0	0	1	0	1	1	0	0	1	0	1	0	0	1	0	0	1	0	0	0	0	0	0	0	1	0	1
Agathobacter_rectalis	A056_11	A056_11_scaffold1	POS12193	A	G	0	0	1	0	0	1	1	0	1	0	0	1	1	0	1	0	1	0	0	1	0	0	0	0	0	0	0	0	0	1	0	0	0	0	0	0	1	0	0	1	0	0	0	1
Agathobacter_rectalis	A056_11	A056_11_scaffold1	POS146413	A	G	0	0	1	0	0	1	0	0	1	0	0	1	0	0	1	0	1	0	0	1	0	0	0	0	0	0	0	1	0	1	0	0	0	0	0	0	1	0	0	0	0	1	0	1
Agathobacter_rectalis	A056_11	A056_11_scaffold1	POS146416	G	T	0	0	1	0	0	1	0	0	1	0	0	1	0	0	1	0	1	0	0	1	0	0	0	0	0	0	0	1	0	1	0	0	0	0	0	0	1	0	0	0	0	1	0	1
Agathobacter_rectalis	A056_11	A056_11_scaffold1	POS146422	T	C	0	0	1	0	0	1	0	0	1	0	0	1	0	0	1	0	1	0	0	1	0	0	0	0	0	0	0	1	0	1	0	0	0	0	0	0	1	0	0	0	0	1	0	1
Agathobacter_rectalis	A056_11	A056_11_scaffold1	POS60981	A	C	0	0	1	0	1	1	0	0	0	1	0	1	1	0	0	1	1	0	0	0	0	0	0	0	0	0	0	1	0	0	1	0	0	0	0	0	1	0	0	0	0	0	0	1
Agathobacter_rectalis	A056_11	A056_11_scaffold1	POS60997	A	G	0	0	1	0	1	1	0	0	1	1	0	1	1	0	0	1	1	0	0	0	0	0	0	0	0	0	0	1	0	0	1	0	0	1	0	0	1	0	0	0	0	0	0	1
Agathobacter_rectalis	A056_11	A056_11_scaffold1	POS61000	C	A	0	0	1	0	1	1	0	0	1	1	0	1	1	0	1	1	1	0	0	0	0	0	0	0	0	0	0	1	0	0	1	0	0	1	0	0	1	0	0	0	0	0	0	1
Agathobacter_rectalis	A056_11	A056_11_scaffold1	POS61003	G	A	0	0	1	0	1	1	0	0	1	1	0	1	1	0	1	1	1	0	0	0	0	0	0	0	0	0	0	0	0	1	1	0	0	1	0	0	1	0	0	0	0	0	0	1
Agathobacter_rectalis	A056_11	A056_11_scaffold10	POS51449	T	C	0	0	0	0	1	1	1	0	0	1	0	0	1	0	0	0	1	0	0	1	0	0	0	0	0	0	0	0	1	1	0	0	0	0	0	0	1	0	0	1	0	0	0	1
Agathobacter_rectalis	A056_11	A056_11_scaffold10	POS97821	A	G	0	0	1	0	1	0	1	0	1	0	0	1	1	0	1	1	1	0	0	1	0	0	0	0	0	0	0	0	0	1	0	0	0	0	1	0	0	0	0	0	0	0	0	1
Agathobacter_rectalis	A056_11	A056_11_scaffold11	POS6890	C	T	0	0	1	0	0	1	0	0	0	1	0	1	0	0	1	1	1	0	0	1	0	0	0	0	0	0	0	0	0	1	1	0	0	0	0	0	0	0	0	0	0	1	0	1
Agathobacter_rectalis	A056_11	A056_11_scaffold12	POS61501	G	A	0	0	0	0	0	0	0	0	1	0	0	0	1	0	0	1	1	0	0	1	0	0	0	0	0	0	0	0	1	1	0	0	0	0	0	0	1	0	0	1	1	1	0	1
Agathobacter_rectalis	A056_11	A056_11_scaffold13	POS43875	C	T	0	0	1	0	0	1	0	0	1	0	0	1	1	0	1	1	1	0	0	1	0	0	0	0	0	0	0	0	0	1	0	0	0	0	1	0	0	0	0	1	0	0	0	1
Agathobacter_rectalis	A056_11	A056_11_scaffold14	POS29015	C	T	0	0	1	1	0	0	1	0	1	0	0	1	0	0	1	1	1	0	0	1	0	0	0	0	0	0	0	0	0	1	1	1	0	0	0	0	0	0	0	0	0	0	0	1
Agathobacter_rectalis	A056_11	A056_11_scaffold15	POS41150	T	C	0	0	1	0	0	0	0	0	0	1	0	0	1	0	1	1	1	0	0	1	1	0	0	0	0	0	0	0	0	0	1	0	0	0	1	0	1	0	0	0	0	0	0	1
Agathobacter_rectalis	A056_11	A056_11_scaffold18	POS30848	T	C	0	0	1	0	0	0	0	0	0	1	0	1	1	0	1	0	1	0	0	1	0	0	0	0	0	0	0	1	0	1	0	0	0	1	0	0	1	0	0	0	0	0	0	1
Agathobacter_rectalis	A056_11	A056_11_scaffold18	POS31689	T	A	0	0	1	1	0	0	0	0	0	0	0	1	1	0	1	1	1	0	0	1	0	0	0	0	0	0	0	1	0	1	0	0	0	1	0	0	0	0	0	0	0	0	0	1
Agathobacter_rectalis	A056_11	A056_11_scaffold18	POS42018	A	T	0	0	0	0	0	0	0	0	1	1	0	1	0	0	1	1	1	0	0	1	0	0	0	0	0	0	0	0	0	1	1	1	0	0	0	0	1	0	0	0	0	1	0	1
Agathobacter_rectalis	A056_11	A056_11_scaffold18	POS49571	A	T	0	0	1	1	0	0	0	0	1	1	0	1	0	0	1	1	1	0	0	1	0	0	0	0	0	0	0	0	0	1	0	0	0	1	0	0	0	0	0	0	0	0	0	1
Agathobacter_rectalis	A056_11	A056_11_scaffold19	POS19072	T	C	0	0	1	0	0	0	1	0	1	1	0	1	0	0	1	1	1	0	0	0	0	0	0	0	0	0	0	0	0	1	0	1	0	1	0	0	0	0	0	0	0	0	0	1
Agathobacter_rectalis	A056_11	A056_11_scaffold2	POS190589	G	A	0	0	0	0	1	0	0	0	0	0	0	0	0	0	0	0	1	0	1	1	1	1	0	1	0	0	1	1	0	0	0	1	0	1	0	0	0	1	0	0	0	1	0	1
Agathobacter_rectalis	A056_11	A056_11_scaffold2	POS191634	C	G	0	0	0	1	0	0	0	0	1	0	0	0	0	0	0	0	1	0	1	1	1	0	0	1	0	0	1	1	1	0	0	1	0	1	0	0	0	0	1	0	0	0	0	1
Agathobacter_rectalis	A056_11	A056_11_scaffold2	POS191635	T	C	0	0	0	0	0	0	0	0	1	0	0	0	0	0	0	0	1	0	1	1	1	0	0	1	0	0	1	1	1	0	0	1	0	1	0	0	0	0	1	0	0	0	0	1
Agathobacter_rectalis	A056_11	A056_11_scaffold2	POS191657	G	T	0	0	0	1	0	0	0	0	1	0	0	0	0	0	0	0	1	0	1	1	1	0	0	1	0	0	1	1	1	0	0	1	0	1	0	0	0	0	1	0	0	0	0	1
Agathobacter_rectalis	A056_11	A056_11_scaffold2	POS191874	T	C	0	0	1	0	1	0	0	0	1	0	0	0	1	0	0	0	1	0	0	1	1	1	0	1	0	0	0	1	0	0	0	1	0	0	0	0	0	0	1	0	0	1	0	1
Agathobacter_rectalis	A056_11	A056_11_scaffold2	POS197527	T	C	0	0	1	1	1	0	0	0	1	1	0	0	0	0	0	0	0	0	1	0	0	1	0	1	0	0	1	0	1	0	0	1	0	0	1	0	0	0	0	0	0	0	0	1
Agathobacter_rectalis	A056_11	A056_11_scaffold2	POS199007	T	G	0	0	1	0	1	0	0	0	0	1	0	0	0	0	0	0	1	0	1	0	1	0	0	0	0	0	1	0	1	0	0	1	1	0	1	0	0	0	1	0	0	0	0	1
Agathobacter_rectalis	A056_11	A056_11_scaffold2	POS205485	C	T	0	0	1	1	1	0	0	0	1	0	0	0	1	0	0	0	0	0	1	0	0	1	0	1	0	0	1	0	0	0	0	0	1	0	1	0	0	0	1	1	0	0	0	1
Agathobacter_rectalis	A056_11	A056_11_scaffold2	POS207291	T	C	0	0	0	1	1	0	0	0	1	0	0	0	1	0	0	0	0	0	1	0	0	1	0	1	0	0	1	0	0	1	0	1	0	0	1	0	0	0	1	0	0	0	0	1
Agathobacter_rectalis	A056_11	A056_11_scaffold2	POS208183	A	G	0	0	0	1	1	0	0	0	1	1	0	0	0	0	0	0	1	0	1	0	1	0	0	1	1	0	1	0	1	0	0	0	1	0	0	0	0	1	0	1	0	0	0	1
Agathobacter_rectalis	A056_11	A056_11_scaffold2	POS208373	C	T	0	0	0	1	1	0	0	0	1	1	0	0	0	0	0	0	0	0	1	0	0	1	0	1	0	0	1	0	1	0	0	1	1	0	0	0	0	1	0	0	0	0	0	1
Agathobacter_rectalis	A056_11	A056_11_scaffold2	POS208427	T	C	0	0	0	1	0	0	0	0	1	1	0	0	0	0	0	0	1	0	1	0	0	1	0	0	0	0	1	0	1	0	0	1	0	0	1	0	0	1	0	1	0	0	0	1
Agathobacter_rectalis	A056_11	A056_11_scaffold2	POS208818	T	G	0	0	0	1	0	0	1	0	0	1	0	0	0	0	0	0	1	0	1	0	1	0	0	0	1	0	1	0	1	1	1	0	1	0	1	0	0	0	0	0	0	0	0	0
Agathobacter_rectalis	A056_11	A056_11_scaffold2	POS209510	A	G	0	0	0	0	1	0	0	0	1	1	0	0	0	0	0	0	0	0	0	0	1	1	0	1	0	0	0	0	1	1	0	0	0	0	0	0	0	1	1	1	0	0	1	1
Agathobacter_rectalis	A056_11	A056_11_scaffold2	POS210219	A	G	0	0	0	1	1	0	0	0	1	1	0	0	0	0	0	0	1	0	1	0	0	1	0	1	1	0	1	0	0	0	0	1	1	0	1	0	0	1	0	0	0	0	1	1
Agathobacter_rectalis	A056_11	A056_11_scaffold2	POS210514	C	T	0	1	0	1	1	1	1	0	1	1	0	0	1	0	0	0	1	0	1	0	0	0	0	0	1	0	1	0	0	0	0	1	0	0	1	0	0	1	0	0	0	0	1	1
Agathobacter_rectalis	A056_11	A056_11_scaffold2	POS210843	G	A	0	0	0	1	1	1	1	0	1	1	0	0	0	0	0	0	1	0	1	0	1	1	0	1	1	0	1	0	1	1	0	1	1	0	1	0	0	1	0	1	0	0	0	1
Agathobacter_rectalis	A056_11	A056_11_scaffold2	POS210892	A	G	0	0	0	0	1	1	0	0	1	0	0	0	0	0	0	0	0	0	0	0	1	0	0	0	1	0	1	0	1	1	0	1	1	0	0	0	0	1	0	1	0	0	0	1
Agathobacter_rectalis	A056_11	A056_11_scaffold2	POS210964	A	G	0	0	0	1	1	1	0	0	1	1	0	0	1	0	0	0	0	0	1	0	0	0	0	1	0	0	1	0	1	1	0	0	1	0	1	0	0	1	0	1	0	0	0	1
Agathobacter_rectalis	A056_11	A056_11_scaffold2	POS212177	T	C	0	0	0	1	1	0	0	0	1	0	0	0	1	0	0	0	1	0	1	0	1	0	0	1	1	0	1	0	1	0	0	1	0	0	1	0	0	1	0	0	0	0	1	1
Agathobacter_rectalis	A056_11	A056_11_scaffold2	POS212351	G	A	0	0	0	0	1	0	1	0	0	0	0	0	1	0	0	0	1	0	1	0	1	0	0	1	1	0	1	0	1	0	0	1	0	0	0	0	0	1	1	0	0	0	0	1
Agathobacter_rectalis	A056_11	A056_11_scaffold2	POS212525	A	G	0	0	0	0	1	0	1	0	0	1	0	0	1	0	0	0	1	0	1	0	0	0	0	1	0	0	1	0	0	0	0	1	0	0	0	0	0	1	1	0	0	0	1	1
Agathobacter_rectalis	A056_11	A056_11_scaffold2	POS212941	T	C	0	0	0	1	1	0	1	0	1	1	0	0	0	0	0	0	0	0	1	1	1	1	0	1	1	0	1	0	1	0	0	1	0	0	1	0	0	0	0	1	0	0	1	1
Agathobacter_rectalis	A056_11	A056_11_scaffold2	POS214487	T	C	0	0	0	1	0	0	0	0	1	1	0	0	1	0	0	0	1	0	1	0	0	1	0	1	0	0	1	0	0	0	0	1	0	0	1	0	0	0	1	1	0	0	0	0
Agathobacter_rectalis	A056_11	A056_11_scaffold2	POS215278	A	C	0	0	0	1	0	0	0	0	1	1	0	0	0	0	0	0	1	0	1	0	1	1	0	1	1	0	1	0	1	0	0	1	0	1	0	0	0	0	0	0	0	0	1	1
Agathobacter_rectalis	A056_11	A056_11_scaffold2	POS215368	G	A	0	0	0	0	0	0	0	0	1	1	0	0	0	0	0	1	0	0	1	0	1	1	0	1	0	0	1	0	1	0	0	1	0	1	0	0	0	1	0	0	0	0	1	1
Agathobacter_rectalis	A056_11	A056_11_scaffold2	POS217034	A	G	0	0	0	1	1	0	0	0	0	1	0	0	0	0	0	0	0	0	1	1	1	0	0	1	0	0	0	0	1	0	0	1	0	1	1	0	0	1	0	0	0	0	0	1
Agathobacter_rectalis	A056_11	A056_11_scaffold2	POS81297	T	A	0	0	1	1	0	1	0	0	1	0	0	0	0	0	1	1	1	0	0	1	1	0	0	0	0	0	0	1	0	1	0	1	0	0	0	0	0	0	0	0	0	0	0	1
Agathobacter_rectalis	A056_11	A056_11_scaffold24	POS4778	C	A	0	0	0	0	1	1	0	0	1	0	0	0	0	0	1	1	0	0	1	1	0	0	0	0	0	0	0	0	1	1	0	1	0	0	0	0	1	0	0	0	0	0	0	1
Agathobacter_rectalis	A056_11	A056_11_scaffold25	POS35286	T	C	0	0	1	0	0	0	0	0	1	1	0	0	0	0	1	0	1	0	0	1	0	0	0	0	0	0	0	1	0	1	0	1	0	1	0	0	0	1	0	0	0	0	0	1
Agathobacter_rectalis	A056_11	A056_11_scaffold25	POS733	A	T	0	0	1	0	0	1	0	0	1	1	0	0	0	0	1	1	1	0	1	1	1	0	0	0	0	0	0	0	0	0	0	1	0	0	1	0	0	1	0	0	0	1	0	0
Agathobacter_rectalis	A056_11	A056_11_scaffold26	POS9689	C	T	0	0	0	1	0	0	0	0	0	0	0	0	0	0	0	0	1	0	0	1	0	0	0	0	0	0	0	1	1	1	0	1	0	1	1	0	1	0	0	1	0	0	0	1
Agathobacter_rectalis	A056_11	A056_11_scaffold3	POS109515	C	T	0	0	1	1	0	0	1	0	1	1	0	0	1	0	1	1	1	0	0	1	0	0	0	0	0	0	0	0	0	1	0	0	0	1	1	0	0	0	0	0	0	0	0	1
Agathobacter_rectalis	A056_11	A056_11_scaffold3	POS109520	A	G	0	0	1	1	0	0	0	0	1	1	0	0	1	0	0	1	1	0	0	1	0	0	0	0	0	0	0	0	0	1	0	1	0	1	1	0	0	0	0	0	0	0	0	1
Agathobacter_rectalis	A056_11	A056_11_scaffold3	POS109524	C	A	0	0	1	0	0	1	0	0	1	1	0	0	1	0	0	1	1	0	0	1	0	0	0	0	0	0	0	0	0	1	0	0	0	0	1	0	0	0	0	0	0	1	0	1
Agathobacter_rectalis	A056_11	A056_11_scaffold3	POS166921	G	A	0	0	1	1	0	0	1	0	0	0	0	0	1	0	0	1	1	0	1	0	0	0	0	0	0	0	0	0	0	1	0	1	0	0	0	0	1	0	0	0	0	1	0	1
Agathobacter_rectalis	A056_11	A056_11_scaffold30	POS28203	T	A	0	0	1	0	0	0	0	0	1	1	0	0	1	0	1	1	1	0	0	1	0	0	0	0	0	0	0	0	1	1	0	0	0	0	1	0	1	0	0	0	0	0	0	1
Agathobacter_rectalis	A056_11	A056_11_scaffold32	POS9450	G	T	0	0	1	0	1	1	0	0	0	0	0	0	1	0	1	1	1	0	0	1	0	0	0	0	0	0	0	1	0	1	0	0	0	0	0	0	1	0	0	1	0	0	0	1
Agathobacter_rectalis	A056_11	A056_11_scaffold34	POS498	C	T	0	0	1	1	0	0	1	0	1	1	0	1	0	0	1	1	1	0	0	1	1	0	0	0	0	0	0	1	0	0	0	0	0	0	0	0	0	0	0	0	0	0	0	1
Agathobacter_rectalis	A056_11	A056_11_scaffold37	POS16944	G	A	0	0	1	0	0	0	0	0	0	0	1	1	0	0	0	1	1	0	1	1	0	0	1	0	0	1	0	0	0	0	0	1	0	1	0	0	0	0	0	1	0	0	0	1
Agathobacter_rectalis	A056_11	A056_11_scaffold4	POS60785	G	C	0	0	1	0	0	0	1	0	0	0	0	1	1	0	0	1	1	0	0	1	0	0	0	0	0	0	0	0	1	1	0	0	0	0	0	0	1	0	0	1	0	0	0	1
Agathobacter_rectalis	A056_11	A056_11_scaffold4	POS60786	T	C	0	0	1	0	0	0	1	0	1	0	0	1	1	0	0	1	1	0	0	1	0	0	0	0	0	0	0	0	1	1	0	0	0	0	0	0	1	0	0	1	0	0	0	1
Agathobacter_rectalis	A056_11	A056_11_scaffold4	POS74463	C	G	0	0	0	0	1	0	0	0	0	0	0	1	1	0	1	1	1	0	0	1	0	0	0	0	0	0	0	0	1	1	0	0	0	0	0	0	1	0	0	1	0	0	0	1
Agathobacter_rectalis	A056_11	A056_11_scaffold46	POS10773	T	A	0	1	0	0	0	0	0	0	0	1	1	0	1	0	0	1	0	0	1	1	0	1	0	1	0	0	0	1	0	0	0	0	0	0	0	0	1	0	0	1	0	1	0	0
Agathobacter_rectalis	A056_11	A056_11_scaffold46	POS11843	G	A	0	1	1	0	0	0	1	0	0	0	0	0	0	0	0	1	1	0	0	0	0	1	1	0	0	1	0	0	0	0	0	1	0	1	0	0	1	0	0	0	1	0	1	0
Agathobacter_rectalis	A056_11	A056_11_scaffold46	POS11845	C	T	0	1	1	0	0	0	1	0	0	0	0	0	0	0	0	1	1	0	0	0	0	1	1	0	0	1	0	0	0	0	0	1	0	1	0	0	1	0	0	0	1	0	1	0
Agathobacter_rectalis	A056_11	A056_11_scaffold48	POS2230	T	C	1	1	0	1	0	0	1	0	0	1	0	1	0	0	0	1	0	0	0	1	0	1	0	0	0	0	0	0	0	0	0	1	0	1	0	0	0	0	0	1	0	1	1	0
Agathobacter_rectalis	A056_11	A056_11_scaffold5	POS56496	T	A	0	0	1	0	0	1	0	0	0	1	0	1	1	0	1	1	1	0	0	0	0	0	0	0	0	0	0	0	0	1	1	0	0	0	0	0	1	0	0	0	0	0	0	1
Agathobacter_rectalis	A056_11	A056_11_scaffold5	POS99926	T	G	0	0	0	1	0	1	0	0	1	0	0	0	0	0	1	1	1	0	0	1	0	0	0	0	0	0	0	1	0	1	0	1	0	0	0	0	1	0	0	0	0	0	0	1
Agathobacter_rectalis	A056_11	A056_11_scaffold50	POS3856	C	T	0	1	1	0	0	0	1	0	1	0	0	1	1	0	0	0	0	0	0	0	0	1	0	0	0	1	0	0	1	0	1	0	0	1	0	0	1	0	0	0	0	0	0	1
Agathobacter_rectalis	A056_11	A056_11_scaffold50	POS4071	G	A	0	1	1	0	0	0	1	0	1	0	0	1	1	0	0	0	1	0	0	1	0	1	0	0	0	1	0	0	0	0	1	1	0	1	0	0	1	0	0	1	0	0	0	1
Agathobacter_rectalis	A056_11	A056_11_scaffold51	POS5342	C	T	0	0	0	0	0	0	1	0	1	0	1	1	0	0	0	0	0	0	1	0	0	1	1	0	1	1	0	0	0	0	1	0	0	1	0	0	1	0	0	0	0	0	0	1
Agathobacter_rectalis	A056_11	A056_11_scaffold8	POS33804	T	C	0	0	1	0	1	1	0	0	1	0	0	1	0	0	1	1	1	0	1	0	0	0	0	0	0	0	0	0	0	1	0	0	0	0	0	0	1	0	0	0	0	0	0	1
Agathobacter_rectalis	A056_11	A056_11_scaffold8	POS36153	A	G	0	0	1	0	1	0	0	0	1	0	0	0	0	0	1	1	0	0	0	1	0	0	0	0	0	0	0	0	0	1	0	1	0	0	0	0	1	1	0	0	0	1	0	1
Agathobacter_rectalis	A056_11	A056_11_scaffold8	POS9541	A	C	0	0	1	0	1	0	1	0	1	1	0	1	0	0	1	1	1	0	0	0	0	0	0	0	0	0	0	0	1	1	0	0	0	0	0	0	1	0	0	0	0	0	0	1
Lawsonibacter_sp900066825	A056_12	A056_12_scaffold13	POS6091	T	C	0	1	1	0	0	0	0	1	1	1	0	0	1	0	0	1	1	0	0	1	0	0	0	0	0	1	0	0	0	0	0	0	0	0	0	0	1	0	0	1	0	0	0	0
CAG_103_sp000432375	A056_18	A056_18_scaffold10	POS62986	T	C	1	1	1	0	0	0	0	0	1	0	0	0	0	0	0	1	0	0	1	1	0	0	0	0	0	0	1	0	0	0	0	0	0	0	1	1	0	1	1	1	0	0	0	0
CAG_103_sp000432375	A056_18	A056_18_scaffold12	POS35371	C	T	1	1	0	0	0	0	0	0	1	0	1	1	0	1	0	1	0	0	0	0	0	0	0	0	0	0	1	1	0	0	0	0	0	0	1	1	0	0	1	1	0	0	0	0
CAG_103_sp000432375	A056_18	A056_18_scaffold12	POS35377	C	T	1	1	0	0	0	0	0	0	1	0	1	1	0	1	0	1	0	0	0	1	0	0	0	0	0	0	1	1	0	0	0	0	0	0	1	1	0	0	1	1	0	0	0	0
CAG_103_sp000432375	A056_18	A056_18_scaffold12	POS36999	T	A	1	1	0	0	0	0	0	0	0	0	1	1	1	0	0	1	0	0	1	1	1	0	0	0	0	0	1	0	0	0	0	0	0	0	0	1	1	1	1	1	0	0	0	0
CAG_103_sp000432375	A056_18	A056_18_scaffold12	POS37177	C	T	1	1	1	0	0	0	0	0	1	0	1	1	0	0	0	1	0	0	1	1	1	0	0	0	0	0	1	1	0	0	0	0	0	0	1	1	1	0	0	1	0	0	0	0
CAG_103_sp000432375	A056_18	A056_18_scaffold12	POS37240	C	T	1	1	1	0	0	0	0	0	0	0	1	0	1	0	0	1	0	0	1	0	0	0	0	0	0	1	1	0	0	0	0	0	0	0	0	1	1	1	0	1	0	0	0	0
CAG_103_sp000432375	A056_18	A056_18_scaffold12	POS38041	T	C	1	1	1	0	0	0	0	0	0	0	1	1	1	0	0	1	0	0	1	1	0	0	0	0	0	1	1	1	0	0	0	0	0	0	0	1	0	1	1	1	0	0	0	0
CAG_103_sp000432375	A056_18	A056_18_scaffold12	POS38085	T	C	1	0	1	0	0	0	0	0	1	0	0	1	1	0	0	1	0	0	1	1	0	0	0	0	0	1	1	1	0	0	0	0	0	0	0	1	1	1	1	1	0	0	0	0
CAG_103_sp000432375	A056_18	A056_18_scaffold12	POS38395	C	T	1	1	1	0	0	0	0	0	1	0	1	1	1	1	0	1	0	0	1	1	0	0	0	0	0	1	1	1	0	0	0	0	0	0	1	1	0	0	1	1	0	0	0	0
CAG_103_sp000432375	A056_18	A056_18_scaffold12	POS38505	C	T	1	1	1	0	0	0	0	0	1	0	0	1	0	0	0	1	0	0	1	0	0	0	0	0	0	1	1	0	0	0	0	0	0	0	0	1	0	1	1	1	0	0	0	0
CAG_103_sp000432375	A056_18	A056_18_scaffold12	POS38887	G	A	1	1	1	0	0	0	0	0	0	0	1	1	1	0	0	1	0	0	1	1	0	0	0	0	0	1	1	1	0	0	0	0	0	0	1	1	0	1	0	1	0	0	0	0
CAG_103_sp000432375	A056_18	A056_18_scaffold12	POS39572	G	A	1	1	1	0	0	0	0	0	1	0	1	1	1	0	0	1	0	0	1	1	1	0	1	0	0	0	1	1	0	0	0	0	0	0	1	1	0	0	0	1	0	0	0	0
CAG_103_sp000432375	A056_18	A056_18_scaffold18	POS11329	C	T	1	1	0	0	0	0	0	0	1	0	0	0	0	0	0	1	0	0	1	1	0	0	0	0	0	0	1	0	0	0	0	0	0	0	1	1	1	1	1	1	0	0	0	0
CAG_103_sp000432375	A056_18	A056_18_scaffold3	POS14102	C	T	0	0	0	0	1	1	0	0	1	0	0	0	0	0	0	0	0	1	0	1	1	1	0	0	0	0	0	1	0	0	1	0	0	0	1	0	1	1	1	0	0	0	1	0
CAG_103_sp000432375	A056_18	A056_18_scaffold3	POS177248	C	T	1	1	0	0	0	0	0	0	1	0	0	0	0	0	0	1	0	0	1	1	1	0	0	0	0	0	1	0	0	0	0	0	0	0	1	1	0	1	1	1	0	0	0	0
CAG_103_sp000432375	A056_18	A056_18_scaffold3	POS31437	G	A	1	1	1	0	0	0	0	0	0	0	1	0	0	0	0	1	0	0	1	1	0	0	0	0	0	0	0	1	0	0	0	0	0	1	1	1	0	0	1	1	0	0	1	0
CAG_103_sp000432375	A056_18	A056_18_scaffold4	POS143003	G	A	1	1	0	0	0	0	0	0	0	0	1	0	0	0	0	1	0	0	1	1	1	0	0	0	0	0	1	0	0	0	0	0	0	0	1	1	0	1	1	1	0	0	0	0
CAG_103_sp000432375	A056_18	A056_18_scaffold4	POS181714	C	T	1	1	1	0	0	0	0	0	0	0	0	0	0	0	0	1	0	0	1	1	1	0	0	0	0	1	1	0	0	0	0	0	0	0	1	1	1	0	1	1	0	0	0	0
CAG_103_sp000432375	A056_18	A056_18_scaffold5	POS31390	C	T	1	1	0	0	0	0	0	0	1	0	0	0	0	0	0	1	0	0	1	1	0	0	0	0	0	0	1	0	0	0	0	0	0	0	1	1	1	1	1	1	0	0	0	0
CAG_103_sp000432375	A056_18	A056_18_scaffold6	POS91957	C	G	1	1	0	0	0	0	0	0	0	0	1	0	0	0	0	1	0	0	1	1	1	0	0	0	0	0	1	0	0	0	0	0	0	0	1	1	0	1	1	1	0	0	0	0
CAG_103_sp000432375	A056_18	A056_18_scaffold8	POS18005	G	A	1	1	0	0	0	0	0	0	1	0	0	0	0	0	0	1	0	0	1	1	0	0	0	0	0	0	1	0	0	0	0	0	0	0	1	1	1	1	1	1	0	0	0	0
CAG_103_sp000432375	A056_18	A056_18_scaffold8	POS18080	G	A	1	1	1	0	0	0	0	0	1	0	0	0	0	0	0	1	0	0	1	1	0	0	0	0	0	0	1	0	0	0	0	0	0	0	1	1	0	1	1	1	0	0	0	0
CAG_103_sp000432375	A056_18	A056_18_scaffold8	POS26750	G	A	0	1	0	0	0	0	0	0	1	0	0	0	0	0	0	1	0	0	1	1	1	0	0	0	0	0	1	0	0	0	0	0	0	0	1	1	1	1	1	1	0	0	0	0
Lachnospira_sp003451515	A057_11	A057_11_scaffold1	POS33635	T	A	0	0	1	0	0	0	0	0	0	0	1	1	0	0	0	0	1	0	1	1	1	0	1	0	0	0	0	0	0	0	0	1	0	0	0	0	1	0	0	1	0	1	0	1
Lachnospira_sp003451515	A057_11	A057_11_scaffold10	POS70353	T	A	0	1	1	0	0	0	0	0	1	0	1	1	0	0	0	0	1	0	1	1	0	0	0	0	0	0	0	0	0	0	0	1	0	0	0	0	1	0	0	0	0	1	0	1
Lachnospira_sp003451515	A057_11	A057_11_scaffold13	POS1439	GT	G	0	0	1	1	0	0	0	0	1	0	1	1	0	0	0	0	1	0	0	0	1	0	1	0	0	0	0	0	0	0	0	1	0	0	0	0	0	0	1	0	0	1	0	1
Lachnospira_sp003451515	A057_11	A057_11_scaffold13	POS1647	C	A	0	0	1	1	0	0	0	0	1	0	0	1	0	0	0	0	1	0	1	1	1	0	1	0	0	0	0	0	0	0	0	0	0	0	0	0	1	0	0	0	0	1	0	1
Lachnospira_sp003451515	A057_11	A057_11_scaffold19	POS1039	C	T	0	0	1	0	0	0	0	0	0	0	0	1	0	1	0	1	0	0	0	0	1	0	0	0	0	1	1	1	0	1	0	0	0	0	0	0	0	0	0	1	0	0	1	1
Lachnospira_sp003451515	A057_11	A057_11_scaffold19	POS1067	G	A	0	0	1	0	0	0	0	0	1	0	0	1	0	1	0	0	0	0	0	0	1	0	0	0	0	1	1	1	0	1	0	0	0	0	0	0	0	0	0	1	0	0	1	1
Lachnospira_sp003451515	A057_11	A057_11_scaffold19	POS862	T	C	0	0	1	0	0	0	0	0	0	0	0	1	0	0	0	1	1	0	1	0	0	0	0	0	1	1	1	1	0	1	0	0	0	0	0	0	0	0	0	1	0	0	1	1
Lachnospira_sp003451515	A057_11	A057_11_scaffold19	POS880	A	G	0	0	1	0	0	0	0	0	0	0	0	1	0	0	0	1	1	0	1	0	0	0	0	0	0	1	1	1	0	1	0	0	0	0	0	0	0	0	0	1	0	0	1	1
Lachnospira_sp003451515	A057_11	A057_11_scaffold3	POS48209	T	C	0	1	1	0	0	0	0	0	1	0	0	0	0	0	0	0	1	0	1	1	1	0	1	0	0	0	0	0	0	0	0	1	0	0	0	0	1	0	0	0	0	1	0	1
Lachnospira_sp003451515	A057_11	A057_11_scaffold3	POS48260	C	T	0	1	1	0	0	0	0	0	1	0	0	0	0	0	0	0	1	0	1	1	1	0	1	0	0	0	0	0	0	0	0	1	0	0	0	0	1	0	0	0	0	1	0	1
Lachnospira_sp003451515	A057_11	A057_11_scaffold3	POS48371	A	C	0	1	1	0	0	0	0	0	1	0	0	0	1	0	0	0	1	0	1	1	1	0	1	0	1	0	0	0	0	0	0	1	0	0	0	0	1	0	0	0	0	1	0	1
Lachnospira_sp003451515	A057_11	A057_11_scaffold3	POS48943	T	G	0	1	1	0	0	0	0	0	1	0	0	0	0	0	0	0	1	0	1	1	1	0	0	0	1	0	0	0	0	0	0	1	0	0	0	0	1	0	0	0	0	1	0	1
Lachnospira_sp003451515	A057_11	A057_11_scaffold7	POS50971	G	A	0	1	1	1	0	0	0	0	0	0	1	1	0	0	0	0	1	0	1	0	0	0	0	0	1	1	0	0	0	0	0	0	0	0	0	0	1	0	0	0	0	1	0	1
CAG_103_sp900757655	A057_5	A057_5_scaffold5	POS78515	T	C	1	1	1	0	0	0	0	0	0	0	1	0	0	1	0	1	0	0	0	0	0	0	0	0	0	0	0	0	0	0	0	0	0	1	1	1	1	1	0	1	0	0	1	0
UBA9502_sp003481825	A061_1	A061_1_scaffold23	POS10240	A	C	1	1	0	0	0	1	0	0	0	0	0	1	1	1	1	0	0	0	0	0	0	0	1	0	0	0	0	0	0	0	1	0	0	1	1	1	0	0	0	0	0	0	0	0
UBA9502_sp003481825	A061_1	A061_1_scaffold23	POS5899	G	A	0	1	0	0	0	0	0	0	1	0	1	1	1	1	0	0	0	0	0	1	0	0	0	0	0	0	0	0	0	0	1	0	0	1	1	1	0	0	1	0	0	0	0	0
UBA9502_sp003481825	A061_1	A061_1_scaffold23	POS9722	C	T	0	1	0	0	0	1	0	0	0	0	0	1	0	0	0	0	0	0	0	1	0	0	1	0	0	0	0	0	0	0	1	0	0	1	1	0	0	0	1	1	0	1	1	0
UBA9502_sp003481825	A061_1	A061_1_scaffold67	POS1318	T	C	0	0	0	1	1	0	1	0	0	1	0	0	0	0	0	0	1	0	1	0	0	0	0	1	0	0	0	1	0	1	0	1	0	1	0	0	0	1	0	1	0	0	0	0
CAG_81_sp900066535	A061_15	A061_15_scaffold14	POS10029	C	A	0	0	0	0	0	1	0	0	1	0	0	1	1	0	0	1	1	0	1	0	1	0	0	1	0	0	0	0	0	1	1	0	1	0	0	1	0	1	1	0	0	1	0	0
Phocaeicola_vulgatus	A062_13	A062_13_scaffold10	POS25576	T	G	0	0	1	0	1	0	0	0	0	0	1	1	0	0	0	0	1	0	0	0	1	0	0	0	0	0	0	1	0	0	0	1	1	1	0	0	1	1	0	1	0	0	0	1
Phocaeicola_vulgatus	A062_13	A062_13_scaffold13	POS109260	C	T	0	0	1	0	0	0	0	0	0	1	1	1	0	0	0	0	1	0	1	0	1	0	1	0	0	0	0	1	0	0	1	1	1	1	0	0	0	1	0	0	0	0	0	0
Phocaeicola_vulgatus	A062_13	A062_13_scaffold13	POS76107	C	T	0	0	1	0	1	0	0	0	0	0	1	1	0	0	0	1	1	0	1	0	1	0	0	0	0	0	0	1	0	0	0	1	1	0	0	0	0	1	0	1	0	0	0	0
Phocaeicola_vulgatus	A062_13	A062_13_scaffold28	POS4560	C	T	0	0	1	0	1	1	0	0	0	0	0	1	0	0	0	0	1	0	0	0	1	0	1	0	0	0	0	1	0	0	0	1	1	1	0	0	0	1	0	1	0	0	0	1
Phocaeicola_vulgatus	A062_13	A062_13_scaffold40	POS182	G	A	0	0	1	0	0	0	0	0	0	0	0	1	1	0	0	0	1	0	0	1	0	0	0	0	0	1	0	1	0	0	0	0	0	1	0	1	0	1	1	1	0	0	1	1
CAG_110_sp900540635	A068_10	A068_10_scaffold23	POS142	A	G	0	0	0	0	0	1	1	0	0	0	0	1	1	0	0	0	0	0	1	0	0	0	1	0	1	1	0	1	0	0	1	0	0	0	0	1	1	0	0	0	1	0	0	0
CAG_110_sp900540635	A068_10	A068_10_scaffold29	POS505	G	A	0	1	0	0	0	0	0	0	0	1	0	1	1	1	0	0	0	0	1	0	1	0	1	0	0	0	1	1	0	0	1	0	0	0	1	1	0	0	1	0	1	1	0	0
CAG_110_sp900540635	A068_10	A068_10_scaffold51	POS1683	G	A	0	1	1	0	0	0	0	0	0	0	1	1	1	1	0	0	0	0	1	1	0	0	0	0	0	0	0	1	0	0	0	0	0	0	0	1	0	0	1	0	1	1	0	0
CAG_110_sp900540635	A068_10	A068_10_scaffold51	POS1871	T	C	0	1	1	0	0	0	0	0	0	0	1	1	0	1	0	0	0	0	0	1	0	0	0	0	0	1	0	0	0	0	0	0	0	0	1	1	0	0	0	1	1	1	0	0
CAG_110_sp900540635	A068_10	A068_10_scaffold51	POS2508	A	G	1	1	0	0	0	0	0	0	0	0	1	1	1	1	0	0	0	0	0	1	0	0	0	0	0	1	0	1	0	0	0	1	0	0	1	0	0	0	1	1	0	0	0	0
CAG_83_sp900548615	A071_15	A071_15_scaffold106	POS807	A	C	0	0	1	0	0	0	0	0	1	0	0	1	0	0	0	0	1	0	0	0	0	0	1	0	0	1	1	0	0	0	0	0	0	1	0	1	1	1	1	0	0	0	0	1
CAG_83_sp900548615	A071_15	A071_15_scaffold133	POS2078	C	T	0	0	1	1	0	1	0	0	0	0	0	1	1	1	0	0	1	0	0	1	0	1	0	1	0	0	0	1	0	0	0	1	0	0	0	1	1	0	0	1	0	1	0	0
CAG_83_sp900548615	A071_15	A071_15_scaffold154	POS407	A	T	1	1	0	0	0	0	0	0	1	0	1	0	1	1	0	1	0	0	0	1	1	0	1	0	0	1	0	0	0	0	0	0	0	0	1	0	0	0	1	0	0	1	0	0
Phascolarctobacterium_faecium	A072_13	A072_13_scaffold43	POS9906	A	C	0	0	1	0	0	0	1	0	0	1	1	0	0	1	0	1	1	0	0	0	0	0	1	1	0	0	0	0	0	0	0	1	0	0	0	0	1	0	1	0	0	0	0	0
Lachnospira_eligens_A	A075_14	A075_14_scaffold1	POS316983	C	A	0	1	1	0	0	0	0	0	0	0	0	1	0	0	0	0	1	0	1	1	1	0	1	0	0	0	0	0	0	0	0	1	0	0	0	0	1	0	0	0	0	1	0	1
Lachnospira_eligens_A	A075_14	A075_14_scaffold1	POS318975	T	A	0	1	1	0	0	0	0	0	0	0	0	1	1	0	0	0	1	0	1	1	1	0	0	0	0	0	0	0	0	0	0	1	0	0	0	0	1	0	0	0	0	1	0	1
Lachnospira_eligens_A	A075_14	A075_14_scaffold1	POS331199	T	A	0	1	1	0	0	0	0	0	0	0	1	1	0	0	0	0	1	0	1	1	1	0	1	0	0	0	0	0	0	0	0	1	0	0	0	0	0	0	0	0	0	1	0	1
Lachnospira_eligens_A	A075_14	A075_14_scaffold1	POS338243	G	A	0	0	1	0	0	0	0	0	0	0	1	1	0	0	0	0	1	0	1	1	1	0	1	0	0	0	0	0	0	0	0	1	0	0	0	0	1	0	0	0	0	1	0	1
Lachnospira_eligens_A	A075_14	A075_14_scaffold1	POS342514	T	A	0	0	1	1	0	0	0	0	0	0	0	1	1	0	0	0	1	0	1	1	1	0	1	0	0	0	0	0	0	0	0	1	1	0	0	0	0	0	0	0	0	1	0	0
Lachnospira_eligens_A	A075_14	A075_14_scaffold1	POS343545	G	T	0	1	1	0	0	0	0	0	1	0	1	1	0	0	0	0	0	0	0	1	1	0	0	0	0	0	0	0	0	0	0	1	0	0	0	0	1	0	1	0	0	1	0	1
Lachnospira_eligens_A	A075_14	A075_14_scaffold1	POS347699	T	C	0	1	1	1	0	0	0	0	0	0	1	1	0	0	0	0	1	0	0	1	1	0	1	0	0	0	0	0	0	0	0	1	0	0	0	0	1	0	1	0	0	1	0	1
Lachnospira_eligens_A	A075_14	A075_14_scaffold1	POS347735	A	G	0	1	1	1	0	0	0	0	0	0	1	1	0	0	0	0	1	0	0	1	1	0	1	0	0	0	0	0	0	0	0	1	0	0	0	0	1	0	0	0	0	1	0	1
Lachnospira_eligens_A	A075_14	A075_14_scaffold1	POS351893	T	A	0	1	1	0	0	0	0	0	1	0	1	1	0	0	0	0	1	0	0	1	1	0	1	0	0	1	0	0	0	0	0	0	0	0	0	0	0	0	0	0	0	1	0	1
Lachnospira_eligens_A	A075_14	A075_14_scaffold1	POS367033	A	C	0	1	1	0	0	0	0	0	0	0	1	1	1	0	0	0	1	0	1	1	1	0	0	0	0	0	0	0	0	0	0	1	0	0	0	0	1	0	0	0	0	1	0	1
Lachnospira_eligens_A	A075_14	A075_14_scaffold1	POS367237	C	A	0	1	1	0	0	0	0	0	0	0	1	1	0	0	0	0	1	0	1	1	1	0	1	0	0	0	0	0	0	0	0	0	0	0	0	0	1	0	0	0	0	1	0	1
Lachnospira_eligens_A	A075_14	A075_14_scaffold1	POS367641	G	T	0	1	1	0	0	0	0	0	0	0	1	1	0	0	0	0	1	0	1	1	1	0	1	0	0	0	0	0	0	0	0	1	0	0	0	0	1	0	0	0	0	1	0	1
Lachnospira_eligens_A	A075_14	A075_14_scaffold1	POS378706	T	C	0	1	1	0	0	0	0	0	0	0	1	1	0	0	0	0	1	0	1	1	1	0	0	0	0	0	0	0	0	0	0	1	0	0	0	0	1	0	0	1	0	1	0	1
Lachnospira_eligens_A	A075_14	A075_14_scaffold1	POS378746	C	T	0	1	1	0	0	0	0	0	0	0	1	1	0	0	0	0	1	0	1	1	1	0	0	0	0	0	0	0	0	0	0	1	0	0	0	0	0	0	0	1	0	1	0	1
Lachnospira_eligens_A	A075_14	A075_14_scaffold10	POS10155	C	T	0	1	1	0	0	0	0	0	1	0	0	1	0	0	0	0	1	0	1	1	1	0	0	0	1	0	0	0	0	0	0	1	0	0	0	0	0	0	0	0	0	1	0	1
Lachnospira_eligens_A	A075_14	A075_14_scaffold10	POS8053	C	T	0	1	1	1	0	0	0	0	0	0	1	0	1	0	0	0	1	0	1	1	0	0	0	0	0	0	0	0	0	0	0	1	0	0	0	0	1	0	1	0	0	1	0	1
Lachnospira_eligens_A	A075_14	A075_14_scaffold10	POS86923	C	T	0	0	1	0	0	0	0	0	1	0	0	1	0	0	0	0	1	0	1	1	1	0	0	0	1	0	0	0	0	0	0	1	0	0	0	0	1	0	1	0	0	0	0	1
Lachnospira_eligens_A	A075_14	A075_14_scaffold10	POS9914	T	C	0	1	1	0	0	0	1	0	1	0	1	1	0	0	0	0	1	0	1	1	1	0	0	0	0	0	0	0	0	0	0	1	1	0	0	0	0	0	0	0	0	1	0	1
Lachnospira_eligens_A	A075_14	A075_14_scaffold11	POS29029	G	T	0	1	1	0	0	0	0	0	0	0	1	1	0	0	0	0	1	0	1	1	1	0	1	0	0	0	0	0	0	0	0	1	0	0	0	0	1	0	0	0	0	1	0	1
Lachnospira_eligens_A	A075_14	A075_14_scaffold11	POS29113	G	T	0	1	1	0	0	0	0	0	0	0	1	1	0	0	0	0	1	0	1	1	1	0	1	0	0	0	0	0	0	0	0	0	0	0	0	0	1	0	0	0	0	1	0	1
Lachnospira_eligens_A	A075_14	A075_14_scaffold11	POS29507	G	A	0	1	1	0	0	0	0	0	1	0	1	0	0	0	0	0	1	0	1	1	1	0	0	0	1	0	0	0	0	0	0	0	0	0	0	0	1	0	1	0	0	1	0	1
Lachnospira_eligens_A	A075_14	A075_14_scaffold11	POS31102	C	T	0	1	1	0	0	0	0	0	0	0	1	1	1	0	0	0	1	0	1	1	1	0	0	0	0	0	0	0	0	0	0	1	0	0	0	0	1	0	0	0	0	1	0	1
Lachnospira_eligens_A	A075_14	A075_14_scaffold11	POS31117	G	A	0	1	1	0	0	0	0	0	0	0	1	0	1	0	0	0	1	0	1	1	1	0	0	0	1	0	0	0	0	0	0	1	0	0	0	0	1	0	0	0	0	1	0	1
Lachnospira_eligens_A	A075_14	A075_14_scaffold11	POS31182	C	A	0	1	1	0	0	0	0	0	1	0	1	1	0	0	0	0	1	0	1	1	1	0	1	0	0	0	0	0	0	0	0	1	0	0	0	0	1	0	0	0	0	1	0	1
Lachnospira_eligens_A	A075_14	A075_14_scaffold11	POS33453	G	A	0	1	1	0	0	0	0	0	0	0	0	1	0	0	0	0	1	0	1	1	1	0	0	0	0	0	0	0	0	0	0	1	0	0	0	0	1	0	0	1	0	1	0	1
Lachnospira_eligens_A	A075_14	A075_14_scaffold11	POS35627	T	G	0	1	1	0	0	0	0	0	0	0	1	1	0	0	0	0	1	0	1	1	1	0	1	0	0	0	0	0	0	0	0	0	0	0	0	0	1	0	0	0	0	1	0	1
Lachnospira_eligens_A	A075_14	A075_14_scaffold11	POS36223	C	T	0	1	1	0	0	0	0	0	0	0	1	1	0	0	0	0	1	0	1	1	1	0	0	0	0	0	0	0	0	0	0	1	0	0	0	0	1	0	0	0	0	1	0	1
Lachnospira_eligens_A	A075_14	A075_14_scaffold11	POS36325	C	T	0	1	1	0	0	0	0	0	0	0	1	1	0	0	0	0	1	0	1	1	1	0	0	0	0	0	0	0	0	0	0	1	0	0	0	0	1	0	0	0	0	1	0	1
Lachnospira_eligens_A	A075_14	A075_14_scaffold11	POS36334	C	T	0	1	1	0	0	0	0	0	0	0	1	1	0	0	0	0	1	0	1	1	1	0	0	0	0	0	0	0	0	0	0	1	0	0	0	0	1	0	0	0	0	1	0	1
Lachnospira_eligens_A	A075_14	A075_14_scaffold11	POS41999	A	G	0	1	1	0	0	0	0	0	0	0	0	1	1	0	0	0	1	0	1	1	1	0	0	0	0	0	0	0	0	0	0	1	0	0	0	0	1	0	0	1	0	1	0	1
Lachnospira_eligens_A	A075_14	A075_14_scaffold11	POS43567	C	T	0	1	1	0	0	0	0	0	0	0	1	1	0	0	0	0	1	0	1	1	1	0	0	0	0	0	0	0	0	0	0	1	0	0	0	0	1	0	0	0	0	1	0	1
Lachnospira_eligens_A	A075_14	A075_14_scaffold11	POS43595	T	G	0	1	1	0	0	0	0	0	0	0	1	1	0	0	0	0	1	0	1	1	1	0	0	0	0	0	0	0	0	0	0	1	0	0	0	0	1	0	0	0	0	1	0	1
Lachnospira_eligens_A	A075_14	A075_14_scaffold11	POS44900	A	G	0	1	1	0	0	0	0	0	0	0	1	1	0	0	0	0	1	0	1	1	1	0	1	0	0	0	0	0	0	0	0	0	0	0	0	0	1	0	0	0	0	1	0	1
Lachnospira_eligens_A	A075_14	A075_14_scaffold11	POS44907	A	T	0	1	1	0	0	0	0	0	0	0	1	1	0	0	0	0	1	0	1	1	1	0	1	0	0	0	0	0	0	0	0	0	0	0	0	0	1	0	0	0	0	1	0	1
Lachnospira_eligens_A	A075_14	A075_14_scaffold11	POS44961	A	C	0	1	1	0	0	0	0	0	0	0	0	1	0	0	0	0	1	0	1	1	1	0	1	0	0	0	0	0	0	0	0	1	0	0	0	0	1	0	0	0	0	1	0	1
Lachnospira_eligens_A	A075_14	A075_14_scaffold11	POS54552	G	A	0	1	1	0	0	0	0	0	1	0	0	1	0	0	0	0	1	0	1	1	1	0	0	0	1	0	0	0	0	0	0	0	0	0	0	0	1	0	0	0	0	1	0	1
Lachnospira_eligens_A	A075_14	A075_14_scaffold11	POS79425	G	A	0	1	1	0	0	0	1	0	0	0	1	1	0	0	0	0	1	0	1	1	1	0	0	0	0	0	0	0	0	0	0	0	0	0	0	0	1	0	0	0	0	1	0	1
Lachnospira_eligens_A	A075_14	A075_14_scaffold12	POS59766	G	A	0	1	1	0	0	0	0	0	0	0	0	1	1	0	0	0	1	0	1	1	1	0	1	0	0	0	0	0	0	0	0	0	0	0	0	0	1	0	0	0	0	1	0	1
Lachnospira_eligens_A	A075_14	A075_14_scaffold12	POS61383	T	A	0	1	1	0	0	0	0	0	0	0	1	1	0	0	0	0	1	0	1	1	1	0	0	0	0	0	0	0	0	0	0	1	0	0	0	0	1	0	0	0	0	1	0	1
Lachnospira_eligens_A	A075_14	A075_14_scaffold12	POS61384	G	A	0	1	1	0	0	0	0	0	0	0	1	1	0	0	0	0	1	0	1	1	1	0	0	0	0	0	0	0	0	0	0	1	0	0	0	0	1	0	0	0	0	1	0	1
Lachnospira_eligens_A	A075_14	A075_14_scaffold13	POS23137	G	A	0	1	1	0	0	0	0	0	0	0	0	1	1	0	0	0	1	0	1	1	1	0	1	0	1	0	0	0	0	0	0	0	0	0	0	0	1	0	0	0	0	1	0	1
Lachnospira_eligens_A	A075_14	A075_14_scaffold13	POS23198	G	A	0	1	1	0	0	0	0	0	0	0	0	1	0	0	0	0	1	0	1	1	1	0	1	0	0	0	0	0	0	0	0	1	0	0	0	0	1	0	0	0	0	1	0	1
Lachnospira_eligens_A	A075_14	A075_14_scaffold13	POS23261	C	A	0	1	1	0	0	0	0	0	0	0	0	1	0	0	0	0	1	0	1	1	1	0	1	0	0	0	0	0	0	0	0	1	0	0	0	0	1	0	0	0	0	1	0	1
Lachnospira_eligens_A	A075_14	A075_14_scaffold13	POS23264	A	G	0	1	1	0	0	0	0	0	0	0	0	1	0	0	0	0	1	0	1	1	1	0	1	0	0	0	0	0	0	0	0	1	0	0	0	0	1	0	0	0	0	1	0	1
Lachnospira_eligens_A	A075_14	A075_14_scaffold13	POS25272	A	G	0	1	1	0	0	0	0	0	0	0	1	1	0	0	0	0	1	0	1	1	1	0	0	0	0	0	0	0	0	0	0	1	0	0	0	0	1	0	0	0	0	1	0	1
Lachnospira_eligens_A	A075_14	A075_14_scaffold13	POS26313	T	C	0	1	1	0	0	0	0	0	0	0	0	1	0	0	0	0	1	0	1	1	1	0	1	0	1	0	0	0	0	0	0	0	0	0	0	0	1	0	0	0	0	1	0	1
Lachnospira_eligens_A	A075_14	A075_14_scaffold13	POS28462	G	A	0	1	1	0	0	0	0	0	0	0	1	1	0	0	0	0	1	0	1	1	1	0	0	0	1	0	0	0	0	0	0	0	0	0	0	0	1	0	0	0	0	1	0	1
Lachnospira_eligens_A	A075_14	A075_14_scaffold13	POS28493	C	T	0	1	1	0	0	0	0	0	0	0	1	1	0	0	0	0	1	0	1	1	1	0	1	0	0	0	0	0	0	0	0	0	0	0	0	0	1	0	0	0	0	1	0	1
Lachnospira_eligens_A	A075_14	A075_14_scaffold13	POS28609	G	A	0	1	1	0	0	0	0	0	0	0	1	1	0	0	0	0	1	0	1	1	1	0	0	0	0	0	0	0	0	0	0	1	0	0	0	0	1	0	0	0	0	1	0	1
Lachnospira_eligens_A	A075_14	A075_14_scaffold13	POS28739	G	T	0	1	1	0	0	0	0	0	0	0	1	1	0	0	0	0	1	0	1	1	1	0	0	0	0	0	0	0	0	0	0	1	0	0	0	0	1	0	0	0	0	1	0	1
Lachnospira_eligens_A	A075_14	A075_14_scaffold13	POS33089	G	A	0	1	1	0	0	0	0	0	0	0	1	1	0	0	0	0	1	0	1	1	1	0	0	0	0	0	0	0	0	0	0	1	0	0	0	0	1	0	0	0	0	1	0	1
Lachnospira_eligens_A	A075_14	A075_14_scaffold14	POS1123	C	T	0	1	1	0	0	0	0	0	0	0	1	1	0	0	0	0	1	0	1	1	1	0	0	0	0	0	0	0	0	0	0	1	0	0	0	0	1	0	0	0	0	1	0	1
Lachnospira_eligens_A	A075_14	A075_14_scaffold14	POS1307	C	A	0	1	1	0	0	0	0	0	0	0	1	1	0	0	0	0	1	0	1	0	1	0	1	0	0	0	0	0	0	0	0	1	0	0	0	0	0	0	0	1	0	1	0	1
Lachnospira_eligens_A	A075_14	A075_14_scaffold14	POS15712	T	C	0	1	1	0	0	0	0	0	0	0	1	1	0	0	0	0	1	0	1	1	1	0	0	0	0	0	0	0	0	0	0	0	1	0	0	0	1	0	0	0	0	1	0	1
Lachnospira_eligens_A	A075_14	A075_14_scaffold14	POS16285	A	T	0	1	1	0	0	0	0	0	0	0	1	1	0	0	0	0	1	0	1	1	1	0	0	0	0	0	0	0	0	0	0	1	0	0	0	0	1	0	0	0	0	1	0	1
Lachnospira_eligens_A	A075_14	A075_14_scaffold14	POS17174	G	A	0	1	1	0	0	0	0	0	1	0	1	1	0	0	0	0	1	0	1	1	1	0	1	0	0	0	0	0	0	0	0	1	0	0	0	0	0	0	1	0	0	1	0	1
Lachnospira_eligens_A	A075_14	A075_14_scaffold14	POS17267	C	T	0	1	1	0	0	0	0	0	1	0	0	1	1	0	0	0	1	0	1	1	1	0	1	0	0	0	0	0	0	0	0	0	1	0	0	0	0	0	0	0	0	1	0	1
Lachnospira_eligens_A	A075_14	A075_14_scaffold14	POS18752	C	T	0	1	1	0	0	0	0	0	1	0	1	1	0	0	0	0	1	0	1	1	1	0	1	0	0	0	0	0	0	0	0	0	0	0	0	0	1	0	0	1	0	1	0	1
Lachnospira_eligens_A	A075_14	A075_14_scaffold14	POS18761	A	T	0	1	1	0	0	0	0	0	1	0	1	1	0	0	0	1	1	0	1	1	1	0	1	0	0	0	0	0	0	0	0	0	0	0	0	0	1	0	0	1	0	1	0	1
Lachnospira_eligens_A	A075_14	A075_14_scaffold14	POS19090	A	T	0	1	1	0	0	0	0	0	1	0	0	1	0	0	0	0	1	0	1	1	1	0	0	0	0	0	0	0	0	0	0	1	0	0	0	0	1	0	0	0	0	1	0	1
Lachnospira_eligens_A	A075_14	A075_14_scaffold14	POS19411	G	A	0	1	1	0	0	0	0	0	1	0	1	1	0	0	0	0	1	0	1	1	1	0	0	0	0	0	0	0	0	0	0	1	0	0	0	0	1	0	0	0	0	1	0	0
Lachnospira_eligens_A	A075_14	A075_14_scaffold14	POS2340	T	A	0	1	1	0	0	0	0	0	0	0	0	1	0	0	0	0	1	0	1	1	1	0	1	0	0	0	0	0	0	0	0	1	0	0	0	0	1	0	0	0	0	1	0	1
Lachnospira_eligens_A	A075_14	A075_14_scaffold14	POS30750	C	T	0	1	1	0	0	0	0	0	0	0	1	1	0	0	0	0	1	0	1	1	1	0	0	0	0	0	0	0	0	0	0	1	0	0	0	0	1	0	0	0	0	1	0	1
Lachnospira_eligens_A	A075_14	A075_14_scaffold14	POS31170	C	T	0	1	1	1	0	0	0	0	0	0	1	1	0	0	0	0	1	0	1	1	1	0	1	0	0	0	0	0	0	0	0	1	0	0	0	0	1	0	0	0	0	1	0	1
Lachnospira_eligens_A	A075_14	A075_14_scaffold14	POS3384	T	TTGA	0	1	1	0	0	0	0	0	0	0	0	1	0	0	0	0	1	0	1	1	1	0	1	0	0	0	0	0	0	0	0	1	1	0	0	0	1	0	0	0	0	1	0	1
Lachnospira_eligens_A	A075_14	A075_14_scaffold14	POS3749	G	A	0	1	1	1	0	0	0	0	0	0	1	0	0	0	0	0	1	0	1	1	1	0	0	0	1	0	0	0	0	0	0	1	0	0	0	0	0	0	0	0	0	1	0	1
Lachnospira_eligens_A	A075_14	A075_14_scaffold14	POS40523	A	G	0	1	1	1	0	0	0	0	0	0	1	0	0	0	0	0	1	0	1	1	1	0	1	0	0	0	0	0	0	0	0	1	0	0	0	0	1	0	0	1	0	1	0	1
Lachnospira_eligens_A	A075_14	A075_14_scaffold14	POS4246	T	C	0	1	1	0	0	0	0	0	0	0	1	1	0	0	0	0	1	0	1	1	1	0	0	0	0	0	0	0	0	0	0	1	0	0	0	0	1	0	0	1	0	1	0	1
Lachnospira_eligens_A	A075_14	A075_14_scaffold14	POS43884	G	A	0	1	1	0	0	0	0	0	0	0	1	1	0	0	0	0	1	0	1	1	1	0	1	0	0	0	0	0	0	0	0	0	0	0	0	0	1	0	0	0	0	1	0	1
Lachnospira_eligens_A	A075_14	A075_14_scaffold14	POS4540	G	T	0	1	1	0	0	0	0	0	0	0	0	1	0	0	0	0	1	0	1	1	1	0	1	0	0	0	0	0	0	0	0	1	0	0	0	0	1	0	0	0	0	1	0	1
Lachnospira_eligens_A	A075_14	A075_14_scaffold17	POS25785	C	T	0	1	1	0	0	0	0	0	1	0	1	1	0	0	0	0	1	0	1	1	1	0	1	0	0	0	0	0	0	0	0	0	0	0	0	0	1	0	0	0	0	1	0	1
Lachnospira_eligens_A	A075_14	A075_14_scaffold17	POS25830	A	G	0	1	1	0	0	0	0	0	1	0	1	1	0	0	0	0	1	0	1	1	1	0	0	0	0	0	0	0	0	0	0	0	0	0	0	0	1	0	0	0	0	1	0	1
Lachnospira_eligens_A	A075_14	A075_14_scaffold17	POS27261	T	A	0	1	1	0	0	0	0	0	1	0	0	1	1	0	0	0	1	0	1	1	1	0	1	0	0	0	0	0	0	0	0	0	0	0	0	0	1	0	0	0	0	1	0	1
Lachnospira_eligens_A	A075_14	A075_14_scaffold17	POS27592	G	T	0	1	1	1	0	0	0	0	1	0	1	1	0	0	0	0	1	0	1	1	1	0	0	0	0	0	0	0	0	0	0	0	0	0	0	0	1	0	0	0	0	0	0	1
Lachnospira_eligens_A	A075_14	A075_14_scaffold17	POS32770	C	T	0	1	1	0	0	0	0	0	1	0	0	1	0	0	0	0	1	0	1	1	1	0	1	0	1	0	0	0	0	0	0	0	0	0	0	0	0	0	0	0	0	1	0	1
Lachnospira_eligens_A	A075_14	A075_14_scaffold17	POS33590	G	T	0	1	0	1	0	0	0	0	0	0	1	1	0	0	0	0	1	0	1	1	1	0	0	0	0	0	0	0	0	0	0	1	0	0	0	0	1	0	0	1	0	1	0	1
Lachnospira_eligens_A	A075_14	A075_14_scaffold17	POS35382	G	A	0	1	0	1	0	0	0	0	1	0	1	1	0	0	0	0	1	0	1	1	1	0	0	0	0	0	0	0	0	0	0	0	0	0	0	0	1	0	0	0	0	1	0	1
Lachnospira_eligens_A	A075_14	A075_14_scaffold18	POS12289	A	T	0	1	1	0	0	0	0	0	1	0	0	1	0	0	0	0	1	0	1	1	1	0	0	0	0	0	0	0	0	0	0	1	1	0	0	0	0	0	0	0	0	1	0	1
Lachnospira_eligens_A	A075_14	A075_14_scaffold18	POS14476	A	G	0	1	1	0	0	0	0	0	1	0	1	1	0	0	0	0	1	0	1	1	1	0	1	0	0	0	0	0	0	0	0	1	0	0	0	0	0	0	0	0	0	1	0	1
Lachnospira_eligens_A	A075_14	A075_14_scaffold19	POS15089	A	G	0	1	1	0	0	0	0	0	0	0	1	0	0	0	0	0	1	0	1	1	1	0	1	0	0	0	0	0	0	0	0	1	1	0	0	0	1	0	0	0	0	1	0	1
Lachnospira_eligens_A	A075_14	A075_14_scaffold19	POS16157	A	G	0	1	1	0	0	0	0	0	0	0	1	1	1	0	0	0	1	0	1	1	0	0	1	0	0	0	0	0	0	0	0	1	0	0	0	0	0	0	0	0	0	1	0	1
Lachnospira_eligens_A	A075_14	A075_14_scaffold19	POS16560	G	T	0	1	1	0	0	0	0	0	0	0	1	1	1	0	0	0	1	0	1	1	1	0	0	0	0	0	0	0	0	0	0	1	0	0	0	0	0	0	0	0	0	1	0	1
Lachnospira_eligens_A	A075_14	A075_14_scaffold19	POS17692	T	C	0	0	1	0	0	0	0	0	0	0	0	1	0	0	0	0	1	0	1	1	1	0	1	0	0	0	0	0	0	0	0	1	1	0	0	0	1	0	0	0	0	1	0	1
Lachnospira_eligens_A	A075_14	A075_14_scaffold2	POS118577	C	T	0	1	1	0	0	0	0	0	0	0	1	1	0	0	0	0	1	0	1	1	1	0	0	0	0	0	0	0	0	0	0	1	0	0	0	0	1	0	0	0	0	1	0	1
Lachnospira_eligens_A	A075_14	A075_14_scaffold2	POS119670	C	T	0	1	1	0	0	0	0	0	1	0	1	1	1	0	0	0	1	0	1	1	1	0	1	0	0	0	0	0	0	0	0	0	0	0	0	0	1	0	0	0	0	1	0	1
Lachnospira_eligens_A	A075_14	A075_14_scaffold2	POS123019	T	C	0	1	1	1	0	0	0	0	0	0	1	1	0	0	0	0	1	0	0	1	1	0	0	0	0	0	0	0	0	0	0	1	0	0	0	0	1	0	0	0	0	1	0	1
Lachnospira_eligens_A	A075_14	A075_14_scaffold2	POS129098	G	T	0	1	1	0	0	0	0	0	0	0	1	1	0	0	0	0	1	0	1	1	1	0	0	0	0	0	0	0	0	0	0	1	0	0	0	0	1	0	0	0	0	1	0	1
Lachnospira_eligens_A	A075_14	A075_14_scaffold2	POS133055	C	T	0	1	1	1	0	0	0	0	0	0	1	1	0	0	0	0	1	0	1	1	0	0	1	0	0	0	0	0	0	0	0	1	0	0	0	0	1	0	0	1	0	1	0	1
Lachnospira_eligens_A	A075_14	A075_14_scaffold2	POS163121	T	A	0	1	1	0	0	0	0	0	1	0	1	1	0	0	0	0	1	0	0	1	1	0	0	0	0	0	0	0	0	0	0	1	0	0	0	0	1	0	0	0	0	1	0	1
Lachnospira_eligens_A	A075_14	A075_14_scaffold2	POS164952	G	C	0	1	1	0	0	0	0	0	1	0	1	1	1	0	0	0	1	0	1	1	1	0	0	0	0	0	0	0	0	0	0	0	0	0	0	0	1	0	0	0	0	1	0	1
Lachnospira_eligens_A	A075_14	A075_14_scaffold2	POS165444	A	G	0	1	1	0	0	0	0	0	0	0	1	1	0	0	0	0	1	0	1	1	1	0	1	0	0	0	0	0	0	0	0	1	0	0	0	0	1	0	0	0	0	1	0	1
Lachnospira_eligens_A	A075_14	A075_14_scaffold2	POS185823	C	A	0	0	1	0	0	0	0	0	1	0	1	0	0	0	0	0	1	0	1	1	1	0	1	0	1	0	0	0	0	0	0	1	0	0	0	0	0	0	0	0	0	1	0	1
Lachnospira_eligens_A	A075_14	A075_14_scaffold2	POS212127	G	T	0	1	1	0	0	0	0	0	1	0	0	1	0	0	0	0	1	0	1	0	1	0	1	0	0	0	0	0	0	0	0	1	0	0	0	0	1	0	0	0	0	1	0	1
Lachnospira_eligens_A	A075_14	A075_14_scaffold2	POS224137	G	A	0	1	1	0	0	0	0	0	0	0	1	1	0	0	0	0	1	0	1	1	1	0	1	0	1	0	0	0	0	0	0	0	0	0	0	0	0	0	0	0	0	1	0	1
Lachnospira_eligens_A	A075_14	A075_14_scaffold2	POS229370	T	A	0	1	1	0	0	0	0	0	0	0	0	1	0	0	0	0	1	0	1	1	1	0	0	0	1	0	0	0	0	0	0	1	0	0	0	0	1	0	0	0	0	1	0	1
Lachnospira_eligens_A	A075_14	A075_14_scaffold2	POS230072	A	G	0	1	1	0	0	0	0	0	0	0	0	1	0	0	0	0	1	0	1	1	1	0	0	0	1	0	0	0	0	0	0	1	0	0	0	0	1	0	0	0	0	1	0	1
Lachnospira_eligens_A	A075_14	A075_14_scaffold2	POS230728	A	G	0	1	1	0	0	0	0	0	0	0	1	1	0	0	0	0	1	0	1	1	1	0	0	0	1	0	0	0	0	0	0	1	0	0	0	0	1	0	0	0	0	1	0	1
Lachnospira_eligens_A	A075_14	A075_14_scaffold2	POS231223	C	A	0	1	1	0	0	0	0	0	0	0	1	1	0	0	0	0	1	0	1	1	1	0	1	0	1	0	0	0	0	0	0	0	0	0	0	0	0	0	0	0	0	1	0	1
Lachnospira_eligens_A	A075_14	A075_14_scaffold2	POS231226	A	C	0	1	1	0	0	0	0	0	0	0	1	1	0	0	0	0	1	0	1	1	1	0	1	0	1	0	0	0	0	0	0	0	0	0	0	0	0	0	0	0	0	1	0	1
Lachnospira_eligens_A	A075_14	A075_14_scaffold2	POS231232	A	G	0	1	1	0	0	0	0	0	0	0	1	1	0	0	0	0	1	0	1	1	1	0	1	0	1	0	0	0	0	0	0	0	0	0	0	0	0	0	0	0	0	1	0	1
Lachnospira_eligens_A	A075_14	A075_14_scaffold2	POS267315	A	G	0	1	1	1	0	0	0	0	0	0	0	1	0	0	0	0	1	0	1	1	1	0	1	0	0	0	0	0	0	0	0	1	0	0	0	0	1	0	0	0	0	1	0	1
Lachnospira_eligens_A	A075_14	A075_14_scaffold2	POS31007	C	T	0	1	1	0	0	0	0	0	0	0	0	1	0	0	0	0	1	0	1	1	1	0	1	0	0	0	0	0	0	0	0	1	0	0	0	0	1	0	0	0	0	1	0	1
Lachnospira_eligens_A	A075_14	A075_14_scaffold2	POS32279	G	A	0	1	1	0	0	0	0	0	0	0	0	1	0	0	0	0	1	0	1	1	1	0	1	0	0	0	0	0	0	0	0	1	0	0	0	0	1	0	0	0	0	1	0	1
Lachnospira_eligens_A	A075_14	A075_14_scaffold2	POS42529	C	T	0	0	1	0	0	0	0	0	0	0	1	1	0	0	0	0	1	0	1	1	1	0	1	0	0	0	0	0	0	0	0	1	0	0	0	0	1	0	0	0	0	1	0	1
Lachnospira_eligens_A	A075_14	A075_14_scaffold2	POS42536	T	G	0	0	1	0	0	0	0	0	0	0	1	1	0	0	0	0	1	0	1	1	1	0	1	0	0	0	0	0	0	0	0	1	0	0	0	0	1	0	0	0	0	1	0	1
Lachnospira_eligens_A	A075_14	A075_14_scaffold2	POS42538	T	C	0	0	1	0	0	0	0	0	0	0	1	1	0	0	0	0	1	0	1	1	1	0	1	0	0	0	0	0	0	0	0	1	0	0	0	0	1	0	0	0	0	1	0	1
Lachnospira_eligens_A	A075_14	A075_14_scaffold2	POS52863	G	A	0	1	1	0	0	0	0	0	0	0	0	1	0	0	0	0	1	0	1	1	1	0	0	0	0	0	0	0	0	0	0	1	0	0	0	0	1	0	0	1	0	1	0	1
Lachnospira_eligens_A	A075_14	A075_14_scaffold2	POS57365	G	A	0	1	1	0	0	0	0	0	0	0	0	1	1	0	0	0	1	0	1	1	1	0	0	0	1	0	0	0	0	0	0	0	0	0	0	0	1	0	0	0	0	1	0	1
Lachnospira_eligens_A	A075_14	A075_14_scaffold2	POS57863	T	C	0	1	1	0	0	0	0	0	0	0	0	1	0	0	0	0	1	0	1	1	1	0	0	0	1	0	0	0	0	0	0	1	0	0	0	0	1	0	0	0	0	1	0	1
Lachnospira_eligens_A	A075_14	A075_14_scaffold2	POS57865	A	G	0	1	1	0	0	0	0	0	0	0	0	1	0	0	0	0	1	0	1	1	1	0	0	0	1	0	0	0	0	0	0	1	0	0	0	0	1	0	0	0	0	1	0	1
Lachnospira_eligens_A	A075_14	A075_14_scaffold2	POS58878	A	G	0	1	1	0	0	0	0	0	0	0	0	1	0	0	0	0	1	0	1	1	1	0	1	0	0	1	0	0	0	0	0	0	0	0	0	0	1	0	0	0	0	1	0	1
Lachnospira_eligens_A	A075_14	A075_14_scaffold2	POS59023	C	T	0	1	1	0	0	0	0	0	0	0	1	1	0	0	0	0	1	0	1	1	1	0	1	0	0	0	0	0	0	0	0	1	0	0	0	0	1	0	0	0	0	1	0	1
Lachnospira_eligens_A	A075_14	A075_14_scaffold2	POS62345	T	A	0	1	1	0	0	0	0	0	0	0	0	1	0	0	0	0	1	0	1	1	1	0	1	0	0	0	0	0	0	0	0	1	0	0	0	0	1	0	0	0	0	1	0	1
Lachnospira_eligens_A	A075_14	A075_14_scaffold2	POS62614	G	A	0	1	1	0	0	0	0	0	0	0	1	1	0	0	0	0	1	0	1	1	1	0	0	0	0	0	0	0	0	0	0	1	0	0	0	0	1	0	0	0	0	1	0	1
Lachnospira_eligens_A	A075_14	A075_14_scaffold2	POS63689	C	T	0	1	1	0	0	0	0	0	0	0	0	1	0	0	0	0	1	0	1	1	1	0	1	0	0	0	0	0	0	0	0	1	0	0	0	0	1	0	0	0	0	1	0	1
Lachnospira_eligens_A	A075_14	A075_14_scaffold2	POS66972	C	T	0	1	1	0	0	0	0	0	0	0	0	1	0	0	0	0	1	0	1	1	1	0	0	0	0	0	0	0	0	0	0	1	0	0	0	0	1	0	0	1	0	1	0	1
Lachnospira_eligens_A	A075_14	A075_14_scaffold2	POS78667	G	A	0	1	1	0	0	0	0	0	0	0	1	1	0	0	0	0	1	0	1	1	1	0	0	0	0	0	0	0	0	0	0	1	0	0	0	0	1	0	0	0	0	1	0	1
Lachnospira_eligens_A	A075_14	A075_14_scaffold2	POS79359	C	T	0	1	1	0	0	0	0	0	1	0	0	1	0	0	0	0	1	0	1	1	1	0	1	0	0	1	0	0	0	0	0	1	1	0	0	0	1	0	0	0	0	1	0	1
Lachnospira_eligens_A	A075_14	A075_14_scaffold2	POS82257	G	A	0	1	1	0	0	0	0	0	1	0	0	1	0	0	0	0	1	0	1	1	1	0	1	0	0	0	0	0	0	0	0	0	1	0	0	0	1	0	1	0	0	1	0	1
Lachnospira_eligens_A	A075_14	A075_14_scaffold2	POS84404	C	T	0	0	1	0	0	0	0	0	0	0	1	1	0	0	0	0	1	0	1	1	1	0	1	0	0	0	0	0	0	0	0	1	0	0	0	0	1	0	0	0	0	1	0	1
Lachnospira_eligens_A	A075_14	A075_14_scaffold2	POS86320	G	A	0	1	1	0	0	0	0	0	0	0	1	1	0	0	0	0	1	0	1	1	1	0	0	0	0	0	0	0	0	0	0	0	0	0	0	0	1	0	1	0	0	1	0	1
Lachnospira_eligens_A	A075_14	A075_14_scaffold2	POS88071	C	T	0	1	1	0	0	0	0	0	0	0	1	1	0	0	0	0	1	0	1	1	1	0	1	0	0	0	0	0	0	0	0	0	0	0	0	0	1	0	0	0	0	1	0	1
Lachnospira_eligens_A	A075_14	A075_14_scaffold20	POS1754	G	C	0	1	1	0	0	0	0	0	0	0	1	1	0	0	0	0	1	0	1	1	1	0	1	0	0	0	0	0	0	0	0	1	0	0	0	0	1	0	0	0	0	1	0	1
Lachnospira_eligens_A	A075_14	A075_14_scaffold20	POS2176	C	T	0	1	1	0	0	0	0	0	0	0	1	1	0	0	0	0	1	0	1	1	1	0	1	0	0	0	0	0	0	0	0	0	0	0	0	0	1	0	0	0	0	1	0	1
Lachnospira_eligens_A	A075_14	A075_14_scaffold20	POS2679	T	G	0	1	1	0	0	0	0	0	0	0	1	1	0	0	0	0	1	0	1	1	1	0	1	0	0	0	0	0	0	0	0	1	1	0	0	0	1	0	0	0	0	1	0	1
Lachnospira_eligens_A	A075_14	A075_14_scaffold21	POS34731	A	G	0	1	1	0	0	0	0	0	1	0	1	1	0	0	0	0	1	0	1	1	1	0	0	0	0	0	0	0	0	0	0	1	0	0	0	0	1	0	0	0	0	1	0	1
Lachnospira_eligens_A	A075_14	A075_14_scaffold22	POS12694	T	C	0	0	1	1	0	0	0	0	0	0	1	1	0	0	0	0	1	0	1	1	1	0	1	0	0	0	0	0	0	0	0	1	0	0	0	0	1	0	0	1	0	1	0	1
Lachnospira_eligens_A	A075_14	A075_14_scaffold22	POS12801	G	A	0	1	1	1	0	0	0	0	0	0	1	1	0	0	0	0	1	0	1	1	1	0	0	0	0	0	0	0	0	0	0	0	0	0	0	0	1	0	0	0	0	1	0	1
Lachnospira_eligens_A	A075_14	A075_14_scaffold22	POS15982	C	A	0	1	1	1	0	0	0	0	0	0	1	1	0	0	0	0	1	0	1	1	1	0	0	0	0	0	0	0	0	0	0	0	0	0	0	0	1	0	0	0	0	1	0	1
Lachnospira_eligens_A	A075_14	A075_14_scaffold22	POS21584	T	C	0	1	1	0	0	0	0	0	0	0	0	1	0	0	0	0	1	0	1	1	1	0	1	0	0	0	0	0	0	0	0	1	0	0	0	0	1	0	0	0	0	1	0	1
Lachnospira_eligens_A	A075_14	A075_14_scaffold22	POS25772	G	T	0	1	1	0	0	0	0	0	0	0	0	1	0	0	0	0	1	0	1	1	1	0	1	0	0	0	0	0	0	0	0	1	0	0	0	0	1	0	0	0	0	1	0	1
Lachnospira_eligens_A	A075_14	A075_14_scaffold22	POS27248	A	T	0	1	1	0	0	0	1	0	0	0	1	1	0	0	0	0	1	0	1	1	1	0	1	0	0	0	0	0	0	0	0	1	1	0	0	0	0	0	0	1	0	1	0	1
Lachnospira_eligens_A	A075_14	A075_14_scaffold22	POS27359	C	T	0	1	1	0	0	0	1	0	0	0	1	1	0	0	0	0	1	0	1	1	1	0	0	0	0	0	0	0	0	0	0	0	0	0	0	0	0	0	0	1	0	1	0	1
Lachnospira_eligens_A	A075_14	A075_14_scaffold22	POS27772	C	T	0	1	1	0	0	0	0	0	1	0	1	1	0	0	0	0	1	0	1	1	1	0	0	0	0	0	0	0	0	0	0	1	0	0	0	0	0	0	0	1	0	1	0	1
Lachnospira_eligens_A	A075_14	A075_14_scaffold22	POS9478	G	A	0	1	1	0	0	0	0	0	0	0	1	0	0	0	0	0	1	0	1	1	1	0	1	0	1	0	0	0	0	0	0	1	0	0	0	0	0	0	0	0	0	1	0	1
Lachnospira_eligens_A	A075_14	A075_14_scaffold23	POS29365	A	G	0	1	0	0	0	0	0	0	1	0	1	1	0	0	0	0	1	0	1	1	1	0	1	0	0	0	0	0	0	0	0	1	0	0	0	0	1	0	0	0	0	1	0	1
Lachnospira_eligens_A	A075_14	A075_14_scaffold24	POS20864	G	A	0	1	1	0	0	0	0	0	0	0	1	1	0	0	0	0	1	0	1	1	1	0	0	0	0	0	0	0	0	0	0	1	0	0	0	0	1	0	0	0	0	1	0	1
Lachnospira_eligens_A	A075_14	A075_14_scaffold24	POS26851	C	T	0	1	1	0	0	0	0	0	0	0	0	1	0	0	0	0	1	0	1	1	1	0	1	0	0	0	0	0	0	0	0	1	0	0	0	0	1	0	0	0	0	1	0	1
Lachnospira_eligens_A	A075_14	A075_14_scaffold24	POS26923	C	T	0	1	1	0	0	0	0	0	0	0	0	1	1	0	0	0	1	0	1	1	1	0	1	0	0	0	0	0	0	0	0	1	0	0	0	0	1	0	0	1	0	1	0	1
Lachnospira_eligens_A	A075_14	A075_14_scaffold24	POS27498	G	A	0	1	1	0	0	0	0	0	0	0	0	1	0	0	0	0	1	0	1	1	1	0	1	0	0	0	0	0	0	0	0	1	0	0	0	0	1	0	0	0	0	1	0	1
Lachnospira_eligens_A	A075_14	A075_14_scaffold29	POS2463	G	A	0	1	1	0	0	0	0	0	0	0	0	0	1	0	1	0	0	0	1	0	1	0	0	0	1	1	0	0	0	0	0	1	0	1	0	0	1	0	1	0	0	0	0	1
Lachnospira_eligens_A	A075_14	A075_14_scaffold3	POS102890	C	T	0	1	1	0	0	0	0	0	1	0	1	1	0	0	0	0	1	0	1	1	1	0	0	0	0	0	0	0	0	0	0	0	0	0	0	0	1	0	0	0	0	1	0	1
Lachnospira_eligens_A	A075_14	A075_14_scaffold3	POS103280	A	G	0	1	1	1	0	0	0	0	1	0	1	1	0	0	0	0	1	0	1	1	1	0	0	0	0	0	0	0	0	0	0	1	0	0	0	0	0	0	1	0	0	1	0	1
Lachnospira_eligens_A	A075_14	A075_14_scaffold3	POS103345	A	T	0	1	1	1	0	0	0	0	1	0	1	1	0	0	0	0	1	0	1	1	1	0	0	0	0	0	0	0	0	0	0	1	0	0	0	0	0	0	0	0	0	1	0	1
Lachnospira_eligens_A	A075_14	A075_14_scaffold3	POS103352	A	G	0	1	1	1	0	0	0	0	1	0	1	1	0	0	0	0	1	0	1	1	1	0	0	0	0	0	0	0	0	0	0	1	0	0	0	0	0	0	0	0	0	1	0	1
Lachnospira_eligens_A	A075_14	A075_14_scaffold3	POS103749	A	G	0	1	1	0	0	0	0	0	0	0	0	1	0	0	0	0	1	0	1	1	1	0	1	0	0	0	0	0	0	0	0	1	0	0	0	0	1	0	0	0	0	1	0	1
Lachnospira_eligens_A	A075_14	A075_14_scaffold3	POS103881	T	C	0	1	1	0	0	0	0	0	0	0	0	1	0	0	0	0	1	0	1	1	1	0	1	0	0	0	0	0	0	0	0	1	0	0	0	0	1	0	0	0	0	1	0	1
Lachnospira_eligens_A	A075_14	A075_14_scaffold3	POS108712	G	A	0	1	1	0	0	0	0	0	0	0	1	1	0	0	0	0	1	0	1	1	1	0	1	0	0	0	0	0	0	0	0	1	0	0	0	0	1	0	0	0	0	1	0	1
Lachnospira_eligens_A	A075_14	A075_14_scaffold3	POS108945	C	T	0	1	1	1	0	0	0	0	0	0	1	1	1	0	0	0	1	0	1	1	1	0	1	0	0	0	0	0	0	0	0	0	0	0	0	0	1	0	0	0	0	1	0	1
Lachnospira_eligens_A	A075_14	A075_14_scaffold3	POS131989	G	A	0	1	1	1	0	0	0	0	0	0	0	1	0	0	0	0	1	0	1	1	1	0	0	0	0	0	0	0	0	0	0	1	0	0	0	0	1	0	0	0	0	1	0	1
Lachnospira_eligens_A	A075_14	A075_14_scaffold3	POS136009	A	G	0	1	1	1	0	0	0	0	0	0	0	1	1	0	0	0	1	0	1	1	0	0	0	0	0	0	0	0	0	0	0	1	0	0	0	0	1	0	0	0	0	1	0	1
Lachnospira_eligens_A	A075_14	A075_14_scaffold3	POS136221	A	G	0	1	1	0	0	0	0	0	0	0	0	1	0	0	0	0	1	0	1	1	1	0	1	0	0	0	0	0	0	0	0	1	0	0	0	0	1	0	0	0	0	1	0	1
Lachnospira_eligens_A	A075_14	A075_14_scaffold3	POS137099	C	A	0	1	1	0	0	0	0	0	0	0	1	1	0	0	0	0	1	0	1	1	1	0	1	0	0	0	0	0	0	0	0	1	1	0	0	0	0	0	0	0	0	1	0	1
Lachnospira_eligens_A	A075_14	A075_14_scaffold3	POS137183	G	A	0	0	1	0	0	0	0	0	0	0	1	1	0	0	0	0	1	0	1	1	1	0	1	0	0	0	0	0	0	0	0	0	1	0	0	0	1	0	0	0	0	1	0	1
Lachnospira_eligens_A	A075_14	A075_14_scaffold3	POS142454	A	G	0	1	1	0	0	0	0	0	0	0	1	1	0	0	0	0	1	0	1	1	1	0	1	0	0	0	0	0	0	0	0	0	0	0	0	0	1	0	0	0	0	1	0	1
Lachnospira_eligens_A	A075_14	A075_14_scaffold3	POS144099	T	C	0	1	1	0	0	0	0	0	0	0	1	1	0	0	0	0	1	0	1	1	1	0	1	0	0	0	0	0	0	0	0	1	0	0	0	0	1	0	0	0	0	1	0	1
Lachnospira_eligens_A	A075_14	A075_14_scaffold3	POS144839	G	A	0	1	1	0	0	0	0	0	0	0	0	1	1	0	0	0	1	0	1	1	1	0	0	0	0	0	0	0	0	0	0	1	1	0	0	0	1	0	0	0	0	1	0	1
Lachnospira_eligens_A	A075_14	A075_14_scaffold3	POS144846	A	C	0	1	1	0	0	0	0	0	0	0	0	1	1	0	0	0	1	0	1	1	1	0	0	0	0	0	0	0	0	0	0	0	1	0	0	0	1	0	0	0	0	1	0	1
Lachnospira_eligens_A	A075_14	A075_14_scaffold3	POS145060	G	A	0	1	1	1	0	0	0	0	0	0	0	1	0	0	0	0	1	0	1	1	1	0	0	0	0	0	0	0	0	0	0	0	1	0	0	0	1	0	0	0	0	1	0	1
Lachnospira_eligens_A	A075_14	A075_14_scaffold3	POS145078	T	C	0	1	1	1	0	0	0	0	0	0	0	1	0	0	0	0	1	0	1	1	1	0	0	0	0	0	0	0	0	0	0	0	1	0	0	0	1	0	0	0	0	1	0	1
Lachnospira_eligens_A	A075_14	A075_14_scaffold3	POS148870	A	G	0	1	1	1	0	0	0	0	0	0	0	1	1	0	0	0	1	0	1	1	0	0	0	0	0	0	0	0	0	0	0	1	0	0	0	0	1	0	0	0	0	1	0	1
Lachnospira_eligens_A	A075_14	A075_14_scaffold3	POS148888	A	G	0	1	1	1	0	0	0	0	0	0	0	1	1	0	0	0	1	0	1	1	1	0	0	0	0	0	0	0	0	0	0	1	0	0	0	0	1	0	0	0	0	1	0	1
Lachnospira_eligens_A	A075_14	A075_14_scaffold3	POS148979	G	T	0	1	1	1	0	0	0	0	0	0	0	1	0	0	0	0	1	0	1	1	1	0	0	0	0	0	0	0	0	0	0	1	0	0	0	0	1	0	0	0	0	1	0	1
Lachnospira_eligens_A	A075_14	A075_14_scaffold3	POS153989	G	A	0	1	1	1	0	0	0	0	0	0	1	1	1	0	0	0	1	0	1	1	1	0	1	0	0	0	0	0	0	0	0	1	0	0	0	0	1	0	0	0	0	1	0	1
Lachnospira_eligens_A	A075_14	A075_14_scaffold3	POS154002	C	T	0	1	1	1	0	0	0	0	0	0	0	1	1	0	0	0	1	0	1	0	1	0	1	0	0	0	0	0	0	0	0	0	0	0	0	0	1	0	0	0	0	1	0	1
Lachnospira_eligens_A	A075_14	A075_14_scaffold3	POS155045	A	C	0	0	1	0	0	0	0	0	0	0	0	1	0	0	0	0	1	0	1	1	1	0	1	0	0	0	0	0	0	0	0	1	1	0	0	0	1	0	0	0	0	1	0	1
Lachnospira_eligens_A	A075_14	A075_14_scaffold3	POS155065	T	G	0	0	1	1	0	0	0	0	0	0	0	1	0	0	0	0	1	0	1	1	1	0	1	0	0	0	0	0	0	0	0	1	0	0	0	0	1	0	0	0	0	1	0	1
Lachnospira_eligens_A	A075_14	A075_14_scaffold3	POS155434	G	A	0	1	1	0	0	0	0	0	0	0	0	1	0	0	0	0	1	0	1	1	1	0	1	0	0	0	0	0	0	0	0	1	0	0	0	0	1	0	0	0	0	1	0	1
Lachnospira_eligens_A	A075_14	A075_14_scaffold3	POS155888	T	G	0	1	1	0	0	0	0	0	1	0	0	1	0	0	0	0	1	0	1	1	1	0	1	0	0	0	0	0	0	0	0	1	0	0	0	0	1	0	0	0	0	1	0	1
Lachnospira_eligens_A	A075_14	A075_14_scaffold3	POS161949	C	T	0	1	1	0	0	0	0	0	1	0	0	1	0	0	0	1	1	0	1	0	1	0	0	0	1	0	0	0	0	0	0	1	0	0	0	0	1	0	0	0	0	1	0	1
Lachnospira_eligens_A	A075_14	A075_14_scaffold3	POS16661	A	G	0	1	1	1	0	0	0	0	1	0	1	1	0	0	0	0	1	0	1	0	1	0	0	0	0	0	0	0	0	0	0	0	0	0	0	0	1	0	0	0	0	1	0	1
Lachnospira_eligens_A	A075_14	A075_14_scaffold3	POS95521	C	T	0	1	1	0	0	0	0	0	0	0	1	1	0	0	0	0	1	0	1	1	1	0	0	0	0	0	0	0	0	0	0	1	0	0	0	0	1	0	0	0	0	1	0	1
Lachnospira_eligens_A	A075_14	A075_14_scaffold3	POS95669	C	A	0	1	1	1	0	0	0	0	0	0	0	1	0	0	0	0	1	0	1	1	1	0	1	0	0	0	0	0	0	0	0	0	0	0	0	0	1	0	0	0	0	1	0	1
Lachnospira_eligens_A	A075_14	A075_14_scaffold3	POS96010	A	G	0	1	1	0	0	0	0	0	0	0	0	1	1	0	0	0	1	0	1	1	1	0	0	0	0	0	0	0	0	0	0	1	0	0	0	0	1	0	0	0	0	1	0	1
Lachnospira_eligens_A	A075_14	A075_14_scaffold31	POS3398	A	G	0	1	1	0	0	0	0	0	0	0	0	1	1	0	0	0	1	0	1	1	1	0	1	0	0	0	0	0	0	0	0	0	0	0	0	0	1	0	0	0	0	1	0	1
Lachnospira_eligens_A	A075_14	A075_14_scaffold31	POS9700	C	T	0	1	1	0	0	0	0	0	1	0	0	1	0	0	0	0	1	0	1	1	1	0	0	0	0	0	0	0	0	0	0	1	0	0	0	0	1	0	0	0	0	1	0	1
Lachnospira_eligens_A	A075_14	A075_14_scaffold33	POS3997	A	G	0	0	1	0	0	0	0	0	0	0	1	1	1	0	0	0	0	0	1	1	1	0	0	0	0	0	0	0	0	0	0	0	1	0	0	0	1	0	0	1	0	1	0	1
Lachnospira_eligens_A	A075_14	A075_14_scaffold34	POS937	C	T	0	1	1	0	0	0	0	0	0	0	1	1	1	0	0	0	1	0	1	1	1	0	0	0	0	0	0	0	0	0	0	0	0	0	0	0	1	0	0	0	0	1	0	1
Lachnospira_eligens_A	A075_14	A075_14_scaffold38	POS3670	G	A	0	0	0	0	0	0	1	0	1	1	0	0	0	0	0	0	1	0	1	0	1	0	1	0	0	1	0	0	0	0	0	0	0	1	0	0	1	0	0	0	0	1	0	1
Lachnospira_eligens_A	A075_14	A075_14_scaffold4	POS11220	A	G	0	1	1	0	0	0	0	0	0	0	1	1	1	0	0	0	1	0	1	1	1	0	0	0	0	0	0	0	0	0	0	1	0	0	0	0	0	0	0	0	0	1	0	1
Lachnospira_eligens_A	A075_14	A075_14_scaffold4	POS123927	A	G	0	1	1	1	0	0	0	0	0	0	1	1	0	0	0	0	1	0	1	1	1	0	1	0	0	0	0	0	0	0	0	1	0	0	0	0	0	0	0	1	0	1	0	1
Lachnospira_eligens_A	A075_14	A075_14_scaffold4	POS125832	G	A	0	1	1	0	0	0	0	0	1	0	0	1	1	0	0	0	1	0	1	1	1	0	1	0	0	0	0	0	0	0	0	1	0	0	0	0	0	0	0	0	0	1	0	1
Lachnospira_eligens_A	A075_14	A075_14_scaffold4	POS126007	C	T	0	1	1	1	0	0	0	0	0	0	1	1	0	0	0	0	1	0	1	1	1	0	0	0	0	0	0	0	0	0	0	1	0	0	0	0	0	0	0	0	0	1	0	1
Lachnospira_eligens_A	A075_14	A075_14_scaffold4	POS30134	T	G	0	1	1	0	0	0	0	0	0	0	1	1	1	0	0	1	1	0	1	1	1	0	1	0	0	0	0	0	0	0	0	0	1	0	0	0	1	0	0	1	0	1	0	1
Lachnospira_eligens_A	A075_14	A075_14_scaffold4	POS6281	A	C	0	1	1	0	0	0	0	0	0	0	1	1	0	0	1	0	1	0	1	1	1	0	1	0	0	0	0	0	0	0	0	0	0	0	0	0	0	0	0	0	0	1	0	1
Lachnospira_eligens_A	A075_14	A075_14_scaffold4	POS67905	C	T	0	1	1	0	0	0	0	0	0	0	1	1	0	0	0	0	1	0	1	1	1	0	0	0	1	0	0	0	0	0	0	1	0	0	0	0	1	0	0	0	0	1	0	1
Lachnospira_eligens_A	A075_14	A075_14_scaffold4	POS72033	G	A	0	1	1	0	0	0	0	0	1	0	1	1	0	0	0	0	1	0	1	1	1	0	0	0	0	0	0	0	0	0	0	0	0	0	0	0	1	0	0	0	0	1	0	1
Lachnospira_eligens_A	A075_14	A075_14_scaffold4	POS72962	A	T	0	1	1	0	0	0	0	0	0	0	1	1	0	0	0	0	1	0	1	1	1	0	0	0	0	0	0	0	0	0	0	1	0	0	0	0	1	0	0	0	0	1	0	1
Lachnospira_eligens_A	A075_14	A075_14_scaffold4	POS73112	T	A	0	1	1	0	0	0	0	0	0	0	1	1	1	0	0	0	1	0	1	1	1	0	0	0	0	0	0	0	0	0	0	1	0	0	0	0	0	0	0	0	0	1	0	1
Lachnospira_eligens_A	A075_14	A075_14_scaffold4	POS87699	G	A	0	1	1	0	1	0	0	0	0	0	1	1	0	0	0	0	1	0	1	1	1	0	0	0	0	0	0	0	0	0	0	0	0	0	0	0	0	0	0	1	0	1	0	1
Lachnospira_eligens_A	A075_14	A075_14_scaffold40	POS5054	G	A	0	1	1	0	0	0	0	0	1	0	1	1	1	0	0	0	1	0	1	1	1	0	0	0	0	0	0	0	0	0	0	1	0	0	0	0	0	0	0	0	0	1	0	1
Lachnospira_eligens_A	A075_14	A075_14_scaffold42	POS5489	G	A	0	1	1	0	0	0	0	0	1	0	0	1	1	0	0	0	0	0	1	1	1	0	0	0	0	0	0	0	0	0	0	1	0	0	0	0	1	0	0	0	0	1	0	1
Lachnospira_eligens_A	A075_14	A075_14_scaffold44	POS2203	C	T	0	1	1	0	0	0	1	0	0	0	1	1	0	0	0	0	1	0	0	0	0	0	1	0	0	1	0	0	0	0	0	0	0	0	0	0	1	0	1	1	0	1	0	1
Lachnospira_eligens_A	A075_14	A075_14_scaffold47	POS2353	A	G	1	0	0	0	1	0	0	0	0	0	1	0	0	0	0	1	0	0	1	0	1	0	0	0	0	0	0	1	0	0	0	1	0	1	0	0	0	1	0	1	1	1	0	0
Lachnospira_eligens_A	A075_14	A075_14_scaffold47	POS2440	G	A	0	0	0	0	1	0	0	0	0	1	1	1	0	0	0	1	0	0	1	0	1	1	1	0	0	0	0	1	0	0	0	0	0	1	0	1	0	1	0	1	1	0	0	0
Lachnospira_eligens_A	A075_14	A075_14_scaffold6	POS10974	G	A	0	1	1	1	0	0	0	0	0	0	0	1	0	0	0	0	1	0	1	1	1	0	0	0	0	0	0	0	0	0	0	1	0	0	0	0	1	0	0	0	0	1	0	1
Lachnospira_eligens_A	A075_14	A075_14_scaffold6	POS159827	A	G	0	1	1	0	0	0	0	0	1	0	1	1	0	0	0	0	1	0	1	1	1	0	0	0	0	0	0	0	0	0	0	1	0	0	0	0	0	0	0	0	0	1	0	1
Lachnospira_eligens_A	A075_14	A075_14_scaffold6	POS161723	T	C	0	1	1	0	0	0	0	0	1	0	1	1	0	0	0	1	1	0	1	1	1	0	0	0	0	1	0	0	0	0	0	1	0	0	0	0	1	0	0	1	0	1	0	1
Lachnospira_eligens_A	A075_14	A075_14_scaffold6	POS162281	G	A	0	1	1	0	0	0	0	0	1	0	0	1	1	0	0	0	1	0	1	1	1	0	0	0	0	0	0	0	0	0	0	1	0	0	0	0	1	0	0	1	0	1	0	1
Lachnospira_eligens_A	A075_14	A075_14_scaffold6	POS29845	C	T	0	0	1	0	0	0	0	0	1	0	1	1	0	0	0	0	1	0	0	1	1	0	1	0	1	1	0	0	0	0	0	0	0	0	0	0	0	0	0	0	0	1	0	1
Lachnospira_eligens_A	A075_14	A075_14_scaffold6	POS30237	C	G	0	1	1	0	0	0	0	0	1	0	1	1	0	0	0	0	1	0	1	1	1	0	0	0	0	0	0	0	0	0	0	1	0	0	1	0	0	0	0	0	0	1	0	1
Lachnospira_eligens_A	A075_14	A075_14_scaffold6	POS33715	G	C	0	1	1	0	0	0	0	0	1	0	1	1	0	0	0	0	1	0	1	1	1	0	1	0	0	0	0	0	0	0	0	0	0	0	0	0	0	0	0	0	0	1	0	1
Lachnospira_eligens_A	A075_14	A075_14_scaffold6	POS35818	T	C	0	1	1	0	0	0	0	0	1	0	1	1	0	0	0	0	1	0	1	1	1	0	1	0	0	0	0	0	0	0	0	1	1	0	0	0	0	0	0	0	0	1	0	1
Lachnospira_eligens_A	A075_14	A075_14_scaffold6	POS36181	A	G	0	1	1	0	0	0	0	0	0	0	1	1	0	0	0	0	1	0	1	1	1	0	1	0	0	0	0	0	0	0	0	1	0	0	0	0	0	0	0	0	0	1	0	1
Lachnospira_eligens_A	A075_14	A075_14_scaffold6	POS36337	G	A	0	1	1	0	0	0	0	0	0	0	1	1	0	0	0	0	1	0	1	1	1	0	0	0	0	1	0	0	0	0	0	1	0	0	0	0	1	0	0	0	0	1	0	1
Lachnospira_eligens_A	A075_14	A075_14_scaffold6	POS36529	C	T	0	1	1	0	0	0	0	0	1	0	1	1	0	0	0	0	1	0	1	1	1	0	1	0	0	0	0	0	0	0	0	1	0	0	0	0	1	0	0	0	0	1	0	1
Lachnospira_eligens_A	A075_14	A075_14_scaffold6	POS37894	G	A	0	1	1	0	0	0	0	0	0	0	1	1	0	0	0	0	1	0	1	1	1	0	1	0	0	0	0	0	0	0	0	1	0	0	0	0	1	0	1	0	0	1	0	1
Lachnospira_eligens_A	A075_14	A075_14_scaffold6	POS37984	C	T	0	1	1	0	0	0	0	0	0	0	1	1	1	0	0	0	1	0	1	1	1	0	1	0	0	0	0	0	0	0	0	1	0	0	0	0	0	0	1	0	0	1	0	1
Lachnospira_eligens_A	A075_14	A075_14_scaffold6	POS38765	A	G	0	1	1	0	0	0	0	0	0	0	0	1	0	0	0	0	1	0	1	1	1	0	1	0	0	0	0	0	0	0	0	1	1	0	0	0	0	0	0	0	0	1	0	1
Lachnospira_eligens_A	A075_14	A075_14_scaffold6	POS38879	C	A	0	1	1	0	0	0	0	0	0	0	1	1	0	0	0	0	1	0	1	1	1	0	1	0	0	0	0	0	0	0	0	1	0	0	0	0	0	0	0	0	0	1	0	1
Lachnospira_eligens_A	A075_14	A075_14_scaffold6	POS38990	T	A	0	1	1	0	0	0	0	0	0	0	1	1	0	0	0	0	1	0	1	1	1	0	1	0	0	0	0	0	0	0	0	1	0	0	0	0	0	0	1	0	0	1	0	1
Lachnospira_eligens_A	A075_14	A075_14_scaffold6	POS39298	G	A	0	1	1	0	0	0	0	0	0	0	0	1	0	0	0	0	1	0	1	1	1	0	1	0	0	0	0	0	0	0	0	1	0	0	0	0	1	0	0	0	0	1	0	1
Lachnospira_eligens_A	A075_14	A075_14_scaffold6	POS77418	G	A	0	1	1	0	0	0	0	0	1	0	0	1	0	0	0	0	1	0	1	1	1	0	1	0	0	0	0	0	0	0	0	1	0	0	0	0	1	0	0	0	0	1	0	0
Lachnospira_eligens_A	A075_14	A075_14_scaffold6	POS79833	G	A	0	1	1	0	0	0	0	0	1	0	1	1	1	0	0	0	1	0	1	1	0	0	0	0	0	0	0	0	0	0	0	0	0	0	0	0	1	0	0	0	0	1	0	1
Lachnospira_eligens_A	A075_14	A075_14_scaffold7	POS121053	T	C	0	1	1	1	0	0	0	0	0	0	0	1	0	0	0	0	1	0	1	1	1	0	1	0	0	0	0	0	0	0	0	0	0	0	0	0	1	0	0	0	0	1	0	1
Lachnospira_eligens_A	A075_14	A075_14_scaffold7	POS32037	T	G	0	1	1	0	0	0	0	0	0	0	0	1	0	0	0	0	1	0	1	1	1	0	1	0	0	0	0	0	0	0	0	1	0	0	0	0	1	0	0	0	0	1	0	1
Lachnospira_eligens_A	A075_14	A075_14_scaffold7	POS33303	G	T	0	1	1	1	0	0	0	0	0	0	1	1	1	0	0	0	1	0	1	1	0	0	0	0	0	1	0	0	0	0	0	0	0	0	0	0	1	0	0	0	0	1	0	1
Lachnospira_eligens_A	A075_14	A075_14_scaffold7	POS563	G	A	0	1	1	0	0	0	0	0	0	0	0	1	0	0	0	1	1	0	1	1	1	0	1	0	0	0	0	0	0	0	0	1	0	0	0	0	0	0	0	0	0	1	0	1
Lachnospira_eligens_A	A075_14	A075_14_scaffold7	POS77444	C	A	0	1	1	1	0	0	0	0	0	0	1	1	0	0	0	0	1	0	1	1	1	0	1	0	0	0	0	0	0	0	0	1	0	0	0	0	1	0	0	1	0	1	0	1
Lachnospira_eligens_A	A075_14	A075_14_scaffold8	POS1352	A	C	0	1	1	0	0	0	0	0	0	0	1	1	0	0	0	0	1	0	1	1	1	0	1	0	0	0	0	0	0	0	0	1	0	0	0	0	0	0	0	1	0	1	0	1
Lachnospira_eligens_A	A075_14	A075_14_scaffold8	POS15653	C	A	0	0	1	0	0	0	0	0	0	0	0	1	1	0	0	0	1	0	1	1	1	0	0	0	0	0	0	0	0	0	0	1	1	0	0	0	1	0	0	0	0	1	0	1
Lachnospira_eligens_A	A075_14	A075_14_scaffold8	POS16003	A	G	0	0	1	0	0	0	0	0	0	0	1	1	0	0	0	0	1	0	1	1	1	0	1	0	0	0	0	0	0	0	0	1	0	0	0	0	1	0	0	0	0	1	0	1
Lachnospira_eligens_A	A075_14	A075_14_scaffold8	POS16056	C	T	0	1	1	0	0	0	0	0	0	0	1	1	1	0	0	0	1	0	1	1	1	0	1	0	0	0	0	0	0	0	0	1	0	0	0	0	1	0	0	0	0	1	0	1
Lachnospira_eligens_A	A075_14	A075_14_scaffold8	POS17993	C	T	0	0	1	0	0	0	1	0	0	0	1	1	0	0	0	0	1	0	1	1	1	0	1	0	0	0	0	0	0	0	0	1	0	0	0	0	1	0	0	0	0	1	0	1
Lachnospira_eligens_A	A075_14	A075_14_scaffold8	POS2653	C	T	0	1	1	0	0	0	0	0	0	0	1	1	0	0	0	0	1	0	1	1	1	0	1	0	0	0	0	0	0	0	0	1	0	0	0	0	0	0	0	0	0	1	0	1
Lachnospira_eligens_A	A075_14	A075_14_scaffold8	POS33711	G	A	0	1	0	0	0	0	0	0	0	0	1	1	1	0	0	0	1	0	1	1	1	0	0	0	0	0	0	0	0	0	0	1	0	0	0	0	1	0	0	0	0	1	0	1
Lachnospira_eligens_A	A075_14	A075_14_scaffold8	POS4373	G	A	0	1	1	0	0	0	0	0	0	0	1	1	0	0	0	0	1	0	1	1	1	0	0	0	0	0	0	0	0	0	0	1	1	0	0	0	0	0	0	0	0	1	0	1
Lachnospira_eligens_A	A075_14	A075_14_scaffold8	POS46943	G	T	0	1	1	0	0	0	0	0	0	0	1	1	1	0	0	0	1	0	1	1	1	0	0	0	0	0	0	0	0	0	0	1	0	0	0	0	1	0	0	1	0	1	0	1
Lachnospira_eligens_A	A075_14	A075_14_scaffold8	POS49640	T	C	0	1	0	0	0	0	0	0	0	0	1	1	0	0	0	0	1	0	1	1	1	0	0	0	0	0	0	0	0	0	0	1	1	0	0	0	1	0	0	0	0	1	0	1
Lachnospira_eligens_A	A075_14	A075_14_scaffold8	POS5637	A	G	0	1	1	0	0	0	0	0	0	0	1	1	1	0	0	0	1	0	1	1	1	0	1	0	0	0	0	0	0	0	0	1	0	0	0	0	0	0	0	1	0	0	0	1
Lachnospira_eligens_A	A075_14	A075_14_scaffold8	POS9353	A	G	0	1	1	0	0	0	0	0	0	0	1	1	0	0	0	0	1	0	1	1	1	0	1	0	0	0	0	0	0	0	0	1	0	0	0	0	1	0	0	1	0	1	0	1
Lachnospira_eligens_A	A075_14	A075_14_scaffold9	POS17398	G	A	0	1	1	0	0	0	0	0	0	0	0	1	0	0	0	0	1	0	1	1	1	0	1	0	0	0	0	0	0	0	0	1	0	0	0	0	1	0	0	0	0	1	0	1
Lachnospira_eligens_A	A075_14	A075_14_scaffold9	POS19576	T	C	0	1	1	0	0	0	0	0	0	0	1	1	0	0	0	0	1	0	1	1	1	0	0	0	0	0	0	0	0	0	0	1	0	0	0	0	1	0	0	0	0	1	0	1
TF01_11_sp000436755	A075_25	A075_25_scaffold36	POS2334	T	C	0	0	0	0	0	0	0	1	0	0	0	0	0	1	0	0	1	1	1	1	0	0	1	0	0	1	1	0	0	1	0	0	1	0	0	0	0	1	1	0	0	0	0	0
CAG_274_sp000432155	A077_9	A077_9_scaffold20	POS954	A	C	1	0	0	1	1	0	1	0	0	0	1	1	0	0	0	0	1	0	0	0	0	1	0	0	1	0	0	1	0	0	0	1	0	0	0	0	0	0	0	0	1	1	0	0
Faecalibacillus_faecis	A078_11	A078_11_scaffold1	POS34651	A	G	0	0	1	0	1	0	0	0	0	1	0	0	1	0	0	0	1	1	1	0	0	1	0	1	1	0	0	1	0	1	0	0	0	1	0	0	0	1	1	0	0	0	0	0
Faecalibacillus_faecis	A078_11	A078_11_scaffold1	POS57305	C	T	0	0	0	1	1	0	0	0	0	0	0	0	0	0	0	0	1	1	1	0	1	1	0	1	1	0	0	1	0	0	0	0	0	1	1	0	0	1	0	0	0	0	0	0
Faecalibacillus_faecis	A078_11	A078_11_scaffold1	POS58598	A	C	0	0	0	0	1	1	0	0	0	1	0	0	1	0	0	0	1	0	1	0	1	1	0	1	0	0	1	1	0	0	0	0	0	1	1	0	0	1	1	0	0	0	0	0
Faecalibacillus_faecis	A078_11	A078_11_scaffold1	POS64488	G	A	0	0	1	0	1	0	0	0	0	1	0	0	1	0	0	1	1	1	1	0	1	1	0	1	1	0	1	1	0	0	0	0	0	0	1	0	0	1	0	0	0	0	0	0
Faecalibacillus_faecis	A078_11	A078_11_scaffold1	POS64542	G	A	0	0	1	0	1	0	0	0	0	1	0	0	1	0	0	1	1	1	1	0	1	1	0	1	1	0	1	1	0	0	0	0	0	0	1	0	0	1	0	0	0	0	0	0
Faecalibacillus_faecis	A078_11	A078_11_scaffold1	POS64612	C	T	0	0	1	0	1	0	0	0	0	1	0	0	1	0	0	0	1	0	1	0	0	1	0	1	0	0	1	1	0	0	0	0	0	0	1	0	0	1	0	0	0	0	0	0
Faecalibacillus_faecis	A078_11	A078_11_scaffold1	POS64622	C	T	0	0	1	0	1	0	0	0	0	1	0	0	1	0	0	0	1	0	1	0	0	1	0	1	0	0	1	1	0	0	0	0	0	0	1	0	0	1	0	0	0	0	0	0
Faecalibacillus_faecis	A078_11	A078_11_scaffold1	POS64633	C	A	0	0	1	0	1	0	0	0	0	1	0	0	1	0	0	0	1	0	1	0	0	1	0	1	0	0	1	1	0	0	0	0	0	0	1	0	0	1	0	0	0	0	0	0
Faecalibacillus_faecis	A078_11	A078_11_scaffold1	POS64698	T	C	0	0	1	0	1	0	0	0	0	1	0	0	1	0	0	0	1	0	1	0	1	1	0	1	0	0	1	1	0	0	0	0	0	0	1	0	0	1	0	0	0	0	0	0
Faecalibacillus_faecis	A078_11	A078_11_scaffold22	POS22506	C	T	1	0	1	0	0	0	0	0	0	1	0	0	1	0	0	0	1	1	1	0	1	1	0	1	0	0	1	1	0	0	0	0	0	0	0	0	0	1	0	0	0	0	0	0
Faecalibacillus_faecis	A078_11	A078_11_scaffold22	POS22529	T	C	1	0	1	0	0	0	0	0	0	1	0	1	1	0	0	0	1	1	1	0	1	1	0	1	0	0	1	1	0	0	0	0	0	1	0	0	0	1	0	0	0	0	0	0
Faecalibacillus_faecis	A078_11	A078_11_scaffold22	POS24492	C	T	0	0	0	0	1	0	0	0	0	0	0	0	1	0	0	0	1	1	1	0	1	1	0	1	1	0	1	1	0	0	0	0	0	0	1	0	0	1	0	0	0	0	0	0
Acetatifactor_sp900066565	A079_12	A079_12_scaffold13	POS2292	A	G	0	0	1	0	0	0	0	1	0	0	0	0	0	0	0	0	1	0	1	0	0	0	1	0	0	1	1	0	0	0	1	1	0	0	0	1	0	1	0	1	0	1	0	0
Acetatifactor_sp900066565	A079_12	A079_12_scaffold16	POS65815	T	C	0	1	0	1	1	0	0	0	0	1	0	1	0	0	0	1	1	0	0	0	0	1	0	1	1	0	0	0	0	0	0	1	1	0	0	0	1	1	0	0	0	0	0	0
Acetatifactor_sp900066565	A079_12	A079_12_scaffold4	POS135421	G	A	0	0	1	0	0	0	1	0	0	0	1	1	1	0	1	1	0	0	0	0	0	0	1	0	0	1	0	1	0	0	0	1	0	0	1	0	1	0	0	0	0	0	0	0
Acetatifactor_sp900066565	A079_12	A079_12_scaffold65	POS1023	C	T	0	0	1	1	1	0	0	1	1	1	0	1	0	0	0	0	1	1	0	0	0	0	0	0	0	1	0	1	0	0	0	1	0	0	0	1	1	0	1	0	0	0	0	0
Acetatifactor_sp900066565	A079_12	A079_12_scaffold65	POS1037	C	T	0	1	1	1	1	0	0	1	1	1	0	1	0	0	0	0	1	1	0	0	0	0	0	0	0	1	0	1	0	0	0	1	0	0	0	1	1	0	1	0	0	0	0	0
Acetatifactor_sp900066565	A079_12	A079_12_scaffold65	POS1178	T	C	1	0	1	1	0	0	0	0	1	1	0	1	0	0	0	0	1	0	0	1	0	0	0	0	0	1	0	1	0	0	0	1	0	0	0	1	1	0	1	0	0	0	0	0
Acetatifactor_sp900066565	A079_12	A079_12_scaffold65	POS8728	C	G	0	0	1	1	0	0	0	0	1	1	0	1	0	0	0	0	1	1	0	0	0	0	0	1	0	0	0	1	0	0	0	1	1	1	0	0	0	0	1	0	0	0	0	0
Acetatifactor_sp900066565	A079_12	A079_12_scaffold76	POS929	C	T	0	0	0	0	1	1	0	0	1	1	0	1	0	0	0	0	1	0	0	0	1	0	0	0	0	1	0	0	0	0	0	1	1	0	0	1	1	0	1	0	0	1	1	0
Mediterraneibacter_faecis	A081_3	A081_3_scaffold1	POS61087	T	C	0	0	0	0	1	0	1	0	0	1	0	0	0	0	1	1	1	0	1	0	1	1	0	1	0	0	1	0	0	0	0	0	0	0	0	0	0	0	0	1	0	1	0	0
Mediterraneibacter_faecis	A081_3	A081_3_scaffold10	POS14174	T	C	0	0	1	0	1	1	1	0	1	1	0	0	0	0	1	0	1	0	0	0	1	0	0	1	0	0	1	0	1	0	0	0	1	0	0	0	0	0	0	0	0	0	0	0
Mediterraneibacter_faecis	A081_3	A081_3_scaffold108	POS3150	A	G	0	0	0	0	0	0	0	0	0	1	0	1	1	0	1	0	0	0	0	0	1	0	0	0	0	0	1	0	0	1	0	0	0	0	1	0	0	0	1	1	0	1	1	1
Mediterraneibacter_faecis	A081_3	A081_3_scaffold108	POS3392	T	C	0	0	1	1	0	0	0	0	0	0	0	1	0	0	0	0	0	0	1	0	1	0	0	1	1	0	1	1	0	0	0	0	0	1	0	0	0	1	0	1	0	1	0	1
Mediterraneibacter_faecis	A081_3	A081_3_scaffold11	POS11086	A	G	0	0	1	0	0	1	0	0	1	1	0	0	0	0	1	0	0	0	1	0	1	0	0	1	0	0	1	0	1	0	0	0	0	0	1	0	0	0	0	0	0	0	0	1
Mediterraneibacter_faecis	A081_3	A081_3_scaffold11	POS15356	T	C	0	0	0	0	1	1	0	0	1	1	0	0	1	0	1	0	1	0	0	0	0	1	0	1	0	1	0	0	0	0	0	0	1	0	1	0	0	0	0	1	0	0	0	0
Mediterraneibacter_faecis	A081_3	A081_3_scaffold11	POS26343	C	T	0	0	1	0	0	1	0	0	1	0	0	0	0	0	0	1	0	0	1	0	1	1	0	1	0	0	1	0	1	0	0	0	0	0	1	0	0	0	0	0	0	0	0	1
Mediterraneibacter_faecis	A081_3	A081_3_scaffold13	POS5952	G	T	0	0	1	0	1	0	1	0	1	0	0	0	0	0	0	1	1	0	1	0	1	1	0	0	0	0	1	0	1	0	0	0	0	0	0	0	0	0	0	0	0	0	0	1
Mediterraneibacter_faecis	A081_3	A081_3_scaffold20	POS20307	G	T	0	0	1	0	1	0	0	0	1	0	0	1	0	0	1	0	1	0	0	0	1	1	0	1	0	0	1	0	1	1	0	0	0	1	0	0	0	0	0	0	0	0	0	0
Mediterraneibacter_faecis	A081_3	A081_3_scaffold22	POS31451	A	T	0	0	1	0	1	0	0	0	1	1	0	0	1	0	1	1	1	0	0	0	1	1	0	1	0	0	0	0	1	0	0	0	1	0	0	0	0	0	0	0	0	0	0	0
Mediterraneibacter_faecis	A081_3	A081_3_scaffold26	POS32383	T	C	0	1	0	1	1	0	0	1	0	1	0	0	0	0	1	1	1	0	1	1	0	0	1	0	0	1	0	1	0	0	1	0	1	0	0	0	0	0	1	1	0	0	1	1
Mediterraneibacter_faecis	A081_3	A081_3_scaffold3	POS6204	A	C	1	0	0	0	1	1	0	0	1	1	0	0	0	0	1	0	1	0	1	0	1	0	0	0	0	0	1	0	1	0	0	0	0	1	1	0	0	0	0	1	0	0	0	0
Mediterraneibacter_faecis	A081_3	A081_3_scaffold42	POS13865	C	T	0	1	0	1	1	0	0	0	0	0	1	1	0	0	0	0	1	1	1	0	0	0	0	0	0	1	0	1	0	0	1	1	0	0	0	0	0	0	0	0	0	1	0	0
Mediterraneibacter_faecis	A081_3	A081_3_scaffold42	POS14654	C	T	0	0	0	0	1	0	1	1	1	0	1	1	0	0	0	1	1	0	1	1	1	0	0	0	0	0	0	1	0	0	0	1	0	0	0	0	0	0	0	1	0	0	0	0
Mediterraneibacter_faecis	A081_3	A081_3_scaffold42	POS14714	A	T	0	0	0	1	1	1	0	1	1	0	1	1	0	0	0	1	1	0	1	1	1	0	0	0	0	1	0	0	0	0	0	1	0	0	0	0	0	0	0	1	0	1	0	0
Mediterraneibacter_faecis	A081_3	A081_3_scaffold5	POS5716	A	C	0	0	1	0	1	0	0	0	1	0	0	0	0	0	0	0	1	0	0	0	1	1	0	1	0	0	1	0	1	1	0	0	1	1	1	0	0	0	0	0	0	0	0	0
Mediterraneibacter_faecis	A081_3	A081_3_scaffold5	POS5721	A	C	0	0	1	0	1	0	0	0	1	0	0	0	0	0	0	0	1	0	0	0	1	1	0	1	0	0	1	0	1	1	0	0	1	0	1	0	0	0	0	0	0	0	0	0
Mediterraneibacter_faecis	A081_3	A081_3_scaffold6	POS10300	C	T	0	0	1	0	1	0	0	0	1	1	0	0	1	0	0	1	1	0	1	0	1	0	0	1	0	0	1	0	1	0	0	0	0	0	1	0	0	0	0	0	0	0	0	0
Mediterraneibacter_faecis	A081_3	A081_3_scaffold6	POS15421	C	T	0	0	0	0	1	1	0	0	1	1	0	0	0	0	1	1	1	0	0	0	1	0	0	1	0	0	1	0	1	0	0	0	1	0	0	0	0	0	0	1	0	0	0	0
Mediterraneibacter_faecis	A081_3	A081_3_scaffold6	POS15464	A	G	0	0	1	0	1	1	0	0	1	1	0	0	1	0	0	1	1	0	0	0	1	0	0	1	0	0	1	0	1	0	0	0	1	0	0	0	0	0	0	1	0	0	0	0
Mediterraneibacter_faecis	A081_3	A081_3_scaffold6	POS15629	A	T	0	0	1	0	1	1	0	0	0	1	0	0	1	0	0	0	1	0	0	0	1	0	0	1	0	0	1	0	1	0	0	0	1	0	1	0	0	0	0	0	0	0	0	0
Mediterraneibacter_faecis	A081_3	A081_3_scaffold6	POS16407	G	A	0	0	1	0	1	0	0	0	1	1	0	0	0	0	1	1	1	0	1	0	1	1	0	1	0	0	1	0	1	0	0	0	0	0	1	0	0	0	0	0	0	0	0	1
Mediterraneibacter_faecis	A081_3	A081_3_scaffold6	POS45874	A	G	0	0	1	0	1	0	0	0	1	1	0	0	0	0	0	0	1	0	0	0	1	0	0	1	0	1	1	0	1	0	0	0	0	0	1	0	0	0	1	1	0	0	0	0
Mediterraneibacter_faecis	A081_3	A081_3_scaffold6	POS8639	G	A	0	0	1	0	1	1	1	0	1	1	0	0	0	0	1	1	1	0	1	0	1	0	0	1	0	0	1	0	1	0	0	0	0	0	1	0	0	0	0	0	0	0	0	0
Mediterraneibacter_faecis	A081_3	A081_3_scaffold6	POS9375	C	T	0	0	1	0	1	0	0	0	1	1	0	0	1	0	1	0	1	0	0	0	1	0	0	1	0	0	1	0	1	0	0	1	0	0	1	0	0	0	0	0	0	0	0	0
Mediterraneibacter_faecis	A081_3	A081_3_scaffold69	POS10467	T	C	0	0	0	1	1	1	1	0	0	1	0	1	0	0	0	1	1	0	0	0	1	0	0	0	1	0	1	0	0	0	0	1	0	0	0	0	1	0	0	1	0	0	0	0
Mediterraneibacter_faecis	A081_3	A081_3_scaffold69	POS10897	G	A	0	0	0	1	1	1	0	1	0	1	0	1	0	0	0	0	1	0	0	0	1	0	0	0	1	0	0	0	0	0	0	1	0	0	0	0	1	0	0	1	0	0	1	0
Mediterraneibacter_faecis	A081_3	A081_3_scaffold69	POS239	C	T	1	0	0	1	0	0	0	1	1	1	0	1	0	0	0	1	0	0	0	0	1	0	0	0	0	0	0	0	0	0	0	1	1	1	0	1	1	1	0	1	0	0	0	0
Mediterraneibacter_faecis	A081_3	A081_3_scaffold69	POS3266	C	T	1	0	0	1	1	0	0	0	1	1	0	1	1	0	0	1	0	0	0	0	0	0	0	0	0	0	0	0	0	0	0	1	0	1	0	1	1	1	0	1	0	0	1	0
Mediterraneibacter_faecis	A081_3	A081_3_scaffold69	POS384	G	A	1	0	0	1	1	0	0	1	1	1	0	1	0	0	0	1	0	0	0	0	1	0	0	0	0	0	0	0	1	0	0	1	1	1	0	0	1	1	1	1	0	0	0	0
Mediterraneibacter_faecis	A081_3	A081_3_scaffold69	POS5465	G	A	0	0	0	1	1	0	1	0	1	1	0	1	0	0	0	1	0	0	0	0	1	0	0	0	0	0	0	0	0	0	0	1	1	1	0	0	1	1	0	1	0	1	0	0
Mediterraneibacter_faecis	A081_3	A081_3_scaffold69	POS604	G	A	1	0	0	1	0	0	1	0	1	1	0	1	0	0	0	1	0	0	0	0	1	0	0	0	0	0	0	0	0	0	0	1	1	1	0	0	1	1	1	1	0	0	0	1
Mediterraneibacter_faecis	A081_3	A081_3_scaffold69	POS6073	A	C	0	0	0	1	0	0	0	1	1	1	0	1	0	0	0	1	0	0	0	0	1	0	0	0	0	0	0	0	0	0	0	1	1	1	0	1	1	1	0	1	0	0	0	1
Mediterraneibacter_faecis	A081_3	A081_3_scaffold69	POS7931	A	G	1	0	0	1	1	0	0	1	1	1	0	1	0	0	0	1	1	0	0	1	0	0	0	0	0	0	0	0	0	0	0	1	0	0	0	0	1	1	0	1	0	0	0	0
Mediterraneibacter_faecis	A081_3	A081_3_scaffold69	POS862	G	A	1	0	0	1	1	0	0	0	1	1	0	1	0	0	0	1	0	0	0	0	1	0	0	0	1	0	0	0	0	0	0	1	1	1	0	1	0	1	0	1	0	0	0	0
Mediterraneibacter_faecis	A081_3	A081_3_scaffold69	POS919	G	A	1	0	0	1	1	0	0	1	1	1	0	1	0	0	0	1	0	0	0	0	1	0	0	0	0	0	0	0	0	0	0	1	1	1	0	1	1	1	0	1	0	1	0	0
Mediterraneibacter_faecis	A081_3	A081_3_scaffold69	POS9307	A	T	1	0	0	1	1	1	0	0	0	1	0	0	0	0	0	1	1	0	0	0	1	0	0	0	1	0	0	0	0	0	0	1	0	0	0	0	1	0	1	1	0	0	0	1
Mediterraneibacter_faecis	A081_3	A081_3_scaffold7	POS51232	C	T	0	0	1	0	1	0	0	0	1	0	0	0	0	0	1	1	1	0	0	0	1	1	0	1	0	0	1	0	1	0	0	0	1	0	0	0	0	0	0	0	1	0	0	0
Mediterraneibacter_faecis	A081_3	A081_3_scaffold7	POS54913	T	G	0	0	0	0	1	0	0	0	1	0	0	0	1	0	1	1	1	0	0	0	1	0	0	1	0	0	0	0	1	1	0	0	1	1	1	0	0	0	0	0	0	0	0	0
Mediterraneibacter_faecis	A081_3	A081_3_scaffold75	POS1201	G	T	0	0	0	0	0	1	0	0	0	0	1	1	0	0	0	1	0	0	0	0	1	1	0	0	0	0	1	1	0	0	0	1	1	1	1	0	0	1	1	1	0	0	0	0
Mediterraneibacter_faecis	A081_3	A081_3_scaffold75	POS721	A	G	0	1	1	0	0	0	1	1	1	0	0	1	1	0	1	0	1	0	1	0	0	0	0	1	1	0	0	0	1	0	0	1	0	1	0	0	0	0	0	0	0	0	0	1
Mediterraneibacter_faecis	A081_3	A081_3_scaffold8	POS1995	A	G	0	0	1	0	1	1	0	0	1	1	0	0	0	0	1	1	1	0	0	0	1	0	0	1	0	0	0	0	1	0	0	0	1	0	0	0	0	0	0	0	0	0	0	0
Mediterraneibacter_faecis	A081_3	A081_3_scaffold8	POS20642	T	C	0	0	1	0	1	0	0	0	1	1	0	0	0	0	1	1	1	0	0	0	1	0	0	1	0	0	0	0	1	0	0	0	1	0	0	0	0	0	0	1	0	0	0	0
AM51_8_sp003478275	A082_13	A082_13_scaffold10	POS2667	C	T	0	0	0	0	0	1	0	1	1	0	0	1	0	1	0	0	1	1	0	0	0	0	0	0	1	1	0	1	0	0	1	0	0	1	0	1	0	0	1	1	0	0	0	1
AM51_8_sp003478275	A082_13	A082_13_scaffold10	POS2699	G	T	1	0	0	0	0	1	0	1	1	0	0	0	0	1	0	0	1	1	0	0	0	0	0	0	1	1	0	0	0	0	1	0	0	1	0	0	0	0	1	1	0	0	0	1
AM51_8_sp003478275	A082_13	A082_13_scaffold6	POS1047	T	C	0	0	1	0	1	1	1	0	0	1	0	0	0	0	0	0	1	0	0	0	1	0	0	0	0	0	1	0	0	1	0	1	0	1	1	0	0	0	0	1	0	0	0	0
AM51_8_sp003478275	A082_13	A082_13_scaffold6	POS1389	T	C	0	0	1	0	1	0	1	0	0	0	0	0	0	0	0	0	1	0	1	0	1	0	0	0	0	0	1	0	1	1	0	1	0	1	1	0	0	0	0	1	0	0	0	0
AM51_8_sp003478275	A082_13	A082_13_scaffold6	POS1573	A	G	0	0	1	0	1	1	0	0	1	0	0	0	0	0	0	0	1	0	0	0	1	0	0	0	0	0	1	0	1	1	0	1	0	1	1	0	0	0	0	1	0	0	0	0
AM51_8_sp003478275	A082_13	A082_13_scaffold6	POS2162	G	A	0	0	1	0	1	1	1	0	1	0	0	0	0	0	0	0	1	0	0	0	1	1	0	0	0	0	1	0	1	0	0	1	0	1	0	0	0	0	0	1	0	0	0	0
AM51_8_sp003478275	A082_13	A082_13_scaffold6	POS2709	C	T	0	0	1	0	1	1	1	0	0	0	0	0	0	0	0	0	1	0	0	0	1	1	0	0	0	0	1	0	0	1	0	1	1	1	1	0	0	0	0	1	0	0	0	0
AM51_8_sp003478275	A082_13	A082_13_scaffold6	POS2841	T	C	0	0	1	0	1	1	1	0	1	1	0	0	0	0	0	0	1	0	0	0	1	1	0	0	0	1	1	0	0	1	0	1	1	1	0	0	0	0	0	1	0	0	0	0
AM51_8_sp003478275	A082_13	A082_13_scaffold6	POS3288	T	G	0	0	1	0	1	1	1	0	1	1	0	0	0	0	0	0	1	0	0	0	1	1	0	0	0	0	1	0	1	1	0	1	1	1	1	0	0	0	0	0	0	0	0	0
AM51_8_sp003478275	A082_13	A082_13_scaffold6	POS3547	G	A	0	0	1	0	1	0	1	0	1	1	0	0	0	0	0	0	1	0	0	0	1	0	0	0	0	0	1	0	1	1	0	1	0	1	1	0	0	0	0	1	0	0	0	0
AM51_8_sp003478275	A082_13	A082_13_scaffold6	POS4038	A	G	0	0	1	0	1	1	1	0	1	0	0	0	0	0	0	0	1	0	0	0	1	1	0	0	0	0	1	0	1	1	0	1	0	1	1	0	0	0	0	1	0	0	0	0
AM51_8_sp003478275	A082_13	A082_13_scaffold6	POS4490	G	T	0	0	1	0	1	0	1	0	0	0	0	0	0	0	0	0	1	0	0	0	1	1	0	0	0	0	1	0	1	1	0	1	0	1	1	0	0	0	0	1	0	0	0	0
AM51_8_sp003478275	A082_13	A082_13_scaffold6	POS503	T	C	0	0	1	0	1	1	1	0	1	0	0	0	0	0	0	0	1	0	0	0	1	0	0	0	0	0	1	0	1	0	0	1	0	1	1	0	0	0	0	1	0	0	0	0
AM51_8_sp003478275	A082_13	A082_13_scaffold6	POS522	T	C	0	0	1	0	1	1	1	0	1	0	0	0	0	0	0	0	1	0	0	0	1	0	0	0	0	0	1	0	1	0	0	1	0	1	1	0	0	0	0	1	0	0	0	0
AM51_8_sp003478275	A082_13	A082_13_scaffold6	POS657	A	T	0	0	1	0	1	1	1	0	1	1	0	0	0	0	0	0	1	0	0	0	1	1	0	0	0	1	1	0	1	1	0	1	0	1	1	0	0	0	0	1	0	0	0	0
AM51_8_sp003478275	A082_13	A082_13_scaffold9	POS20189	C	T	0	0	1	1	1	0	0	0	1	0	0	0	0	0	0	1	0	0	0	0	1	1	0	1	0	0	1	1	0	0	0	1	0	1	1	0	0	0	0	0	0	1	0	0
AM51_8_sp003478275	A082_13	A082_13_scaffold9	POS22178	G	A	0	0	1	1	1	0	0	0	0	0	0	0	0	0	0	1	0	0	1	0	0	1	0	1	0	0	1	1	0	0	0	1	0	1	1	0	0	0	0	0	0	1	1	0
AM51_8_sp003478275	A082_13	A082_13_scaffold9	POS22701	T	C	0	0	1	1	1	0	0	0	0	0	0	0	0	0	0	1	0	0	1	0	1	1	0	1	0	0	1	1	0	0	0	1	0	1	1	0	0	0	0	0	0	0	0	0
Bariatricus_comes	A084_25	A084_25_scaffold17	POS34130	A	G	0	0	0	1	1	0	0	0	1	1	0	1	0	0	0	1	0	0	0	0	1	0	0	0	0	0	1	1	1	0	0	1	0	0	0	0	0	0	0	0	0	0	0	1
Bariatricus_comes	A084_25	A084_25_scaffold2	POS4086	C	T	0	0	1	1	1	1	0	0	0	0	0	1	0	0	0	1	0	0	0	1	1	1	0	1	0	0	1	1	0	0	0	0	0	1	0	0	0	1	0	0	0	0	0	1
Bariatricus_comes	A084_25	A084_25_scaffold47	POS1713	T	C	0	0	1	1	1	0	0	0	1	0	0	0	0	0	0	0	1	0	1	1	1	0	0	1	0	1	1	0	0	0	0	1	0	0	1	0	0	0	0	0	0	0	0	0
Bariatricus_comes	A084_25	A084_25_scaffold85	POS157	T	C	0	0	1	0	1	0	0	0	0	0	0	0	0	0	1	0	1	0	1	1	1	0	0	1	1	0	1	0	1	1	0	1	0	0	0	0	0	1	0	0	1	0	0	1
Bariatricus_comes	A084_25	A084_25_scaffold85	POS881	T	C	1	0	1	0	0	0	0	0	0	0	0	1	0	0	1	1	1	0	0	1	1	0	0	0	0	0	1	1	1	1	0	1	1	1	0	0	0	0	0	0	0	0	0	1
Bacteroides_xylanisolvens	A085_10	A085_10_scaffold114	POS9054	T	G	0	0	1	0	0	0	0	0	1	1	0	0	0	0	1	1	1	0	0	0	1	0	0	1	0	0	1	1	0	1	0	1	0	0	0	0	0	1	1	1	1	0	0	0
Bacteroides_xylanisolvens	A085_10	A085_10_scaffold138	POS3298	T	C	0	1	0	0	0	1	1	0	0	1	0	0	0	0	1	1	1	0	1	1	0	0	0	0	0	0	0	1	0	0	0	0	0	0	0	0	0	0	0	0	1	1	0	1
Bacteroides_xylanisolvens	A085_10	A085_10_scaffold138	POS3415	T	C	0	1	0	0	0	1	1	0	0	1	0	0	0	0	1	1	1	0	1	1	0	0	1	0	1	0	0	0	0	0	0	0	0	0	0	0	0	0	0	0	1	1	0	1
Bacteroides_xylanisolvens	A085_10	A085_10_scaffold166	POS272	A	G	0	0	0	0	0	0	1	0	0	0	0	1	1	1	0	0	0	0	0	0	1	1	0	0	0	0	0	1	1	1	1	1	0	1	0	0	0	0	0	0	0	1	0	0
Gemmiger_sp900540595	A087_6	A087_6_scaffold31	POS6112	T	C	0	1	0	1	0	0	1	0	0	0	0	0	0	0	1	0	0	0	1	0	1	0	1	1	0	0	1	0	0	0	1	1	0	0	0	0	1	0	0	0	0	0	1	0
Gemmiger_sp900540595	A087_6	A087_6_scaffold36	POS18119	A	T	0	1	1	0	0	0	0	0	0	0	1	0	0	0	0	0	0	0	0	1	1	0	0	0	0	1	0	1	0	0	1	0	0	0	1	1	1	0	0	0	1	1	0	0
Gemmiger_sp900540595	A087_6	A087_6_scaffold36	POS18134	T	C	0	1	1	0	0	0	0	0	1	0	1	0	0	0	0	0	0	0	1	1	0	0	0	0	0	1	0	1	0	0	1	0	0	0	1	1	1	0	0	0	1	1	0	0
Gemmiger_sp900540595	A087_6	A087_6_scaffold36	POS18137	A	G	0	1	1	0	0	0	0	0	1	0	1	0	0	0	0	0	0	0	1	1	0	0	0	0	0	1	0	1	0	0	1	0	0	0	1	1	1	0	0	0	1	1	0	0
Gemmiger_sp900540595	A087_6	A087_6_scaffold36	POS22937	G	T	0	1	0	0	0	0	0	0	1	0	1	0	0	0	0	0	0	0	1	1	1	0	0	0	0	1	0	1	0	0	1	0	0	0	1	0	1	0	0	0	1	1	0	0
Gemmiger_sp900540595	A087_6	A087_6_scaffold4	POS112528	C	T	0	1	1	0	0	0	0	0	0	0	1	0	0	0	0	0	0	0	1	1	0	0	0	0	0	1	0	1	0	0	1	0	0	0	1	1	1	0	0	0	1	1	0	0
Gemmiger_sp900540595	A087_6	A087_6_scaffold4	POS113731	G	A	0	1	1	0	0	0	0	0	0	0	1	1	0	0	0	0	0	0	1	1	0	0	0	0	0	1	0	1	0	0	1	0	0	0	1	1	1	0	0	0	1	0	0	0
Gemmiger_sp900540595	A087_6	A087_6_scaffold4	POS113811	T	C	0	1	1	0	0	0	0	0	0	0	1	0	0	1	0	0	0	0	1	1	0	0	0	0	0	1	0	1	0	0	1	0	0	0	1	1	0	0	0	0	1	1	1	0
Gemmiger_sp900540595	A087_6	A087_6_scaffold4	POS113858	T	C	0	1	1	0	0	0	0	0	0	0	1	0	0	0	0	0	0	0	1	1	0	0	0	0	0	1	0	1	0	0	1	0	0	0	1	1	0	0	0	0	1	1	1	0
Gemmiger_sp900540595	A087_6	A087_6_scaffold4	POS113867	G	A	0	1	1	0	0	0	0	0	0	0	1	0	0	0	0	0	0	0	1	1	0	0	0	0	0	1	0	1	0	0	1	0	0	0	1	1	0	0	0	0	1	1	1	0
Anaerotignum_sp001304995	A094_13	A094_13_scaffold27	POS10847	G	A	0	0	0	0	0	0	0	0	0	1	0	0	1	1	0	1	0	0	1	1	1	0	1	1	1	0	0	0	0	0	0	1	1	0	0	0	1	1	0	1	0	0	0	0
Anaerotignum_sp001304995	A094_13	A094_13_scaffold27	POS10856	C	T	0	0	0	0	0	0	0	0	0	1	1	0	1	0	0	1	0	0	1	1	1	0	1	1	0	0	0	0	0	0	0	1	1	0	0	0	1	1	0	1	0	0	0	0
Enterocloster_sp900541315	A094_15	A094_15_scaffold109	POS4510	C	T	1	0	0	0	0	1	0	0	0	0	0	0	1	1	0	0	0	0	1	1	0	0	1	0	0	1	0	0	0	0	0	0	0	0	1	1	1	0	1	1	1	1	0	0
Enterocloster_sp900541315	A094_15	A094_15_scaffold52	POS21975	A	G	0	1	0	0	0	0	0	1	0	0	1	0	0	0	1	0	0	0	0	1	0	0	0	1	1	1	0	1	0	0	0	0	1	1	1	0	0	0	1	0	0	0	1	0
Enterocloster_sp900541315	A094_15	A094_15_scaffold63	POS19099	G	A	0	1	0	1	0	0	0	0	1	1	1	0	1	0	0	0	1	0	1	1	0	0	1	0	0	1	0	0	0	0	1	1	0	0	0	0	1	0	1	0	0	0	0	0
Enterocloster_sp900541315	A094_15	A094_15_scaffold63	POS19526	T	C	0	0	0	0	1	0	0	1	0	1	0	0	1	0	0	1	1	0	0	0	0	1	0	0	1	0	1	0	0	1	0	0	0	1	0	0	0	1	0	1	0	0	0	1
Ruminococcus_C_callidus	A095_14	A095_14_scaffold123	POS2053	T	C	1	0	1	0	0	1	0	0	0	0	0	0	0	1	0	0	0	0	1	1	0	0	0	0	0	1	0	0	1	0	0	0	0	0	0	1	0	1	1	0	1	0	0	0
Ruminococcus_C_callidus	A095_14	A095_14_scaffold139	POS311	A	C	1	0	1	0	0	1	0	0	0	0	0	1	0	1	0	0	0	0	0	0	0	0	1	1	0	1	0	0	0	0	1	0	0	0	0	1	1	1	0	0	0	0	1	0
Ruminococcus_C_callidus	A095_14	A095_14_scaffold139	POS335	G	A	1	0	1	0	0	0	0	0	0	0	0	1	0	1	0	0	0	0	0	1	0	0	1	1	0	1	1	0	0	0	1	0	0	0	0	1	1	1	0	0	0	0	0	0
Ruminococcus_C_callidus	A095_14	A095_14_scaffold168	POS1738	C	A	0	0	0	1	0	1	0	0	1	0	1	0	1	0	0	1	1	0	0	1	0	0	0	0	1	1	1	1	0	0	0	0	1	0	0	0	1	0	0	0	1	0	0	0
Ruminococcus_C_callidus	A095_14	A095_14_scaffold168	POS979	C	T	0	1	1	0	0	1	0	0	0	0	0	0	0	0	1	0	0	0	0	1	0	0	0	1	0	0	0	1	0	0	1	0	0	1	1	1	1	0	1	0	0	1	0	0
Ruminiclostridium_E_siraeum	A100_22	A100_22_scaffold40	POS15436	A	G	0	0	0	1	1	0	0	0	0	1	0	0	1	0	1	1	0	0	0	0	0	0	0	0	1	0	1	1	0	0	0	0	0	0	1	0	0	0	1	1	0	0	0	1
Ruminiclostridium_E_siraeum	A100_22	A100_22_scaffold40	POS3117	A	C	1	0	0	0	0	1	0	0	1	0	1	1	1	0	0	0	1	0	0	0	0	0	1	0	1	0	0	0	0	0	0	0	0	0	0	1	1	1	0	0	1	0	0	0
Enterocloster_sp900543885	A101_18	A101_18_scaffold148	POS563	C	T	0	0	0	1	0	1	0	0	1	1	0	1	1	0	0	1	1	1	0	0	0	0	0	0	1	0	0	0	0	0	1	1	0	1	0	1	1	0	0	1	1	1	0	0
Enterocloster_sp900543885	A101_18	A101_18_scaffold165	POS2065	T	C	0	0	1	0	1	1	1	1	0	0	1	0	0	0	0	1	1	0	1	0	0	0	0	0	0	0	0	0	0	0	0	1	1	0	0	0	0	0	0	0	1	0	0	1
Enterocloster_sp900543885	A101_18	A101_18_scaffold165	POS2083	A	C	0	1	0	0	1	1	1	0	1	0	1	0	0	0	1	1	1	0	1	1	0	0	0	1	0	0	0	0	0	0	0	1	1	0	1	0	0	0	0	1	0	0	0	1
Enterocloster_sp900543885	A101_18	A101_18_scaffold165	POS2096	A	G	0	1	1	0	1	1	1	1	0	0	1	0	0	0	1	1	1	0	1	1	0	0	0	0	0	0	0	0	1	0	0	1	1	0	0	0	0	0	0	0	0	0	0	1
Enterocloster_sp900543885	A101_18	A101_18_scaffold42	POS1207	T	C	0	0	0	1	0	0	1	1	0	1	1	1	0	0	0	0	1	0	0	0	0	0	0	1	0	0	0	1	1	1	0	1	1	0	0	0	0	0	0	0	0	0	0	0
UBA11774_sp003507655	B002_4	B002_4_scaffold18	POS28110	C	T	0	1	1	0	0	0	0	0	0	0	0	1	1	0	0	1	1	0	0	1	1	0	0	0	0	1	1	0	0	0	0	1	0	1	0	0	0	1	0	1	0	0	0	1
UBA11774_sp003507655	B002_4	B002_4_scaffold19	POS2631	C	T	0	0	0	0	1	0	0	0	0	0	0	1	0	0	1	1	0	0	0	0	0	0	0	1	1	0	0	0	1	1	0	1	1	1	0	0	0	0	0	1	0	0	0	0
UBA11774_sp003507655	B002_4	B002_4_scaffold19	POS2634	A	G	0	0	0	0	1	0	0	0	0	0	0	1	0	0	1	1	0	0	0	0	1	0	0	1	1	0	0	0	1	1	0	1	1	0	0	0	0	0	0	1	0	0	0	0
UBA1417_sp003531055	B007_6	B007_6_scaffold17	POS52677	T	C	0	0	1	0	0	0	0	0	0	1	1	0	0	1	0	1	0	0	0	0	1	1	0	1	0	0	1	1	1	0	1	0	0	0	0	0	0	0	0	0	0	0	0	1
Bifidobacterium_pseudocatenulatum	B008_8	B008_8_scaffold1	POS689942	T	C	0	1	0	1	0	0	0	1	0	0	1	1	0	0	0	0	0	0	0	1	0	0	0	1	0	0	0	1	0	0	0	0	1	1	0	0	0	1	0	1	0	0	0	0
Bifidobacterium_pseudocatenulatum	B008_8	B008_8_scaffold12	POS14537	A	G	0	1	0	1	0	0	0	1	0	0	1	0	0	0	0	1	0	0	0	1	0	0	0	0	0	1	0	1	0	0	0	0	0	1	0	0	0	1	0	1	1	0	0	0
Bifidobacterium_pseudocatenulatum	B008_8	B008_8_scaffold2	POS102027	A	C	0	1	0	1	0	0	0	1	0	0	1	1	0	0	0	0	0	0	0	1	0	0	0	1	0	0	0	1	0	0	0	0	1	1	0	0	0	1	0	1	0	0	0	0
Bifidobacterium_pseudocatenulatum	B008_8	B008_8_scaffold2	POS150361	T	G	0	1	0	1	0	0	0	1	0	1	1	0	0	0	0	0	0	0	0	1	0	0	0	1	0	0	0	1	0	0	0	0	1	1	0	0	0	1	0	1	0	0	0	0
Bifidobacterium_pseudocatenulatum	B008_8	B008_8_scaffold3	POS62886	G	A	0	1	0	0	0	0	0	1	0	0	1	0	0	0	0	1	0	0	0	1	0	0	0	1	0	1	0	1	0	0	0	0	1	1	0	0	0	1	0	0	0	0	1	0
Bifidobacterium_pseudocatenulatum	B008_8	B008_8_scaffold4	POS157489	A	G	0	1	0	1	0	0	0	1	0	0	1	1	0	0	0	0	0	0	0	1	0	0	0	1	0	0	0	1	0	0	0	0	1	1	0	0	0	1	0	1	0	0	0	0
Bifidobacterium_pseudocatenulatum	B008_8	B008_8_scaffold4	POS158554	T	C	0	1	0	1	0	0	0	0	0	0	1	0	0	0	0	0	0	0	0	1	0	0	0	1	0	1	0	1	0	0	0	0	1	1	0	0	0	1	0	1	1	0	0	0
Bifidobacterium_pseudocatenulatum	B008_8	B008_8_scaffold5	POS47621	T	C	0	1	0	1	0	0	0	0	0	0	1	1	0	1	0	0	0	0	0	1	0	0	0	1	0	1	0	1	0	0	0	0	1	1	0	0	0	1	0	0	0	0	1	0
Bifidobacterium_pseudocatenulatum	B008_8	B008_8_scaffold5	POS84304	G	A	0	0	1	0	0	0	1	0	1	1	0	0	1	0	0	0	0	0	0	0	1	0	0	1	0	1	0	1	0	0	0	0	0	1	1	0	0	1	1	1	0	0	0	0
Bifidobacterium_pseudocatenulatum	B008_8	B008_8_scaffold5	POS85779	T	C	0	1	1	1	0	0	1	0	1	1	0	1	0	0	0	0	0	0	0	1	1	0	0	1	0	0	0	1	0	0	0	0	1	0	1	0	0	0	0	0	0	0	0	0
Bifidobacterium_pseudocatenulatum	B008_8	B008_8_scaffold5	POS96830	C	A	0	1	1	1	0	0	1	0	0	0	0	0	0	1	0	0	0	0	0	0	1	0	0	0	0	1	0	1	0	0	0	0	0	1	0	0	0	1	0	1	0	0	1	0
Bifidobacterium_pseudocatenulatum	B008_8	B008_8_scaffold6	POS53296	A	G	0	1	0	1	0	0	0	1	0	0	1	0	0	0	0	0	0	0	0	1	0	0	0	1	0	1	0	1	0	0	0	0	1	1	0	0	0	1	0	1	0	0	0	0
Bifidobacterium_pseudocatenulatum	B008_8	B008_8_scaffold6	POS60678	G	A	1	1	1	1	0	0	0	0	0	0	0	0	1	1	0	1	0	0	0	1	0	0	0	1	0	0	0	1	0	0	0	1	0	0	0	0	0	1	0	1	1	0	0	0
Bifidobacterium_pseudocatenulatum	B008_8	B008_8_scaffold6	POS62219	A	G	0	1	0	1	0	0	1	0	0	0	1	0	0	0	0	0	0	0	0	1	0	0	0	0	0	1	0	1	0	0	0	1	1	1	0	0	0	1	0	1	0	0	1	0
Bifidobacterium_pseudocatenulatum	B008_8	B008_8_scaffold7	POS58782	A	G	0	1	0	0	0	0	1	0	0	0	1	0	0	0	0	0	0	0	0	1	1	0	0	1	0	0	0	1	0	0	0	0	1	1	1	0	0	1	0	1	0	0	0	0
Bifidobacterium_pseudocatenulatum	B008_8	B008_8_scaffold9	POS39723	T	C	0	1	0	1	0	0	0	1	0	0	1	1	0	0	0	1	0	0	0	1	0	0	0	1	0	0	0	1	0	0	0	0	1	0	0	0	0	1	0	1	0	0	0	0
Bifidobacterium_pseudocatenulatum	B008_8	B008_8_scaffold9	POS39951	T	C	0	1	0	1	0	0	0	1	0	0	1	1	0	0	0	1	0	0	0	1	0	0	0	1	0	0	0	1	0	0	0	0	1	0	0	0	0	1	0	1	0	0	0	0
Bifidobacterium_pseudocatenulatum	B008_8	B008_8_scaffold9	POS45575	T	C	0	1	0	0	0	0	0	0	0	0	1	1	0	0	0	1	0	0	0	1	0	0	0	1	0	1	0	1	0	0	0	0	1	1	0	0	0	1	0	1	0	0	0	0
Anaerostipes_hadrus	B010_18	B010_18_scaffold1	POS4716	A	G	0	0	0	0	0	0	0	1	0	0	0	0	1	0	0	1	1	0	0	0	1	1	1	1	0	1	0	1	0	0	0	0	1	1	0	0	0	1	0	0	0	0	0	1
Anaerostipes_hadrus	B010_18	B010_18_scaffold1	POS77190	T	C	0	0	0	0	0	0	0	1	0	0	0	1	1	0	0	1	1	0	0	0	1	1	1	0	0	1	0	0	0	0	0	0	0	1	0	0	0	0	1	0	0	0	0	1
Anaerostipes_hadrus	B010_18	B010_18_scaffold1	POS86197	T	C	0	0	0	0	0	0	0	1	1	0	0	0	1	0	0	1	1	0	0	1	1	1	0	0	0	0	0	1	0	0	0	0	0	0	0	0	0	1	1	0	0	0	0	1
Anaerostipes_hadrus	B010_18	B010_18_scaffold10	POS22514	A	G	0	0	1	0	1	0	0	1	0	0	0	1	1	0	0	0	1	0	0	0	1	1	0	1	1	1	0	1	0	0	0	0	1	0	0	0	0	0	0	0	1	0	0	0
Anaerostipes_hadrus	B010_18	B010_18_scaffold10	POS32822	C	A	0	0	0	0	0	0	0	1	1	0	0	1	1	0	0	1	1	0	0	0	1	1	0	0	0	1	0	1	0	0	0	0	0	0	0	0	0	1	0	0	1	0	0	0
Anaerostipes_hadrus	B010_18	B010_18_scaffold101	POS5969	T	G	0	0	0	0	0	0	0	1	1	0	0	1	0	0	0	1	1	0	0	0	1	0	1	1	0	1	0	1	0	0	0	0	0	0	0	0	0	1	1	0	0	0	0	1
Anaerostipes_hadrus	B010_18	B010_18_scaffold107	POS5604	G	A	0	0	0	0	0	0	0	1	1	0	0	0	0	0	0	1	1	0	0	1	0	0	1	0	1	1	0	1	0	0	0	0	1	0	0	0	0	0	1	0	0	0	0	1
Anaerostipes_hadrus	B010_18	B010_18_scaffold115	POS1819	T	C	0	0	0	0	0	0	0	1	1	0	0	0	1	1	0	1	0	0	0	1	1	1	1	0	0	1	0	1	0	0	0	0	1	0	0	0	0	1	1	0	0	0	0	1
Anaerostipes_hadrus	B010_18	B010_18_scaffold115	POS1831	C	T	0	0	0	0	0	0	0	1	1	0	0	0	1	1	0	1	0	0	0	1	1	1	1	0	0	1	0	1	0	0	0	0	1	0	0	0	0	1	1	0	0	0	0	1
Anaerostipes_hadrus	B010_18	B010_18_scaffold115	POS1846	C	T	0	0	0	0	0	0	0	1	1	0	0	0	1	1	0	1	0	0	0	1	1	0	1	0	0	1	0	1	0	0	0	0	1	0	0	0	0	0	1	0	0	0	0	1
Anaerostipes_hadrus	B010_18	B010_18_scaffold128	POS3627	T	C	0	0	0	0	0	0	0	1	0	0	0	0	1	0	0	1	1	0	0	1	1	1	1	0	0	0	0	1	0	0	0	0	1	0	0	0	0	1	0	0	0	0	0	1
Anaerostipes_hadrus	B010_18	B010_18_scaffold147	POS1781	A	G	0	0	0	0	0	0	0	1	0	0	0	1	1	0	0	1	0	0	0	0	1	1	0	0	0	1	0	1	0	0	0	0	1	0	0	0	0	1	1	0	0	0	0	1
Anaerostipes_hadrus	B010_18	B010_18_scaffold17	POS22993	A	G	0	0	0	0	0	0	0	1	1	0	0	0	1	0	0	1	1	0	0	0	1	1	0	0	0	1	0	1	0	0	0	0	1	0	0	0	0	1	0	0	0	0	0	1
Anaerostipes_hadrus	B010_18	B010_18_scaffold18	POS12622	T	C	0	0	1	0	0	0	0	1	0	0	0	1	1	1	0	1	0	0	0	0	1	0	0	0	0	1	0	1	0	0	0	0	1	1	0	0	0	0	1	0	0	0	0	1
Anaerostipes_hadrus	B010_18	B010_18_scaffold18	POS15569	T	C	0	0	0	0	0	0	0	1	0	0	0	1	0	0	0	1	1	0	0	0	1	0	1	0	1	0	0	1	0	0	0	0	1	1	0	0	0	1	0	0	0	0	0	1
Anaerostipes_hadrus	B010_18	B010_18_scaffold2	POS11214	T	C	0	0	0	0	1	0	0	1	0	0	0	0	1	0	0	0	1	0	0	0	1	1	0	1	0	1	0	1	0	0	0	0	0	0	0	0	0	1	1	0	1	0	0	0
Anaerostipes_hadrus	B010_18	B010_18_scaffold2	POS24664	T	C	0	0	0	0	0	0	0	1	0	0	0	1	1	0	0	1	1	0	0	0	1	1	0	0	0	0	1	1	0	0	0	0	1	0	0	0	0	1	0	0	0	0	0	1
Anaerostipes_hadrus	B010_18	B010_18_scaffold2	POS36052	T	A	0	0	0	0	0	0	0	1	1	0	0	0	0	0	0	1	1	0	0	1	0	0	0	1	0	1	0	1	0	0	0	0	1	0	0	0	0	1	1	0	0	0	0	1
Anaerostipes_hadrus	B010_18	B010_18_scaffold2	POS49519	A	G	0	0	0	0	0	0	0	1	1	0	0	1	0	0	0	1	1	0	0	0	0	1	0	1	0	0	0	1	0	0	0	0	1	0	0	0	0	1	1	0	0	0	0	1
Anaerostipes_hadrus	B010_18	B010_18_scaffold20	POS10781	A	G	0	0	0	0	0	0	0	1	1	0	0	0	1	0	0	1	1	0	0	0	1	1	1	0	0	1	0	1	0	0	0	0	0	0	0	0	0	1	0	0	0	0	0	1
Anaerostipes_hadrus	B010_18	B010_18_scaffold21	POS466	A	G	0	0	0	0	0	0	0	1	0	0	0	0	1	0	0	1	1	0	0	0	1	1	0	1	0	0	0	1	0	0	0	0	1	1	0	0	0	1	0	0	0	0	0	1
Anaerostipes_hadrus	B010_18	B010_18_scaffold22	POS1978	T	C	0	0	0	0	0	0	0	1	1	0	0	0	1	0	0	1	1	0	0	0	1	1	1	0	0	0	0	1	0	0	0	0	0	1	0	0	0	1	0	0	0	0	0	1
Anaerostipes_hadrus	B010_18	B010_18_scaffold23	POS13775	T	C	0	0	0	0	0	0	0	1	0	0	0	0	1	0	0	0	1	0	0	1	1	1	1	1	1	1	1	0	0	0	0	0	0	0	0	0	0	0	0	0	0	0	0	1
Anaerostipes_hadrus	B010_18	B010_18_scaffold25	POS21291	A	G	0	0	0	0	1	0	0	1	1	0	0	0	1	0	0	1	1	0	0	1	1	0	1	0	0	1	0	0	0	0	0	0	1	0	0	0	0	1	1	0	0	0	0	1
Anaerostipes_hadrus	B010_18	B010_18_scaffold25	POS853	C	T	0	0	0	0	1	0	0	1	0	0	0	0	1	0	0	1	1	0	0	0	1	0	1	1	0	1	0	1	0	0	0	0	0	0	0	0	0	0	1	0	0	0	0	1
Anaerostipes_hadrus	B010_18	B010_18_scaffold26	POS1721	A	G	0	0	0	0	0	0	0	1	0	0	0	0	0	0	0	1	1	0	0	1	1	1	0	1	0	1	0	1	0	0	0	0	0	0	0	0	0	1	1	0	0	0	0	1
Anaerostipes_hadrus	B010_18	B010_18_scaffold26	POS24650	T	C	0	0	0	0	0	0	0	0	0	0	0	0	1	0	0	1	1	0	0	0	1	1	0	1	1	0	0	1	0	0	0	0	0	0	0	0	0	1	1	0	0	1	0	1
Anaerostipes_hadrus	B010_18	B010_18_scaffold32	POS21114	A	G	0	0	0	0	1	0	0	1	0	0	1	0	0	0	0	1	0	0	0	1	1	1	1	1	0	1	0	1	0	0	0	0	0	0	0	0	0	0	1	0	0	0	0	1
Anaerostipes_hadrus	B010_18	B010_18_scaffold33	POS4521	A	G	0	0	0	0	0	0	0	1	0	0	0	1	1	0	0	1	0	0	0	1	1	1	0	0	0	0	0	1	0	0	0	0	1	0	0	0	0	1	1	0	0	0	0	1
Anaerostipes_hadrus	B010_18	B010_18_scaffold34	POS11784	C	G	0	0	1	0	0	0	0	1	1	0	0	1	1	1	0	1	1	0	0	0	1	1	0	0	0	1	0	1	0	0	0	0	1	0	0	0	0	0	1	0	0	0	0	0
Anaerostipes_hadrus	B010_18	B010_18_scaffold35	POS16160	G	A	0	0	0	0	0	0	0	1	0	0	0	1	1	0	0	1	1	0	0	0	1	0	1	0	0	1	0	1	0	0	0	0	0	0	0	0	0	1	1	0	0	0	0	1
Anaerostipes_hadrus	B010_18	B010_18_scaffold35	POS4363	G	A	0	0	0	0	0	0	1	1	1	0	0	1	1	0	0	0	1	0	0	0	1	0	1	1	0	1	0	1	0	0	0	0	0	0	0	0	0	1	1	0	0	0	0	1
Anaerostipes_hadrus	B010_18	B010_18_scaffold37	POS12707	A	G	0	0	0	0	0	0	0	1	1	0	0	1	1	0	0	1	1	0	0	1	1	0	1	0	0	1	0	1	0	0	0	0	1	1	0	0	0	1	1	0	0	0	0	1
Anaerostipes_hadrus	B010_18	B010_18_scaffold37	POS16883	C	T	0	0	0	0	0	0	0	1	1	0	0	1	1	0	0	1	1	0	0	0	1	1	1	0	0	1	0	1	0	0	0	0	0	0	0	0	0	0	1	0	0	0	0	0
Anaerostipes_hadrus	B010_18	B010_18_scaffold37	POS18582	T	C	0	0	0	0	0	0	0	1	0	0	0	1	0	0	0	1	1	0	0	1	1	0	1	0	0	1	0	0	0	0	0	0	0	1	0	0	0	1	1	0	0	0	0	1
Anaerostipes_hadrus	B010_18	B010_18_scaffold38	POS10085	G	A	0	0	1	0	0	0	0	1	0	0	0	0	1	0	0	1	0	0	0	1	1	1	1	0	1	1	0	1	0	0	0	0	0	1	0	0	0	0	1	0	0	0	0	1
Anaerostipes_hadrus	B010_18	B010_18_scaffold38	POS18810	G	A	0	0	1	0	0	0	0	1	1	0	0	0	1	0	0	1	0	0	0	1	1	0	0	1	1	1	0	1	0	0	0	0	1	0	0	0	0	0	0	0	0	0	0	1
Anaerostipes_hadrus	B010_18	B010_18_scaffold38	POS20695	A	G	0	0	0	0	0	0	0	1	0	0	0	1	1	0	0	1	1	0	0	1	1	1	0	1	0	0	0	0	0	0	0	0	0	0	0	0	0	1	1	0	0	0	0	1
Anaerostipes_hadrus	B010_18	B010_18_scaffold40	POS9023	T	C	0	0	0	0	0	0	0	1	0	0	1	1	0	0	0	1	1	0	0	1	1	0	1	1	0	1	0	1	0	0	0	0	1	0	0	0	0	0	1	0	0	0	0	1
Anaerostipes_hadrus	B010_18	B010_18_scaffold48	POS4797	A	G	0	0	0	0	0	0	1	1	0	0	0	1	1	0	0	1	1	0	0	0	0	0	1	0	0	1	0	1	0	0	0	0	1	0	0	0	0	1	1	0	0	0	0	1
Anaerostipes_hadrus	B010_18	B010_18_scaffold52	POS1495	A	G	0	0	1	0	0	0	0	1	0	0	1	1	1	0	0	1	1	0	0	1	1	0	1	0	0	0	0	1	0	0	0	0	0	0	0	0	0	1	1	0	0	0	0	1
Anaerostipes_hadrus	B010_18	B010_18_scaffold52	POS15749	G	A	0	0	1	0	1	0	0	1	0	0	0	0	1	0	0	1	1	0	0	1	1	0	1	0	0	1	0	1	0	0	0	0	1	0	0	0	0	0	1	0	1	0	0	1
Anaerostipes_hadrus	B010_18	B010_18_scaffold52	POS2565	C	T	0	0	0	0	0	0	0	1	1	0	0	1	1	0	0	1	1	0	0	1	1	0	1	0	0	0	0	1	0	0	0	0	1	0	0	0	0	1	1	0	0	0	0	1
Anaerostipes_hadrus	B010_18	B010_18_scaffold52	POS3126	G	A	0	0	0	0	0	0	0	1	0	0	0	1	1	0	0	1	1	0	0	1	1	1	1	0	0	0	1	1	0	0	0	0	1	0	0	0	0	1	1	0	0	0	0	1
Anaerostipes_hadrus	B010_18	B010_18_scaffold52	POS319	CAT	C	0	0	0	0	0	0	0	1	1	0	0	1	1	0	0	1	1	0	0	0	1	1	1	0	0	0	0	1	0	0	0	0	1	0	0	0	0	1	0	0	0	0	0	1
Anaerostipes_hadrus	B010_18	B010_18_scaffold52	POS3190	A	G	0	0	0	0	0	0	0	1	1	0	0	1	1	0	0	1	0	0	0	1	1	0	1	0	0	0	0	1	0	0	0	0	1	0	0	0	0	1	1	0	0	0	0	1
Anaerostipes_hadrus	B010_18	B010_18_scaffold52	POS6431	G	A	0	0	0	0	0	0	0	1	1	0	0	1	1	0	0	1	0	0	0	1	1	1	1	0	0	0	0	1	0	0	0	0	1	0	0	0	0	1	1	0	0	0	0	1
Anaerostipes_hadrus	B010_18	B010_18_scaffold52	POS7395	A	G	0	0	0	0	0	0	0	1	1	0	1	1	0	0	0	1	0	0	0	0	1	0	1	0	0	0	0	1	0	0	0	0	1	0	0	0	0	1	0	0	0	1	0	1
Anaerostipes_hadrus	B010_18	B010_18_scaffold53	POS6491	C	A	0	0	1	0	1	0	0	1	1	0	0	0	0	1	0	0	1	0	0	1	0	0	1	0	0	1	0	0	0	0	0	0	0	0	0	0	0	0	1	0	1	0	0	1
Anaerostipes_hadrus	B010_18	B010_18_scaffold55	POS15705	G	A	0	0	0	0	0	0	0	1	1	0	0	1	1	0	0	0	1	0	0	0	1	1	0	1	0	0	1	1	0	0	0	0	1	0	0	0	0	1	1	0	0	0	0	0
Anaerostipes_hadrus	B010_18	B010_18_scaffold55	POS6705	A	G	0	0	0	0	0	0	0	1	0	0	0	1	1	0	0	1	1	0	0	1	1	1	0	0	0	0	0	1	0	0	0	0	1	0	0	0	0	1	1	0	0	0	0	1
Anaerostipes_hadrus	B010_18	B010_18_scaffold56	POS12429	T	C	0	0	0	0	0	0	0	1	1	0	0	1	1	0	0	1	1	0	0	0	1	1	0	1	0	1	0	1	0	0	0	0	0	0	0	0	0	1	1	0	0	0	0	0
Anaerostipes_hadrus	B010_18	B010_18_scaffold58	POS582	A	G	0	0	0	0	0	0	0	1	1	0	0	1	1	0	0	1	1	0	0	0	1	0	0	0	0	0	0	1	0	0	0	0	1	1	0	0	0	1	1	0	0	0	0	1
[truncated: 9,725 more rows]
[truncated: 1 more columns]

## Sheet: Placebo
Table S3. The SNVs in the two groups.
Species	MAG	scaffold	POS	RAW	ALT	P001	P004	P006	P007	P011	P017	P018	P020	P021	P022	P024	P028	P029	P032	P033	P037	P039	P041	P042	P047	P048	P049	P051	P055	P057	P062	P069	P071	P075	P078	P079	P082	P084	P087	P089	P091	P093	P095	P096	P097	P098	P100	P103	P104
Blautia_A_massiliensis	C038_16	C038_16_scaffold14	POS58960	A	G	1	1	1	0	1	0	1	1	0	1	0	1	0	0	0	1	0	0	1	0	0	1	0	1	0	1	1	1	1	1	1	1	1	0	0	1	0	1	1	1	0	0	1	1
Faecalibacterium_prausnitzii_G	C008_11	C008_11_scaffold26	POS17565	G	A	1	0	0	1	1	1	0	0	1	1	0	0	0	1	0	1	1	0	1	0	0	0	0	1	0	0	1	0	1	1	1	1	1	0	1	1	1	1	1	1	1	1	0	1
Blautia_A_massiliensis	C038_16	C038_16_scaffold8	POS81888	G	A	0	1	1	0	1	0	1	1	0	1	0	1	0	0	0	1	0	0	1	0	1	1	0	1	0	0	1	1	1	1	0	1	1	0	1	1	0	1	1	1	0	1	1	1
Blautia_A_massiliensis	C038_16	C038_16_scaffold8	POS49016	T	C	0	1	1	0	1	1	0	1	0	1	0	1	0	0	0	1	0	0	1	0	1	1	0	1	0	1	1	1	1	1	1	1	1	0	0	1	0	1	1	1	0	0	1	1
Blautia_A_massiliensis	C038_16	C038_16_scaffold9	POS113668	A	G	1	1	1	0	1	1	0	1	0	1	0	1	0	0	0	1	0	0	1	0	0	1	0	0	0	1	1	1	1	1	1	1	1	0	0	1	1	1	1	1	0	0	1	1
Blautia_A_massiliensis	C038_16	C038_16_scaffold8	POS62206	A	G	1	1	1	0	1	0	0	1	0	1	0	1	0	0	0	1	0	0	1	0	0	1	0	1	0	1	1	1	1	1	1	1	1	0	1	1	0	1	1	1	0	1	0	1
Blautia_A_massiliensis	C038_16	C038_16_scaffold7	POS83683	A	G	1	1	1	0	1	1	0	1	0	0	0	1	0	0	0	1	0	0	1	0	0	1	0	1	0	1	1	0	1	1	1	1	1	0	1	1	1	1	1	1	0	0	0	1
Dorea_A_longicatena	C050_2	C050_2_scaffold21	POS20882	A	G	0	0	1	1	0	0	1	0	0	0	0	1	0	0	1	1	1	0	1	0	0	0	0	1	0	1	1	1	1	0	1	1	0	0	1	1	1	1	1	1	1	1	1	1
Blautia_A_massiliensis	C038_16	C038_16_scaffold22	POS46779	T	C	0	1	1	0	0	1	0	1	0	1	0	1	0	0	0	1	0	0	1	0	0	1	0	1	0	1	1	0	1	1	1	1	1	1	1	1	0	1	1	1	0	1	1	0
Blautia_A_massiliensis	C038_16	C038_16_scaffold6	POS58094	G	A	1	0	1	0	1	0	0	1	0	1	0	1	0	0	0	1	0	1	1	0	0	1	0	0	0	1	1	1	1	1	1	1	1	0	1	1	0	1	1	1	0	1	1	0
Faecalibacterium_prausnitzii_G	C008_11	C008_11_scaffold3	POS129828	C	T	1	1	1	1	1	1	0	0	0	1	1	1	0	1	0	1	1	0	1	0	0	0	0	1	0	0	0	0	1	1	1	1	1	0	1	1	1	1	1	0	1	0	0	0
Blautia_A_massiliensis	C038_16	C038_16_scaffold6	POS61769	G	T	1	1	1	0	1	0	0	1	0	1	0	1	0	0	0	1	0	0	1	0	0	1	0	0	0	1	1	0	1	1	1	1	1	0	1	1	0	1	1	1	0	1	1	1
Blautia_A_wexlerae	C023_11	C023_11_scaffold20	POS27508	C	T	1	1	0	1	0	0	1	1	0	1	0	0	0	1	0	1	0	1	1	0	1	1	0	1	0	0	1	1	0	0	1	1	1	1	1	1	0	1	0	0	0	1	1	1
Faecalibacterium_prausnitzii_G	C008_11	C008_11_scaffold10	POS19139	G	A	0	1	1	1	1	1	0	0	0	1	1	1	0	1	0	1	1	0	0	0	0	0	0	1	0	0	0	0	1	1	1	1	1	0	1	1	1	1	1	1	1	0	0	1
Blautia_A_massiliensis	C038_16	C038_16_scaffold8	POS86536	A	G	1	0	1	0	0	0	0	1	0	1	0	1	0	0	0	1	0	0	1	0	0	1	0	1	0	1	1	1	1	1	1	1	1	0	1	1	0	1	1	1	0	1	1	1
Blautia_A_massiliensis	C038_16	C038_16_scaffold29	POS9792	A	C	1	1	1	0	0	1	0	1	0	1	0	1	0	0	0	1	0	0	1	0	0	1	0	1	0	1	1	1	1	1	1	1	1	0	0	1	1	1	1	1	0	0	1	0
Blautia_A_massiliensis	C038_16	C038_16_scaffold14	POS15288	A	G	1	1	1	0	1	1	0	0	0	1	0	0	0	0	0	1	0	0	1	0	0	1	0	1	0	1	1	1	1	1	1	0	1	1	1	1	0	1	1	1	0	1	1	0
Blautia_A_wexlerae	C023_11	C023_11_scaffold32	POS25416	A	G	1	1	0	1	1	0	1	1	0	1	0	1	1	1	0	1	0	1	0	0	1	0	0	1	0	0	1	0	0	1	1	1	1	0	1	1	0	1	1	1	0	0	1	0
Blautia_A_massiliensis	C038_16	C038_16_scaffold14	POS70324	A	G	1	1	1	0	1	0	0	1	0	0	0	1	0	0	0	1	0	0	1	0	0	1	0	1	0	1	1	1	1	1	1	0	1	0	1	1	0	1	1	1	0	1	1	0
Blautia_A_massiliensis	C038_16	C038_16_scaffold29	POS3023	A	G	1	1	1	0	0	0	1	1	0	1	0	1	0	0	0	1	0	0	1	0	0	1	0	1	0	1	1	0	1	1	1	1	1	0	0	1	0	1	1	1	0	0	1	1
Blautia_A_massiliensis	C038_16	C038_16_scaffold5	POS142399	A	G	0	1	1	0	1	1	0	1	0	1	0	1	0	0	0	1	0	0	0	0	0	1	0	1	0	1	1	1	1	1	1	0	1	0	0	1	1	1	1	1	0	0	1	1
Blautia_A_wexlerae	C023_11	C023_11_scaffold21	POS33777	A	G	1	0	1	0	1	1	0	0	0	1	0	1	1	0	0	1	0	1	1	0	1	1	1	0	0	0	0	1	1	1	1	1	0	0	1	0	0	0	1	0	1	1	1	1
Blautia_A_massiliensis	C038_16	C038_16_scaffold2	POS64215	T	C	1	0	1	0	1	0	0	1	0	1	0	1	0	0	0	1	0	0	1	0	0	1	0	1	0	1	1	1	1	1	1	1	1	1	0	1	0	1	1	1	0	0	1	0
Blautia_A_massiliensis	C038_16	C038_16_scaffold6	POS58311	T	C	0	1	1	0	0	0	0	1	0	1	0	1	0	0	0	1	0	0	1	0	0	1	0	0	0	1	1	1	1	1	1	1	1	0	1	1	0	1	1	1	0	1	1	1
Blautia_A_massiliensis	C038_16	C038_16_scaffold6	POS60374	A	G	0	1	1	0	1	0	0	1	0	0	0	1	0	0	0	1	0	0	1	0	0	1	0	0	0	1	1	1	1	1	1	1	1	1	1	1	0	1	1	1	0	1	1	0
Blautia_A_massiliensis	C038_16	C038_16_scaffold3	POS27356	C	T	1	0	1	0	0	1	0	1	0	1	0	1	0	0	0	1	0	0	1	0	0	1	0	1	0	1	1	1	1	1	1	1	1	0	0	1	0	1	1	1	0	0	1	1
Blautia_A_massiliensis	C038_16	C038_16_scaffold29	POS39863	T	C	0	1	1	0	1	1	0	1	0	1	0	1	0	0	0	1	0	0	0	0	0	1	0	1	0	1	1	1	1	1	1	1	1	0	0	1	0	1	1	1	0	0	1	1
Blautia_A_massiliensis	C038_16	C038_16_scaffold29	POS13015	T	C	0	1	1	0	1	0	0	1	0	1	0	1	0	0	0	1	0	1	1	0	0	0	0	1	0	1	1	1	1	1	1	1	1	0	0	1	0	1	1	1	0	0	1	1
Blautia_A_massiliensis	C038_16	C038_16_scaffold22	POS46780	A	C	0	1	1	0	0	1	0	1	0	0	0	1	0	0	0	1	0	0	1	0	0	1	0	1	0	1	1	0	1	1	1	1	1	1	1	1	0	1	1	1	0	1	1	0
Blautia_A_massiliensis	C038_16	C038_16_scaffold22	POS33535	T	C	0	0	1	0	1	0	0	1	0	0	0	1	0	0	0	1	0	0	1	0	0	1	0	1	0	1	1	1	1	1	1	1	1	0	1	1	0	1	1	1	0	1	1	1
Faecalibacterium_prausnitzii_G	C008_11	C008_11_scaffold4	POS111742	G	A	1	1	0	1	1	1	0	0	0	1	0	1	0	1	0	1	0	0	0	0	0	0	1	1	0	0	1	0	1	1	1	1	1	0	1	1	1	1	1	1	1	0	0	0
Blautia_A_massiliensis	C038_16	C038_16_scaffold8	POS75811	A	G	1	0	1	0	0	0	0	1	0	1	0	1	0	0	0	1	0	0	1	0	0	1	0	1	0	1	1	1	1	1	1	1	1	0	1	1	0	1	1	1	0	1	1	0
Blautia_A_wexlerae	C023_11	C023_11_scaffold38	POS17450	T	C	1	0	0	1	0	0	0	1	0	0	0	1	0	1	0	1	0	0	1	0	1	0	1	1	0	0	1	0	1	1	1	1	0	1	1	1	1	1	1	0	0	1	1	0
Blautia_A_massiliensis	C038_16	C038_16_scaffold6	POS70491	T	C	1	1	1	0	1	0	1	1	0	0	0	1	0	0	0	1	0	0	1	0	0	1	0	0	0	1	1	0	1	1	1	0	1	1	1	1	0	1	1	1	0	1	1	0
Blautia_A_massiliensis	C038_16	C038_16_scaffold21	POS29889	T	G	1	1	1	0	0	1	0	1	0	1	0	1	0	0	0	1	0	0	1	0	0	1	0	1	0	1	1	1	1	1	1	0	1	0	0	1	0	1	1	1	0	1	1	0
Anaerobutyricum_hallii	C084_24	C084_24_scaffold19	POS10307	A	G	0	1	0	0	0	0	1	0	0	1	0	0	1	0	0	0	0	1	1	0	0	1	0	1	0	1	1	1	1	0	1	1	0	0	0	1	1	1	1	1	1	1	1	1
Blautia_A_massiliensis	C038_16	C038_16_scaffold14	POS59941	A	G	0	1	1	0	1	1	0	1	0	1	0	1	0	0	0	1	0	0	1	0	0	1	0	1	0	1	1	1	1	1	1	1	1	0	1	1	0	1	1	1	0	0	0	0
Blautia_A_massiliensis	C038_16	C038_16_scaffold6	POS18978	T	C	0	0	1	0	1	0	1	1	0	0	0	1	0	0	0	1	0	0	1	0	0	1	0	1	0	1	1	1	1	1	1	1	0	0	1	1	0	1	1	1	0	1	1	1
Anaerostipes_hadrus	B010_18	B010_18_scaffold101	POS672	C	T	1	1	0	0	1	1	1	1	1	1	0	1	1	0	1	0	0	0	1	0	0	1	0	0	0	1	1	1	0	1	1	0	0	0	0	0	1	1	1	1	0	1	1	0
Blautia_A_massiliensis	C038_16	C038_16_scaffold14	POS91948	C	T	1	1	1	0	1	0	0	1	0	0	0	1	0	0	0	1	0	1	1	0	0	1	0	1	0	1	1	0	1	1	1	1	1	0	0	1	0	1	1	1	0	0	1	1
Blautia_A_massiliensis	C038_16	C038_16_scaffold9	POS77328	T	C	1	0	1	0	1	1	0	1	0	1	0	1	0	0	0	1	0	0	0	0	0	1	0	1	0	1	1	1	1	1	1	0	1	0	1	1	0	1	1	1	0	1	1	0
Blautia_A_massiliensis	C038_16	C038_16_scaffold6	POS35322	T	C	1	1	1	0	1	0	0	1	0	1	0	1	0	0	0	1	0	0	1	0	0	1	0	1	0	1	0	0	1	1	1	1	1	0	1	1	0	1	1	1	0	0	1	1
Blautia_A_massiliensis	C038_16	C038_16_scaffold29	POS7816	G	C	1	1	1	0	1	1	0	1	0	1	0	1	0	0	0	1	0	0	1	0	0	1	0	1	0	1	1	1	1	1	1	1	1	0	0	1	0	0	1	1	0	0	1	0
Blautia_A_wexlerae	C023_11	C023_11_scaffold1	POS99244	T	C	1	1	0	1	0	1	0	1	0	0	0	0	0	0	0	1	0	1	1	0	1	1	0	1	0	0	1	0	1	1	1	1	1	0	0	1	1	0	1	1	0	1	1	0
Blautia_A_massiliensis	C038_16	C038_16_scaffold8	POS75896	T	C	0	1	1	0	0	0	0	1	0	1	0	1	0	0	0	1	0	0	1	0	0	0	0	1	0	1	1	1	1	1	1	1	1	0	1	1	0	1	1	1	0	1	1	0
Anaerostipes_hadrus	B010_18	B010_18_scaffold13	POS29564	T	C	1	1	1	0	1	0	1	1	1	1	0	1	0	0	1	0	0	0	1	0	0	1	0	0	0	1	1	1	0	1	0	0	0	0	0	1	0	1	0	1	1	1	1	0
Anaerostipes_hadrus	B010_18	B010_18_scaffold3	POS33317	A	G	1	1	1	0	1	1	1	1	1	1	0	1	0	0	0	0	0	0	1	0	0	1	0	0	0	1	1	1	0	0	0	1	0	0	0	1	1	1	1	1	0	1	1	0
Blautia_A_massiliensis	C038_16	C038_16_scaffold27	POS732	G	A	0	1	1	0	1	0	0	1	0	0	0	1	0	0	0	1	0	1	1	0	1	1	0	1	0	1	1	0	1	1	1	1	1	0	0	1	0	1	1	1	0	0	1	0
Blautia_A_massiliensis	C038_16	C038_16_scaffold20	POS11960	A	G	0	1	1	0	1	0	0	1	0	0	0	1	0	0	0	1	0	0	1	0	0	1	0	1	0	1	1	0	1	1	1	0	1	1	1	1	0	1	1	1	0	1	1	0
Blautia_A_massiliensis	C038_16	C038_16_scaffold8	POS88605	T	C	1	1	1	0	1	0	0	1	0	1	0	1	0	0	0	0	0	0	1	0	1	1	0	1	0	1	0	1	1	1	1	0	0	0	1	1	0	1	1	1	0	0	1	1
Blautia_A_massiliensis	C038_16	C038_16_scaffold29	POS18018	C	T	1	1	1	0	1	0	0	0	0	1	0	1	0	0	0	1	0	0	1	0	0	1	0	1	0	1	1	1	1	1	1	1	1	0	0	1	0	1	1	1	0	0	1	0
Blautia_A_massiliensis	C038_16	C038_16_scaffold15	POS27623	T	C	0	1	1	0	1	1	0	1	0	1	0	1	0	0	0	1	0	0	1	0	0	1	0	1	0	1	1	0	1	1	1	0	1	0	0	1	0	1	1	1	0	0	1	1
Roseburia_intestinalis	C013_20	C013_20_scaffold1	POS228611	G	A	0	0	1	0	0	0	1	0	0	1	0	1	1	1	1	1	1	0	0	0	1	1	0	0	0	0	1	0	1	1	0	1	1	1	0	0	1	1	1	1	0	1	1	0
Blautia_A_massiliensis	C038_16	C038_16_scaffold8	POS79582	T	C	1	1	1	0	0	0	0	1	0	1	0	1	0	0	0	1	0	0	1	0	0	1	0	1	0	1	1	1	1	1	1	0	1	0	1	1	0	1	1	0	0	1	1	0
Blautia_A_massiliensis	C038_16	C038_16_scaffold29	POS18021	T	C	1	1	1	0	1	0	0	0	0	1	0	1	0	0	0	1	0	0	1	0	0	1	0	1	0	1	1	1	1	1	1	1	1	0	0	1	0	1	1	1	0	0	1	0
Blautia_A_massiliensis	C038_16	C038_16_scaffold31	POS36284	T	C	1	1	1	0	0	1	0	1	0	1	0	1	0	0	0	1	0	0	1	0	0	1	0	1	0	1	1	0	0	1	1	0	1	1	1	1	0	1	1	1	0	1	0	0
Faecalibacterium_prausnitzii_G	C008_11	C008_11_scaffold5	POS124930	C	T	1	1	0	1	1	1	0	0	1	1	1	0	0	1	0	1	1	0	0	0	0	0	0	1	0	0	1	0	1	1	1	1	1	0	1	1	0	1	1	0	1	0	0	0
Faecalibacterium_prausnitzii_G	C008_11	C008_11_scaffold12	POS63033	G	A	0	0	0	1	1	1	0	0	0	1	1	0	0	1	0	1	1	0	1	0	0	0	1	1	1	0	1	0	1	0	1	1	0	0	1	1	1	1	1	1	1	0	0	0
Blautia_A_massiliensis	C038_16	C038_16_scaffold29	POS24233	G	A	1	1	1	0	1	0	0	1	0	1	0	0	0	0	0	1	0	0	1	0	1	1	0	1	0	1	1	1	1	1	1	1	0	0	0	1	0	0	1	1	0	0	1	1
Blautia_A_massiliensis	C038_16	C038_16_scaffold24	POS27119	A	G	0	1	1	0	1	0	0	1	0	0	0	1	0	0	0	1	0	0	1	0	0	1	0	1	0	1	1	0	1	1	1	1	1	1	0	1	0	1	1	1	0	1	0	1
Blautia_A_massiliensis	C038_16	C038_16_scaffold6	POS26541	T	C	1	0	1	0	1	0	0	1	0	0	0	1	0	0	0	1	0	0	1	0	0	1	0	1	0	1	1	1	1	1	1	1	0	0	1	1	0	1	1	1	0	1	0	1
Blautia_A_massiliensis	C038_16	C038_16_scaffold2	POS112671	T	C	0	1	1	0	0	0	0	1	0	1	0	1	0	0	0	1	0	0	1	0	0	1	0	1	0	1	1	1	1	1	1	1	1	0	1	1	0	1	1	1	0	1	0	0
Blautia_A_massiliensis	C038_16	C038_16_scaffold14	POS92738	C	T	0	1	1	0	1	1	0	1	0	1	0	1	0	0	0	1	0	0	1	0	0	1	0	1	0	1	1	1	1	1	1	0	1	0	0	1	0	1	1	1	0	0	1	0
Blautia_A_massiliensis	C038_16	C038_16_scaffold12	POS31344	T	C	1	1	1	0	1	0	0	1	0	0	0	1	0	0	0	1	0	0	1	0	0	1	0	1	0	1	1	1	1	1	1	1	1	0	0	1	0	1	1	1	0	1	0	0
Faecalibacterium_prausnitzii_G	C008_11	C008_11_scaffold10	POS54482	C	T	1	0	1	1	1	1	0	0	0	0	1	0	0	1	0	1	0	0	0	0	0	0	1	1	0	0	0	0	1	1	1	1	1	0	1	1	1	1	1	1	1	0	0	1
Blautia_A_massiliensis	C038_16	C038_16_scaffold38	POS5609	G	T	0	1	1	0	1	1	0	1	0	1	0	1	0	0	0	1	0	0	1	0	0	1	0	1	0	1	1	0	1	1	1	1	1	0	0	1	1	1	1	1	0	0	0	0
Anaerobutyricum_hallii	C084_24	C084_24_scaffold21	POS1311	G	A	0	1	0	0	0	1	0	0	0	1	0	1	1	0	0	0	0	0	1	0	0	1	0	1	0	0	1	1	1	1	0	1	0	0	0	1	1	1	1	1	1	1	1	1
Blautia_A_massiliensis	C038_16	C038_16_scaffold30	POS38397	T	C	0	1	1	0	1	0	0	1	0	1	0	1	0	0	0	1	0	0	1	0	0	1	0	1	0	1	1	0	1	1	1	1	1	0	1	1	0	1	1	1	0	0	1	0
Faecalibacterium_prausnitzii_G	C008_11	C008_11_scaffold10	POS12554	C	T	1	1	0	0	1	0	0	0	1	1	1	1	0	1	0	1	0	0	1	0	0	0	0	1	0	0	0	0	1	1	1	1	1	0	0	1	1	1	1	0	1	1	1	0
Anaerostipes_hadrus	B010_18	B010_18_scaffold42	POS18222	T	C	0	1	0	0	0	1	1	1	1	1	0	1	1	0	0	0	0	0	1	0	0	1	0	1	0	1	1	1	0	1	1	0	0	0	0	0	1	1	1	1	0	1	1	1
Blautia_A_massiliensis	C038_16	C038_16_scaffold6	POS60416	G	T	0	1	1	0	1	0	0	1	0	0	0	1	0	0	0	1	0	1	1	0	0	1	0	0	0	1	1	0	1	1	1	1	1	1	1	1	0	1	1	1	0	1	0	0
Anaerostipes_hadrus	B010_18	B010_18_scaffold60	POS7754	C	T	1	1	1	0	1	1	1	1	1	1	0	1	1	0	1	0	0	0	0	0	0	1	0	0	0	1	1	1	0	1	0	0	0	0	0	0	0	1	1	1	0	1	1	1
Blautia_A_massiliensis	C038_16	C038_16_scaffold31	POS33963	T	C	1	1	1	0	1	0	0	1	0	0	0	1	0	0	0	1	0	0	1	0	0	1	0	1	0	1	1	0	1	1	1	0	1	1	0	1	0	1	1	1	0	1	1	0
Blautia_A_massiliensis	C038_16	C038_16_scaffold2	POS77130	A	G	0	1	1	0	1	0	0	1	0	1	0	1	0	0	0	1	0	0	1	0	0	1	0	1	0	1	1	0	1	1	1	1	1	0	0	1	0	1	1	1	0	0	1	1
Blautia_A_massiliensis	C038_16	C038_16_scaffold8	POS74452	A	G	1	1	1	0	0	0	0	1	0	1	0	1	0	0	0	1	0	0	1	0	0	1	0	1	0	1	1	1	1	1	1	1	0	0	1	1	0	1	1	1	0	1	0	0
Faecalibacterium_prausnitzii_G	C008_11	C008_11_scaffold6	POS129083	C	T	1	0	0	1	1	1	0	0	0	1	0	1	0	1	0	1	1	0	0	0	0	0	1	1	0	0	1	0	1	1	1	1	1	0	1	1	1	1	1	0	1	0	0	0
Blautia_A_massiliensis	C038_16	C038_16_scaffold7	POS61969	T	C	0	0	1	0	1	0	0	1	0	0	0	1	0	0	0	1	0	0	1	0	0	1	0	1	0	1	0	1	1	1	1	1	1	1	1	1	0	1	1	1	0	1	0	1
Blautia_A_massiliensis	C038_16	C038_16_scaffold14	POS24865	A	G	1	1	1	0	1	0	0	1	0	1	0	0	0	0	1	1	0	0	1	1	0	1	0	1	0	1	1	1	1	1	1	0	1	0	0	1	0	0	0	1	0	1	1	0
Blautia_A_massiliensis	C038_16	C038_16_scaffold6	POS35496	A	G	1	0	1	0	0	0	0	1	0	1	0	1	0	0	0	1	0	0	1	0	0	1	0	1	0	1	1	1	1	1	1	1	1	0	1	1	0	1	1	1	0	0	1	0
Blautia_A_massiliensis	C038_16	C038_16_scaffold28	POS43360	G	T	0	0	1	0	1	1	0	1	0	1	0	1	0	0	0	1	0	0	1	0	0	1	0	1	0	1	1	1	1	1	1	1	1	0	0	1	0	1	1	1	0	1	0	0
Blautia_A_massiliensis	C038_16	C038_16_scaffold2	POS77286	A	G	1	0	1	0	1	0	0	1	0	1	0	1	0	0	0	1	0	0	1	0	0	1	0	1	0	0	1	1	1	1	1	1	1	0	0	1	0	1	1	1	0	0	1	1
Faecalibacterium_prausnitzii_G	C008_11	C008_11_scaffold3	POS49762	C	T	1	1	1	1	1	1	0	0	0	1	0	0	0	0	0	1	1	0	0	0	0	0	0	1	0	0	1	0	1	1	1	1	1	0	1	1	1	1	1	0	1	0	0	1
Blautia_A_massiliensis	C038_16	C038_16_scaffold1	POS22714	C	T	0	0	1	0	1	0	0	1	0	1	0	1	0	0	0	1	0	0	1	0	0	1	0	1	0	1	1	1	1	1	1	1	1	0	0	1	0	1	1	1	0	0	1	1
Blautia_A_massiliensis	C038_16	C038_16_scaffold12	POS68814	A	G	0	0	1	0	1	0	0	1	0	1	0	1	0	0	0	1	0	0	1	0	0	1	0	1	0	1	1	1	1	1	1	0	1	0	0	1	0	1	1	1	0	1	1	1
Blautia_A_sp003471165	C053_6	C053_6_scaffold64	POS21246	T	G	0	1	0	1	1	0	0	1	0	1	1	0	0	0	1	1	0	1	0	0	0	1	1	1	1	1	0	1	0	0	1	0	1	0	0	0	0	1	0	1	1	1	1	0
Faecalibacterium_prausnitzii_G	C008_11	C008_11_scaffold18	POS5822	C	T	1	0	1	0	1	1	0	0	1	1	0	0	0	1	0	1	1	0	0	0	0	0	1	1	0	0	0	0	1	1	1	1	1	0	1	1	1	1	1	0	1	0	0	1
Anaerostipes_hadrus	B010_18	B010_18_scaffold23	POS12334	C	T	0	1	1	0	1	1	1	1	1	1	0	1	0	0	1	0	0	0	1	0	0	1	0	0	0	1	1	1	0	1	1	0	0	0	0	1	0	1	1	1	0	0	1	1
Blautia_A_massiliensis	C038_16	C038_16_scaffold3	POS113025	T	C	1	1	1	0	0	0	0	1	0	1	0	1	0	0	0	1	0	0	1	0	0	1	0	1	0	1	1	1	1	1	1	1	0	1	0	1	0	0	1	1	0	1	0	1
Faecalibacterium_prausnitzii_G	C008_11	C008_11_scaffold11	POS29571	T	C	0	1	1	1	1	0	0	0	1	1	1	1	0	1	0	1	1	0	0	0	0	0	0	1	0	0	1	0	1	1	1	1	0	0	1	1	1	1	1	0	1	0	0	0
Blautia_A_massiliensis	C038_16	C038_16_scaffold30	POS17470	C	T	1	1	1	0	0	1	0	1	0	1	0	1	0	0	0	1	0	0	1	0	0	1	0	1	0	1	1	1	1	1	1	0	1	0	0	1	1	1	1	1	0	0	0	0
Blautia_A_massiliensis	C038_16	C038_16_scaffold3	POS113620	G	T	0	1	1	0	0	0	0	1	0	0	0	1	0	0	0	1	0	0	1	0	0	1	0	1	0	1	1	1	1	1	1	1	1	1	0	1	0	1	1	1	0	1	0	1
Blautia_A_massiliensis	C038_16	C038_16_scaffold6	POS25422	T	C	1	1	1	0	1	0	0	1	0	0	0	1	0	0	0	1	0	0	1	0	0	1	0	1	0	1	1	0	1	1	1	1	0	0	1	1	0	1	1	1	0	1	1	0
Blautia_A_massiliensis	C038_16	C038_16_scaffold9	POS15179	G	A	1	1	1	0	0	1	0	1	0	1	0	1	0	0	0	1	0	0	1	0	0	1	0	1	0	1	1	1	1	1	1	1	1	0	0	1	0	1	1	1	0	0	0	0
Faecalibacterium_prausnitzii_G	C008_11	C008_11_scaffold18	POS5824	C	T	1	0	1	0	1	1	0	0	1	1	0	0	0	1	0	1	1	0	0	0	0	0	1	1	0	0	0	0	1	1	1	1	1	0	1	1	1	1	1	0	1	0	0	1
Faecalibacterium_prausnitzii_G	C008_11	C008_11_scaffold6	POS47651	C	T	1	0	1	1	1	1	0	0	0	1	0	0	0	0	1	1	0	0	0	0	0	0	1	0	1	0	0	0	1	1	1	1	1	0	1	1	1	1	1	1	1	0	0	1
Faecalibacterium_prausnitzii_G	C008_11	C008_11_scaffold12	POS49652	G	C	0	0	0	1	1	1	0	0	0	1	0	1	0	1	0	1	1	0	1	0	0	0	1	1	0	0	0	0	1	1	1	1	1	0	1	1	1	1	1	0	1	1	0	0
Blautia_A_massiliensis	C038_16	C038_16_scaffold8	POS84772	C	T	0	0	1	0	1	0	0	1	0	1	0	1	0	0	0	1	0	0	1	0	0	1	0	1	0	1	1	1	1	1	1	1	1	0	1	1	0	1	0	0	0	1	1	1
Blautia_A_massiliensis	C038_16	C038_16_scaffold2	POS133468	T	A	0	1	1	0	1	0	0	1	0	1	0	1	0	0	0	1	0	0	1	0	0	1	0	1	0	1	1	0	1	1	1	1	1	0	0	1	0	1	1	1	0	0	1	1
Fusicatenibacter_saccharivorans	B058_13	B058_13_scaffold23	POS13985	T	C	1	1	0	0	0	0	1	0	0	0	0	0	1	0	1	0	0	1	1	1	0	0	0	1	0	1	1	1	1	1	0	0	1	0	1	0	1	1	0	1	1	0	1	1
Faecalibacterium_prausnitzii_G	C008_11	C008_11_scaffold29	POS5659	G	A	1	0	0	0	1	1	0	0	0	1	0	1	0	1	0	1	1	0	0	0	0	0	1	1	0	0	0	0	1	1	1	1	1	0	1	1	1	1	1	0	1	1	0	1
Blautia_A_wexlerae	C023_11	C023_11_scaffold6	POS39595	G	A	1	1	0	0	0	0	1	1	0	1	0	1	0	1	0	1	0	1	1	0	1	1	0	1	0	1	1	0	1	0	0	1	0	0	1	0	0	1	1	0	1	1	1	0
Blautia_A_massiliensis	C038_16	C038_16_scaffold3	POS50150	A	G	1	1	1	0	0	0	0	1	0	0	0	1	0	0	0	1	0	0	1	0	0	1	0	1	0	1	1	1	1	1	1	1	1	0	0	1	0	1	1	1	0	0	1	1
Streptococcus_pasteurianus	B101_10	B101_10_scaffold50	POS421	C	T	0	0	1	0	0	1	1	1	0	1	0	1	0	0	0	0	0	1	1	0	0	1	0	0	0	1	1	1	0	1	1	0	1	0	1	0	1	0	1	1	1	1	1	0
Faecalibacterium_prausnitzii_G	C008_11	C008_11_scaffold8	POS42750	C	A	1	1	1	0	1	1	0	0	1	1	0	0	0	0	0	1	1	0	0	0	0	0	0	1	0	0	1	0	1	1	1	1	1	0	1	1	1	1	1	0	1	0	0	1
Faecalibacterium_prausnitzii_G	C008_11	C008_11_scaffold3	POS40395	C	T	1	1	1	0	1	1	0	0	0	1	1	0	0	0	0	1	1	0	1	0	0	0	0	1	0	0	1	0	1	1	1	0	1	0	1	1	1	1	1	0	1	0	0	1
Faecalibacterium_prausnitzii_G	C008_11	C008_11_scaffold29	POS5593	G	A	1	0	0	0	1	1	0	0	0	1	1	1	0	1	0	1	0	0	0	0	0	0	1	1	0	0	1	0	1	1	1	0	1	0	1	1	1	1	1	0	1	1	0	1
Blautia_A_massiliensis	C038_16	C038_16_scaffold9	POS52971	T	C	1	0	1	0	1	1	0	1	0	1	0	1	0	1	0	1	0	0	0	0	0	1	0	1	0	1	1	0	0	1	1	1	1	0	1	1	0	0	0	1	0	1	1	1
Blautia_A_massiliensis	C038_16	C038_16_scaffold21	POS22900	A	G	0	0	1	0	1	0	0	1	0	0	0	1	0	0	0	1	0	0	1	0	0	1	0	1	0	1	1	1	1	1	1	1	1	0	0	1	0	1	1	1	0	1	1	1
Faecalibacterium_prausnitzii_G	C008_11	C008_11_scaffold6	POS40234	C	T	1	0	0	1	1	1	0	0	0	1	1	1	0	1	0	1	1	0	0	0	0	0	0	1	0	0	0	0	1	1	1	1	1	0	1	1	1	1	1	0	1	0	0	1
Blautia_A_massiliensis	C038_16	C038_16_scaffold7	POS113013	T	C	0	1	1	0	1	1	0	1	0	0	0	1	0	0	0	1	0	0	1	0	0	1	0	1	0	1	1	1	1	1	1	1	1	0	0	1	0	1	0	1	0	1	1	0
Faecalibacterium_prausnitzii_G	C008_11	C008_11_scaffold12	POS49570	G	A	1	0	0	1	1	1	0	0	0	1	0	1	0	1	0	1	0	0	1	0	0	0	1	1	0	0	1	0	1	1	1	1	1	0	0	1	1	1	0	1	1	1	0	0
Faecalibacterium_prausnitzii_G	C008_11	C008_11_scaffold28	POS8734	G	T	1	1	0	1	1	0	0	0	0	1	0	1	0	1	0	1	1	0	1	0	0	0	0	1	0	0	0	0	1	1	1	1	1	0	1	1	1	0	1	1	1	0	1	0
Blautia_A_massiliensis	C038_16	C038_16_scaffold6	POS58835	C	T	1	0	1	0	1	0	0	1	0	0	0	1	0	0	0	1	0	0	1	0	0	1	0	0	0	1	1	1	1	1	1	1	1	0	1	1	0	1	1	1	0	1	1	0
Blautia_A_massiliensis	C038_16	C038_16_scaffold8	POS78843	T	G	0	1	1	0	0	1	0	1	0	1	0	1	0	0	0	1	0	0	1	0	0	1	0	1	0	1	1	1	1	1	1	1	1	0	0	1	0	1	1	1	0	1	0	0
Blautia_A_massiliensis	C038_16	C038_16_scaffold9	POS15801	T	C	1	1	1	0	0	0	0	1	0	1	0	1	0	0	0	1	0	0	1	0	0	1	0	1	0	1	1	1	1	1	1	1	1	0	0	1	0	1	1	1	0	0	0	1
Faecalibacterium_prausnitzii_G	C008_11	C008_11_scaffold10	POS55489	C	T	1	1	1	1	1	0	0	0	1	0	0	1	0	0	0	1	1	0	0	0	0	0	0	1	0	0	1	0	1	1	1	1	1	0	1	1	1	1	1	0	1	0	0	1
Anaerostipes_hadrus	B010_18	B010_18_scaffold5	POS19423	A	G	0	1	0	0	1	1	1	1	1	1	0	1	1	0	1	0	0	0	0	0	0	1	0	1	0	1	1	1	0	1	1	0	0	0	0	0	0	1	0	0	0	1	1	1
Blautia_A_massiliensis	C038_16	C038_16_scaffold31	POS20430	T	C	0	1	1	0	0	0	0	0	0	1	0	1	0	0	0	1	0	0	1	0	0	1	0	1	0	1	1	0	1	1	1	1	1	1	1	1	0	1	1	1	0	1	0	0
Blautia_A_massiliensis	C038_16	C038_16_scaffold20	POS58856	A	G	1	1	1	0	0	1	0	1	0	1	0	0	0	0	0	1	0	0	1	0	0	1	0	1	0	1	1	0	1	1	1	1	1	0	0	1	0	1	1	1	0	0	1	0
Anaerostipes_hadrus	B010_18	B010_18_scaffold101	POS3986	T	C	0	1	1	0	1	1	1	1	1	1	0	1	0	0	1	0	0	0	1	0	0	1	0	0	0	1	1	1	0	0	1	0	0	0	0	0	0	1	1	1	0	1	1	1
Bifidobacterium_longum	C053_8	C053_8_scaffold4	POS253473	C	T	1	0	1	0	0	0	0	0	0	1	1	0	0	0	1	1	0	1	1	1	1	1	0	1	0	0	1	1	1	0	1	0	1	1	0	1	0	0	1	0	0	1	1	0
Faecalibacterium_prausnitzii_G	C008_11	C008_11_scaffold10	POS54329	C	T	1	0	0	1	1	1	0	0	1	0	1	0	0	1	0	1	1	0	0	0	0	0	0	0	0	0	1	0	1	1	1	1	0	0	1	1	1	1	1	1	1	0	0	1
Blautia_A_massiliensis	C038_16	C038_16_scaffold2	POS171095	A	G	1	1	1	0	0	0	0	1	0	1	0	1	0	0	0	1	0	0	1	0	0	1	0	1	0	0	1	0	1	1	1	1	1	0	0	1	0	1	1	1	0	0	1	1
Blautia_A_massiliensis	C038_16	C038_16_scaffold8	POS79507	G	A	0	1	1	0	0	0	0	1	0	1	0	1	0	0	0	1	0	0	1	0	0	1	0	1	0	1	1	1	1	1	1	0	1	0	1	1	0	1	1	1	0	1	0	0
Anaerostipes_hadrus	B010_18	B010_18_scaffold13	POS21414	G	A	1	1	0	0	0	1	1	1	1	1	0	1	0	0	1	0	0	0	1	0	0	1	0	0	0	1	1	0	0	1	1	1	0	0	0	0	0	1	1	1	0	1	1	1
Blautia_A_massiliensis	C038_16	C038_16_scaffold21	POS20733	T	C	0	1	1	0	1	1	0	1	0	0	0	1	0	0	0	1	0	0	1	0	0	1	0	1	0	1	1	1	1	1	1	0	1	0	0	1	0	1	1	1	0	1	0	0
Blautia_A_massiliensis	C038_16	C038_16_scaffold22	POS35622	A	G	0	0	1	0	1	0	0	1	0	1	0	0	0	0	0	1	0	0	1	0	0	1	0	1	0	1	1	1	0	1	1	1	1	1	1	1	0	1	1	1	0	1	0	0
Anaerostipes_hadrus	B010_18	B010_18_scaffold5	POS34776	A	G	1	1	0	0	0	1	1	1	1	1	0	1	1	0	1	0	0	0	0	0	0	1	0	0	0	1	1	1	0	1	1	0	0	0	0	1	0	1	1	1	0	1	1	0
Blautia_A_massiliensis	C038_16	C038_16_scaffold2	POS68344	A	G	0	0	1	0	1	0	1	1	0	0	0	1	0	0	0	1	0	0	1	0	0	1	0	1	0	1	1	1	0	1	1	1	1	0	0	1	0	1	1	1	0	0	1	1
Blautia_A_massiliensis	C038_16	C038_16_scaffold2	POS68255	A	C	1	0	1	0	1	0	0	1	0	1	0	1	0	0	0	1	0	0	1	0	0	1	0	1	0	1	1	0	0	1	1	1	1	0	0	1	0	1	1	1	0	0	1	1
Blautia_A_massiliensis	C038_16	C038_16_scaffold6	POS82912	A	G	0	0	1	0	1	0	0	1	0	0	0	1	0	0	0	1	0	0	1	0	0	1	0	0	0	1	1	1	1	1	1	1	1	0	1	1	0	1	1	1	0	1	1	0
Faecalibacterium_prausnitzii_G	C008_11	C008_11_scaffold30	POS14121	C	T	1	0	1	0	1	0	0	0	1	1	1	1	0	1	0	1	0	0	0	0	0	0	1	1	0	0	0	0	1	1	1	1	1	0	1	1	0	1	1	0	1	0	0	1
Faecalibacterium_prausnitzii_G	C008_11	C008_11_scaffold10	POS54395	G	A	1	0	1	1	1	1	0	1	1	0	1	0	0	1	0	1	0	0	0	0	0	0	0	1	0	0	0	0	1	1	1	0	1	0	1	1	1	1	1	0	1	0	1	0
Roseburia_intestinalis	C013_20	C013_20_scaffold14	POS9958	T	C	0	0	1	0	0	0	1	0	1	1	0	1	1	1	1	1	1	0	0	0	1	1	0	0	0	0	0	0	1	1	0	1	1	1	0	0	1	1	1	1	0	0	1	0
Blautia_A_massiliensis	C038_16	C038_16_scaffold8	POS113494	A	G	1	1	1	0	1	0	0	1	0	0	0	1	0	0	0	1	0	0	1	0	0	1	0	0	0	1	1	1	1	1	1	0	1	0	1	1	0	0	1	1	0	0	1	1
Blautia_A_massiliensis	C038_16	C038_16_scaffold14	POS19372	A	C	0	1	1	0	1	0	0	1	0	1	0	0	0	0	0	1	0	0	1	0	0	1	0	1	0	1	1	1	1	0	1	1	1	0	0	1	0	1	1	1	0	1	1	0
Blautia_A_massiliensis	C038_16	C038_16_scaffold29	POS12628	A	G	0	1	1	0	1	0	0	1	0	1	0	0	0	0	0	1	0	0	0	0	0	1	0	1	0	1	1	1	1	1	1	1	1	0	0	1	0	1	1	1	0	0	1	1
Roseburia_intestinalis	C013_20	C013_20_scaffold24	POS41766	C	T	0	0	1	0	0	1	0	0	1	1	0	1	1	1	1	1	1	0	0	0	1	0	0	0	0	0	0	0	1	1	0	1	1	1	0	0	1	1	1	1	1	0	1	0
Anaerobutyricum_hallii	C084_24	C084_24_scaffold19	POS16388	A	G	0	1	0	0	1	1	0	0	0	1	0	0	0	1	0	0	0	0	1	0	0	1	1	1	0	0	1	1	1	1	1	1	0	0	0	1	1	1	1	0	1	1	0	1
Blautia_A_massiliensis	C038_16	C038_16_scaffold2	POS115477	C	A	0	1	1	0	0	1	0	1	0	1	0	0	0	0	0	1	0	0	1	0	0	1	0	1	0	1	1	0	1	1	1	0	1	1	1	1	0	0	0	1	0	1	1	1
Faecalibacterium_prausnitzii_G	C008_11	C008_11_scaffold7	POS106011	G	A	0	1	0	0	1	1	0	0	1	1	0	1	0	1	0	1	1	0	0	0	0	0	1	0	0	0	1	0	1	1	1	1	1	0	1	1	0	1	1	0	1	0	0	1
Blautia_A_massiliensis	C038_16	C038_16_scaffold9	POS41004	C	T	1	0	1	0	1	1	0	1	0	0	0	1	0	0	0	1	0	0	1	0	0	1	0	1	0	1	1	1	1	1	1	1	1	0	0	1	0	1	0	1	0	0	0	1
Roseburia_intestinalis	C013_20	C013_20_scaffold3	POS55824	G	A	0	0	1	0	0	0	1	0	1	1	0	1	1	1	1	1	1	0	0	0	1	0	0	0	0	0	1	0	1	1	0	1	1	1	0	0	1	0	1	1	0	1	1	0
Faecalibacterium_prausnitzii_G	C008_11	C008_11_scaffold2	POS182992	G	A	1	1	0	1	1	1	0	0	0	1	1	0	0	0	0	1	1	0	0	0	0	0	0	1	0	0	0	0	1	1	1	1	1	0	1	1	1	1	1	0	1	0	0	1
Blautia_A_massiliensis	C038_16	C038_16_scaffold21	POS26923	A	G	1	1	1	0	0	0	0	1	0	1	0	1	0	0	0	1	0	0	1	0	0	1	0	1	0	1	1	0	1	1	1	0	1	0	0	1	0	1	1	1	0	1	1	0
Blautia_A_massiliensis	C038_16	C038_16_scaffold18	POS38882	A	G	1	1	1	0	0	1	0	1	0	0	0	1	0	0	0	1	0	0	1	0	0	1	0	1	0	1	1	1	1	1	1	0	1	0	0	1	0	0	1	1	0	0	1	1
Blautia_A_massiliensis	C038_16	C038_16_scaffold31	POS7308	A	G	0	1	1	0	0	0	0	1	0	1	0	1	0	0	0	1	0	0	1	0	0	1	0	1	0	1	1	1	1	1	1	0	1	0	0	1	0	1	1	1	0	0	1	1
Blautia_A_massiliensis	C038_16	C038_16_scaffold3	POS21916	A	G	0	0	1	0	0	1	0	1	0	1	0	1	0	0	0	1	0	0	1	0	0	1	0	1	0	1	1	1	1	1	1	0	1	0	0	1	1	1	1	1	0	0	1	0
Blautia_A_massiliensis	C038_16	C038_16_scaffold8	POS68494	C	T	0	0	1	0	1	0	0	1	0	0	0	1	0	0	0	1	0	0	1	0	0	1	0	1	0	1	1	1	1	1	1	1	0	0	1	1	0	1	1	1	0	1	1	0
Faecalibacterium_prausnitzii_G	C008_11	C008_11_scaffold14	POS7281	C	A	1	0	0	1	1	1	0	0	0	1	1	0	0	1	0	1	1	0	0	0	0	0	0	1	0	0	0	0	1	1	1	1	1	0	1	1	1	1	1	0	1	0	0	1
Blautia_A_massiliensis	C038_16	C038_16_scaffold12	POS51074	A	G	0	1	1	0	0	0	0	1	0	1	0	1	0	0	0	1	0	0	1	0	0	1	0	1	0	1	1	1	1	1	1	0	1	1	0	1	0	1	1	1	0	1	0	0
Blautia_A_massiliensis	C038_16	C038_16_scaffold6	POS42755	C	T	0	1	0	0	1	0	0	1	0	1	0	1	0	0	0	1	0	0	0	0	0	1	0	1	0	1	1	0	1	1	0	1	1	0	1	1	0	1	1	1	0	1	1	1
Blautia_A_massiliensis	C038_16	C038_16_scaffold9	POS95794	G	A	0	1	1	0	0	0	0	1	0	0	0	1	0	0	0	1	0	0	1	0	0	1	0	1	0	1	1	1	0	1	1	0	1	1	1	0	0	1	1	1	0	1	1	1
Blautia_A_massiliensis	C038_16	C038_16_scaffold2	POS76030	A	G	1	0	1	0	1	0	0	1	0	1	0	1	0	0	0	1	0	0	1	0	0	1	0	1	0	1	1	1	1	1	1	1	1	0	0	1	0	1	1	1	0	0	0	0
Anaerostipes_hadrus	B010_18	B010_18_scaffold24	POS14764	C	A	1	1	1	0	0	1	1	1	1	1	0	1	1	0	1	0	0	0	1	0	0	1	0	0	0	1	1	1	0	1	1	0	0	0	0	0	0	1	0	1	0	0	1	0
Blautia_A_massiliensis	C038_16	C038_16_scaffold33	POS30783	G	A	1	1	1	0	0	1	0	1	0	1	0	1	0	0	0	1	0	0	1	0	0	1	0	1	0	1	0	1	1	1	1	0	1	0	1	1	0	1	1	0	0	0	1	0
Faecalibacterium_prausnitzii_G	C008_11	C008_11_scaffold5	POS102304	C	T	1	1	1	1	1	0	0	0	1	1	0	1	0	0	0	1	0	0	0	0	0	0	0	1	0	0	0	0	1	1	1	1	1	0	1	1	1	1	1	0	1	0	0	1
Faecalibacterium_prausnitzii_G	C008_11	C008_11_scaffold30	POS6203	G	A	1	1	0	0	1	0	0	0	0	1	1	1	0	1	0	1	1	0	0	0	0	0	0	1	0	0	1	0	1	1	1	0	1	0	1	1	1	1	1	0	1	0	1	0
Blautia_A_wexlerae	C023_11	C023_11_scaffold25	POS4124	A	G	0	1	0	0	1	0	1	0	0	0	0	1	0	0	0	1	0	1	1	0	1	0	0	1	0	0	1	0	0	1	1	1	1	1	1	0	0	1	1	1	0	1	1	0
Roseburia_intestinalis	C013_20	C013_20_scaffold3	POS110584	C	T	0	0	1	0	0	0	1	0	0	1	0	1	1	1	1	1	1	0	0	0	1	0	0	0	0	0	1	0	1	1	0	1	1	1	0	0	1	1	1	1	0	1	1	0
Blautia_A_massiliensis	C038_16	C038_16_scaffold14	POS60089	C	T	0	0	0	0	1	1	0	1	0	1	0	1	0	0	0	1	0	0	1	0	0	1	0	1	0	1	1	1	1	0	1	1	1	0	1	1	0	1	1	0	0	0	1	1
Blautia_A_massiliensis	C038_16	C038_16_scaffold14	POS59956	T	A	0	1	1	0	1	0	0	1	0	1	0	1	0	0	0	1	0	0	1	0	0	1	0	1	0	1	1	1	0	1	1	1	1	0	1	1	0	1	1	1	0	0	0	0
Blautia_A_massiliensis	C038_16	C038_16_scaffold32	POS7680	C	T	1	1	1	0	0	1	0	1	0	0	0	1	0	0	0	1	0	0	1	0	0	1	0	1	0	1	1	1	1	1	1	1	1	0	0	1	0	1	1	1	0	0	0	0
Blautia_A_massiliensis	C038_16	C038_16_scaffold20	POS40403	T	C	0	1	1	0	1	1	0	1	0	1	0	1	0	0	0	1	0	0	1	0	0	1	0	1	0	1	1	1	1	1	1	0	1	0	0	1	0	1	1	1	0	0	0	0
Blautia_A_massiliensis	C038_16	C038_16_scaffold1	POS18815	C	T	0	1	1	0	0	1	0	1	0	0	0	1	0	0	0	1	0	1	1	0	0	1	0	1	0	1	1	0	1	1	1	0	0	1	1	1	0	1	1	1	0	1	0	0
Faecalibacterium_prausnitzii_G	C008_11	C008_11_scaffold6	POS96871	C	T	0	1	0	1	1	0	0	0	0	1	1	1	0	1	0	1	0	0	0	0	0	0	1	1	0	0	1	0	1	1	1	1	1	0	1	1	1	1	1	0	1	0	0	0
Blautia_A_massiliensis	C038_16	C038_16_scaffold32	POS8560	A	G	1	0	1	0	1	1	0	1	0	1	0	1	0	0	0	1	0	0	1	0	0	1	0	1	0	1	1	0	1	1	0	1	1	0	0	1	0	1	1	1	0	0	0	1
Blautia_A_sp003471165	C053_6	C053_6_scaffold114	POS1792	A	T	0	0	1	0	1	1	1	1	0	0	0	1	0	0	1	1	0	0	0	0	1	1	0	1	0	1	1	1	0	1	0	0	1	0	0	1	1	1	1	0	0	0	1	1
RC9_sp000435075	C039_15	C039_15_scaffold148	POS1971	C	T	0	0	0	1	0	0	1	0	0	1	0	0	0	1	0	1	0	1	1	0	0	1	0	0	1	0	0	1	1	1	1	0	0	0	0	1	1	1	1	1	1	0	1	1
Blautia_A_massiliensis	C038_16	C038_16_scaffold14	POS24847	G	A	1	1	0	0	0	0	0	1	0	1	0	1	0	0	1	1	0	0	1	1	0	0	0	0	0	1	1	1	1	1	1	0	1	0	1	1	0	1	0	1	0	1	1	0
Blautia_A_massiliensis	C038_16	C038_16_scaffold2	POS145584	A	G	0	1	1	0	1	0	0	0	0	1	0	1	0	0	0	1	0	0	1	0	0	1	0	1	0	1	1	0	1	1	1	1	1	0	0	1	0	1	1	1	0	0	1	1
Blautia_A_wexlerae	C023_11	C023_11_scaffold6	POS41118	A	G	1	1	0	0	0	0	1	1	0	1	0	0	0	0	0	1	0	1	1	0	0	1	0	1	0	1	0	1	0	1	0	1	1	0	1	0	1	1	1	1	0	1	1	0
Roseburia_intestinalis	C013_20	C013_20_scaffold3	POS163454	T	A	0	0	1	0	0	0	1	0	0	1	0	0	1	1	1	1	1	0	0	0	1	1	0	0	0	0	1	0	1	1	0	1	1	1	0	0	1	1	1	1	1	0	1	0
Blautia_A_massiliensis	C038_16	C038_16_scaffold38	POS1568	G	GA	0	0	1	0	1	0	0	1	0	1	0	1	0	0	0	1	0	0	1	0	0	1	0	1	0	1	1	0	1	1	1	1	1	0	0	1	0	1	1	1	0	0	1	1
Blautia_A_massiliensis	C038_16	C038_16_scaffold2	POS172146	A	G	1	0	1	0	1	0	0	1	0	1	0	1	0	0	0	1	0	0	1	0	0	1	0	1	0	1	1	0	1	1	1	1	1	0	0	1	0	1	1	1	0	0	1	0
Blautia_A_massiliensis	C038_16	C038_16_scaffold3	POS139372	T	C	0	1	1	0	1	0	0	1	0	1	0	1	0	0	0	1	0	0	1	0	0	1	0	0	0	1	1	1	1	1	1	1	1	0	0	1	0	1	1	1	0	0	0	1
Blautia_A_massiliensis	C038_16	C038_16_scaffold21	POS38878	A	G	0	1	1	0	0	0	0	1	0	0	0	1	0	0	0	1	0	0	1	0	0	1	0	1	0	1	1	1	1	1	1	0	1	0	0	1	0	1	1	1	0	1	1	1
Blautia_A_massiliensis	C038_16	C038_16_scaffold9	POS81406	G	A	1	1	1	0	0	0	0	1	0	0	0	1	0	0	0	1	0	0	1	0	0	1	0	1	0	1	1	0	1	1	1	1	1	1	1	0	0	1	1	0	0	1	0	1
Roseburia_intestinalis	C013_20	C013_20_scaffold8	POS77302	A	G	0	1	1	0	0	1	1	0	0	1	0	1	1	1	1	1	1	0	0	0	0	0	0	0	0	0	1	0	1	1	0	1	1	1	0	0	1	1	1	1	0	0	1	0
Blautia_A_massiliensis	C038_16	C038_16_scaffold38	POS5441	T	C	0	1	1	0	1	1	0	1	0	1	0	1	0	0	0	1	0	0	0	0	0	1	0	1	0	1	1	1	1	1	1	1	1	0	0	1	0	1	1	1	0	0	0	0
Blautia_A_massiliensis	C038_16	C038_16_scaffold5	POS119093	A	G	0	1	1	0	0	0	0	1	0	1	0	1	0	0	0	1	0	0	1	0	0	1	0	1	0	1	1	1	1	1	0	1	1	0	1	1	0	1	1	1	0	0	0	1
Roseburia_intestinalis	C013_20	C013_20_scaffold44	POS1565	T	C	0	0	1	0	0	1	1	0	0	1	1	1	0	1	1	1	1	0	0	0	1	0	0	0	0	0	1	0	1	1	0	1	1	1	0	0	1	1	1	1	0	0	1	0
Blautia_A_massiliensis	C038_16	C038_16_scaffold21	POS23406	A	C	0	0	1	0	1	0	0	1	0	0	0	1	0	0	0	1	0	0	1	0	0	1	0	1	0	1	1	0	1	1	1	1	1	0	1	1	0	1	1	1	0	0	1	1
Roseburia_intestinalis	C013_20	C013_20_scaffold3	POS91811	T	C	0	0	1	0	0	1	1	0	0	1	0	1	1	0	1	1	1	0	0	0	1	0	0	0	0	0	1	0	1	1	0	1	1	1	0	0	1	1	1	1	0	1	1	0
Faecalibacterium_prausnitzii_G	C008_11	C008_11_scaffold3	POS172419	G	A	1	0	1	1	1	0	0	0	1	1	1	0	0	1	0	1	1	0	0	0	0	0	0	1	0	0	1	0	1	1	1	1	1	0	1	1	1	0	1	0	1	0	0	0
Blautia_A_massiliensis	C038_16	C038_16_scaffold14	POS23173	G	A	0	1	1	0	1	0	0	1	0	1	0	0	0	0	0	1	0	0	1	0	0	1	0	1	0	1	1	1	1	1	1	0	1	0	1	1	0	1	0	0	0	1	1	1
Blautia_A_massiliensis	C038_16	C038_16_scaffold2	POS168464	T	C	0	1	1	0	0	0	0	1	0	1	0	1	0	0	0	1	0	0	1	0	0	1	0	1	0	1	1	0	1	1	1	1	1	0	0	1	0	1	1	1	0	0	1	1
Roseburia_intestinalis	C013_20	C013_20_scaffold2	POS155271	T	C	0	0	1	0	0	1	1	0	1	1	0	1	1	1	1	1	1	0	0	0	0	0	0	0	0	0	1	0	1	1	0	1	1	1	0	0	1	1	1	1	0	0	1	0
Faecalibacterium_prausnitzii_G	C008_11	C008_11_scaffold7	POS74501	A	G	1	0	0	1	1	1	0	0	1	1	0	1	0	0	0	1	0	0	0	0	0	0	0	0	0	0	1	0	1	1	1	1	1	0	1	1	1	1	1	1	1	0	0	1
Faecalibacterium_prausnitzii_G	C008_11	C008_11_scaffold9	POS1230	G	T	1	0	1	1	1	0	0	0	0	1	1	0	0	1	0	1	1	0	0	0	0	0	0	1	0	0	0	0	1	1	1	1	1	0	1	1	1	1	1	0	1	0	0	1
Roseburia_intestinalis	C013_20	C013_20_scaffold27	POS6420	G	A	0	0	1	0	0	1	1	0	0	1	0	1	1	1	1	1	1	0	0	0	1	1	0	0	0	0	1	0	1	1	0	1	0	1	0	0	1	1	1	1	0	0	1	0
Roseburia_intestinalis	C013_20	C013_20_scaffold26	POS20558	G	A	0	0	1	0	0	1	1	0	0	1	0	1	1	0	1	1	1	0	0	0	1	1	0	0	0	0	1	0	1	1	0	0	1	1	0	0	1	1	1	1	1	0	1	0
Blautia_A_massiliensis	C038_16	C038_16_scaffold21	POS24847	T	C	0	1	1	0	0	0	0	1	0	0	0	1	0	0	0	1	0	0	1	0	0	1	0	1	0	1	1	1	1	1	1	0	1	0	0	1	0	1	1	1	0	1	1	1
Blautia_A_massiliensis	C038_16	C038_16_scaffold4	POS24566	A	G	0	0	1	0	1	0	0	1	0	1	0	1	0	0	0	1	0	0	1	0	0	1	0	1	0	1	1	0	1	1	1	0	1	1	1	1	0	1	1	1	0	1	0	0
Blautia_A_massiliensis	C038_16	C038_16_scaffold6	POS73259	C	T	1	0	1	0	0	0	0	1	0	0	0	1	0	0	0	1	0	0	1	0	0	1	0	0	0	1	1	1	1	1	1	1	1	0	1	1	0	1	1	1	0	1	1	0
Blautia_A_massiliensis	C038_16	C038_16_scaffold17	POS33759	T	C	1	1	1	0	0	0	0	1	0	0	0	1	0	0	0	1	0	0	1	0	0	1	0	1	0	1	1	1	1	1	1	0	1	0	0	1	0	1	1	1	0	0	1	1
Blautia_A_massiliensis	C038_16	C038_16_scaffold7	POS49374	T	C	0	0	1	0	1	1	0	1	0	1	0	1	0	0	0	1	0	0	1	0	0	1	0	1	0	1	1	0	1	1	1	0	1	0	0	1	0	1	1	1	0	0	1	1
Faecalibacterium_prausnitzii_G	C008_11	C008_11_scaffold4	POS144000	C	T	1	1	0	1	1	0	0	0	1	1	0	0	0	1	0	1	1	0	0	0	0	0	0	1	0	0	0	0	1	1	1	1	1	0	1	1	1	1	1	1	1	0	0	0
Blautia_A_massiliensis	C038_16	C038_16_scaffold12	POS32126	C	T	0	0	1	0	1	0	0	1	0	0	0	1	0	0	0	1	0	0	1	0	0	1	0	1	0	1	1	1	1	1	1	1	1	0	0	1	0	1	1	1	0	1	0	1
Roseburia_intestinalis	C013_20	C013_20_scaffold17	POS24661	C	T	0	1	1	0	0	0	1	0	0	1	0	1	1	1	1	1	1	0	0	0	0	0	0	0	0	0	1	0	1	1	0	1	1	1	0	0	1	1	1	1	0	1	1	0
Faecalibacterium_prausnitzii_G	C008_11	C008_11_scaffold22	POS13713	C	T	1	1	0	0	1	1	0	1	1	0	0	1	0	1	0	1	1	0	0	0	0	0	0	1	0	0	0	0	1	1	1	1	1	0	1	1	1	0	1	0	1	1	0	0
Blautia_A_massiliensis	C038_16	C038_16_scaffold17	POS24599	A	G	0	1	1	0	1	1	0	1	0	0	0	1	0	0	0	1	0	0	1	0	0	1	0	1	0	1	1	1	0	1	1	1	1	0	0	1	0	0	1	1	0	0	1	1
Blautia_A_massiliensis	C038_16	C038_16_scaffold8	POS88619	A	G	1	1	1	0	1	0	0	1	0	1	0	1	0	0	0	0	0	0	1	0	0	1	0	1	0	1	0	1	1	1	1	0	0	0	1	1	0	1	1	1	0	0	1	1
Blautia_A_massiliensis	C038_16	C038_16_scaffold2	POS150836	T	C	0	0	1	0	1	0	1	1	0	1	0	1	0	0	0	1	0	0	1	0	0	1	0	1	0	1	1	1	1	1	1	1	1	0	0	1	0	1	1	0	0	0	1	0
Faecalibacterium_prausnitzii_G	C008_11	C008_11_scaffold22	POS28374	G	A	0	1	0	1	1	1	0	0	0	1	0	1	0	1	0	1	0	0	1	0	0	0	0	1	0	0	1	0	1	1	1	1	0	0	1	1	1	1	1	1	1	0	0	0
Blautia_A_massiliensis	C038_16	C038_16_scaffold15	POS57218	G	A	0	1	1	0	0	1	0	1	0	1	0	1	0	0	0	1	0	0	1	0	0	1	0	1	0	1	1	1	0	1	1	1	1	0	0	1	0	1	1	1	0	0	1	0
Anaerostipes_hadrus	B010_18	B010_18_scaffold72	POS3633	T	C	0	1	0	0	0	1	1	1	1	1	0	1	1	0	1	0	0	0	1	0	0	1	0	0	0	1	1	1	0	0	1	0	0	0	0	0	1	1	1	1	0	1	0	1
Roseburia_intestinalis	C013_20	C013_20_scaffold1	POS436844	T	C	0	0	1	0	0	1	1	0	0	1	0	1	1	0	1	1	1	0	0	0	1	0	0	0	0	0	1	0	1	1	0	1	1	1	0	0	1	1	1	1	0	1	1	0
Blautia_A_massiliensis	C038_16	C038_16_scaffold27	POS36526	C	T	1	1	1	0	1	0	0	1	0	1	0	0	0	0	0	0	0	0	1	0	0	1	0	1	0	1	0	1	0	1	1	0	1	0	1	1	0	1	1	1	0	1	1	1
Blautia_A_massiliensis	C038_16	C038_16_scaffold12	POS79987	T	C	1	1	1	0	0	1	0	1	0	0	0	1	0	0	0	1	0	0	1	0	0	1	0	1	0	0	1	1	1	1	0	1	1	1	0	1	0	1	1	1	0	1	0	0
Faecalibacterium_prausnitzii_G	C008_11	C008_11_scaffold11	POS27459	C	T	0	0	0	1	1	1	0	0	0	1	0	1	0	1	0	1	1	0	0	0	0	0	0	1	0	0	0	0	1	1	1	1	1	0	1	1	1	1	1	1	1	1	0	0
Anaerostipes_hadrus	B010_18	B010_18_scaffold3	POS35484	A	G	1	1	1	0	1	1	1	1	1	1	0	1	1	0	1	0	0	0	1	0	0	1	0	0	0	1	1	1	0	1	0	0	0	0	0	0	0	1	0	1	1	0	1	0
Roseburia_intestinalis	C013_20	C013_20_scaffold16	POS39387	T	A	0	1	1	0	0	1	1	0	0	1	0	1	1	1	1	1	1	0	0	0	0	0	0	0	0	0	1	0	1	1	0	1	1	1	0	0	1	1	1	1	0	0	1	0
Faecalibacterium_prausnitzii_G	C008_11	C008_11_scaffold22	POS29042	C	T	0	0	0	1	0	1	0	0	0	1	1	1	0	1	0	1	0	0	1	0	0	0	1	1	0	0	1	0	1	1	1	1	0	0	1	1	1	1	1	0	1	0	0	1
Faecalibacterium_prausnitzii_G	C008_11	C008_11_scaffold1	POS248612	C	T	1	1	1	1	1	0	0	1	1	0	1	1	0	0	0	1	1	0	0	0	0	0	0	0	0	0	0	0	1	1	1	0	1	0	1	1	0	1	1	1	1	0	1	0
Roseburia_intestinalis	C013_20	C013_20_scaffold2	POS155662	G	A	0	0	1	0	0	1	1	0	0	1	0	0	1	1	1	1	1	0	0	0	1	1	0	0	0	0	1	0	1	1	0	1	1	1	0	0	1	1	1	1	0	0	1	0
Blautia_A_massiliensis	C038_16	C038_16_scaffold22	POS32072	T	C	0	0	1	0	1	0	0	1	0	1	0	1	0	0	0	1	0	0	1	0	0	1	0	1	0	1	1	0	1	1	1	1	0	1	1	1	0	1	1	1	0	1	0	0
Anaerostipes_hadrus	B010_18	B010_18_scaffold115	POS3983	T	C	1	1	1	0	1	1	1	1	1	1	0	0	1	0	1	0	0	0	1	0	0	0	0	0	0	1	1	1	0	1	1	0	0	0	0	1	0	1	0	1	0	1	1	0
Blautia_A_massiliensis	C038_16	C038_16_scaffold5	POS47391	A	G	0	1	1	0	0	0	0	1	0	0	0	1	0	0	0	1	0	0	1	0	0	1	0	1	0	1	1	1	1	1	1	0	1	1	1	1	0	1	1	1	0	1	0	0
Faecalibacterium_prausnitzii_G	C008_11	C008_11_scaffold1	POS72917	G	A	1	1	0	0	1	1	0	0	0	1	1	1	0	1	0	1	0	0	0	0	0	0	1	1	0	0	0	0	1	1	1	1	1	0	1	1	1	1	0	0	1	0	0	1
Faecalibacterium_prausnitzii_G	C008_11	C008_11_scaffold43	POS1269	C	T	1	1	0	0	1	1	0	0	0	1	1	0	0	1	0	1	0	0	1	0	0	0	1	1	0	0	0	0	1	1	1	1	1	0	1	1	1	0	1	1	0	0	0	1
Roseburia_intestinalis	C013_20	C013_20_scaffold2	POS155659	C	T	0	0	1	0	0	1	1	0	0	1	0	0	1	1	1	1	1	0	0	0	1	1	0	0	0	0	1	0	1	1	0	1	1	1	0	0	1	1	1	1	0	0	1	0
Blautia_A_massiliensis	C038_16	C038_16_scaffold6	POS63961	T	C	0	1	1	0	1	0	0	1	0	0	0	1	0	0	0	1	0	0	1	0	0	1	0	0	0	1	1	1	1	1	1	1	0	0	1	1	0	1	1	1	0	1	1	0
Faecalibacterium_prausnitzii_G	C008_11	C008_11_scaffold2	POS200469	C	T	1	0	0	1	1	0	0	1	0	1	1	0	0	1	0	1	1	0	0	0	0	0	1	1	0	0	0	0	1	1	1	0	1	0	1	1	1	0	1	1	1	1	0	0
Roseburia_intestinalis	C013_20	C013_20_scaffold1	POS242469	T	C	0	0	1	0	0	1	1	0	0	1	0	1	1	1	1	1	1	0	0	0	1	0	0	0	0	0	1	0	1	1	0	1	1	1	0	0	1	1	1	1	0	0	1	0
Blautia_A_massiliensis	C038_16	C038_16_scaffold2	POS92716	A	C	0	0	1	0	0	0	0	1	0	1	0	1	0	0	0	1	0	0	1	0	0	1	0	1	0	1	1	1	0	1	1	1	0	0	1	1	0	1	1	1	0	1	1	1
Ruminococcus_C_sp000437255	B042_5	B042_5_scaffold23	POS1259	T	C	1	0	1	0	1	0	0	0	0	1	0	0	1	0	0	0	0	0	1	1	1	0	0	1	0	1	0	1	1	1	1	0	1	0	1	1	0	0	1	1	0	1	1	1
Roseburia_sp900552665	A045_15	A045_15_scaffold50	POS1323	G	A	0	0	1	0	0	0	1	0	1	1	0	1	0	0	0	1	1	1	0	0	0	1	0	0	0	0	1	0	1	1	0	1	1	1	1	1	1	1	1	0	1	0	1	0
Faecalibacterium_prausnitzii_G	C008_11	C008_11_scaffold43	POS1140	G	A	1	0	0	1	1	1	0	0	1	1	1	0	0	0	0	1	1	0	0	0	0	0	0	1	0	0	0	0	1	1	1	1	1	0	1	1	1	1	1	0	1	1	0	0
Blautia_A_massiliensis	C038_16	C038_16_scaffold2	POS133523	A	G	0	1	1	0	1	0	0	1	0	1	0	1	0	0	0	1	0	0	1	0	0	1	0	1	0	1	1	0	1	1	1	1	1	0	0	1	0	1	0	1	0	0	1	1
Blautia_A_massiliensis	C038_16	C038_16_scaffold2	POS74887	T	C	1	0	1	0	0	0	0	1	0	1	0	1	0	0	0	1	0	0	1	0	0	1	0	1	0	1	1	1	1	1	1	0	1	1	0	1	0	1	1	1	0	0	0	1
Blautia_A_massiliensis	C038_16	C038_16_scaffold12	POS73367	T	C	0	0	1	0	0	0	0	1	0	1	0	1	0	0	0	1	0	0	1	0	0	1	0	1	0	1	1	1	1	1	1	1	1	1	0	1	0	1	0	0	0	1	1	1
Blautia_A_massiliensis	C038_16	C038_16_scaffold2	POS137418	A	G	0	1	1	0	1	0	0	1	0	1	0	1	0	0	0	1	0	0	1	0	0	1	0	1	0	1	1	1	1	1	1	1	1	0	0	1	0	1	1	1	0	0	0	0
Anaerostipes_hadrus	B010_18	B010_18_scaffold50	POS15204	A	G	1	1	1	0	0	1	0	1	1	1	0	1	0	0	1	0	0	0	1	0	0	1	0	0	0	1	1	1	0	1	1	0	0	0	0	1	1	1	1	0	0	1	1	0
Blautia_A_massiliensis	C038_16	C038_16_scaffold2	POS67833	A	G	0	1	1	0	1	1	0	1	0	1	0	1	0	0	0	0	0	0	1	0	0	1	0	1	0	1	1	1	0	1	1	1	1	0	0	1	0	1	1	1	0	0	1	0
Anaerostipes_hadrus	B010_18	B010_18_scaffold83	POS4888	A	G	0	1	1	0	1	1	1	1	0	1	0	1	0	0	1	0	0	0	1	0	0	1	0	0	0	1	1	1	0	1	1	0	1	0	0	0	1	1	1	1	0	1	0	0
Blautia_A_massiliensis	C038_16	C038_16_scaffold5	POS104479	A	G	1	1	1	0	1	0	0	1	0	0	0	1	0	0	0	1	0	0	1	0	0	1	0	1	0	1	1	0	1	1	1	1	1	0	1	1	0	1	1	1	0	0	0	0
Roseburia_sp003470905	C023_12	C023_12_scaffold25	POS19048	G	A	0	0	1	0	0	0	1	0	0	1	0	1	1	1	1	1	1	0	0	0	1	0	0	0	0	0	1	0	1	1	0	1	1	1	0	0	1	1	1	1	0	1	1	0
Blautia_A_massiliensis	C038_16	C038_16_scaffold7	POS65207	A	T	0	1	1	0	1	1	0	1	0	1	0	1	0	0	0	1	0	0	1	0	0	1	0	1	0	1	1	0	1	1	1	1	1	0	0	1	0	1	1	1	0	0	0	0
Roseburia_sp003470905	C023_12	C023_12_scaffold62	POS4144	A	C	0	0	1	0	0	0	1	0	0	1	0	1	1	1	1	1	1	0	0	0	1	0	0	0	0	0	1	0	1	1	0	1	1	1	0	0	1	1	1	1	1	0	1	0
Faecalibacterium_prausnitzii_G	C008_11	C008_11_scaffold10	POS87096	C	T	0	0	1	1	1	1	0	1	0	1	0	0	0	0	0	1	1	0	0	0	0	0	1	1	0	0	0	0	1	1	1	1	1	0	1	1	1	1	1	1	1	0	0	0
Roseburia_intestinalis	C013_20	C013_20_scaffold23	POS14640	T	G	0	1	1	0	0	0	1	0	1	1	0	1	1	1	1	1	1	0	0	0	1	0	0	0	0	0	1	0	1	1	0	1	1	1	0	0	1	0	1	1	0	0	1	0
Roseburia_intestinalis	C013_20	C013_20_scaffold1	POS292693	T	C	0	0	1	0	0	0	1	0	0	1	0	1	1	1	1	1	1	0	0	0	1	1	0	0	0	0	1	0	1	1	0	1	1	1	0	0	1	1	1	1	0	0	1	0
Faecalibacterium_prausnitzii_G	C008_11	C008_11_scaffold2	POS52966	G	A	1	1	1	1	1	0	0	0	0	1	0	0	0	1	0	1	1	0	0	0	0	0	1	1	0	0	0	0	1	1	1	1	1	0	1	1	1	1	1	0	1	0	0	0
Faecalibacterium_prausnitzii_G	C008_11	C008_11_scaffold17	POS29508	G	A	1	1	0	1	1	1	0	0	0	1	0	1	0	1	0	1	0	0	0	0	0	0	1	1	0	0	1	0	1	1	1	1	0	0	1	1	0	1	1	0	1	0	1	0
Fusicatenibacter_saccharivorans	B058_13	B058_13_scaffold2	POS88961	T	C	0	0	0	0	0	0	1	0	0	1	1	1	1	0	1	0	0	1	1	1	0	1	0	1	0	0	1	1	1	1	1	0	1	0	1	0	0	1	0	0	1	0	0	1
Blautia_A_massiliensis	C038_16	C038_16_scaffold2	POS99397	G	GTA	0	1	1	0	1	0	0	1	0	1	0	1	0	0	0	1	0	0	1	0	0	1	0	1	0	1	0	1	1	1	1	1	1	1	1	1	0	0	0	0	0	1	1	0
Blautia_A_massiliensis	C038_16	C038_16_scaffold28	POS43468	G	A	1	0	1	0	0	0	0	1	0	1	0	1	0	0	0	1	0	0	1	0	0	1	0	1	0	1	1	0	1	1	1	1	1	0	0	1	0	1	1	1	0	1	0	1
Roseburia_intestinalis	C013_20	C013_20_scaffold8	POS107480	G	A	0	0	1	0	0	0	1	0	0	1	0	1	1	1	1	1	1	0	0	0	0	1	0	0	0	0	1	0	1	1	0	1	1	1	0	0	1	1	1	1	0	1	1	0
RC9_sp000435075	C039_15	C039_15_scaffold148	POS1968	T	A	0	0	0	1	0	0	1	0	0	1	0	0	0	1	0	1	0	1	1	0	0	1	0	0	1	0	0	1	1	1	1	0	0	0	0	1	1	1	1	1	1	0	1	1
Blautia_A_massiliensis	C038_16	C038_16_scaffold2	POS73238	A	G	0	1	1	0	1	0	0	1	0	1	0	0	0	0	0	1	0	0	1	0	0	1	0	1	0	1	1	1	1	1	1	0	1	0	0	1	0	1	1	1	0	0	1	1
Roseburia_intestinalis	C013_20	C013_20_scaffold17	POS43583	G	A	0	0	1	0	0	0	1	0	0	1	1	1	1	1	1	1	1	0	0	0	0	1	0	0	0	0	1	0	1	1	0	1	1	1	0	0	1	1	1	1	0	0	1	0
Roseburia_sp003470905	C023_12	C023_12_scaffold62	POS4141	T	C	0	0	1	0	0	0	1	0	0	1	0	1	1	1	1	1	1	0	0	0	1	0	0	0	0	0	1	0	1	1	0	1	1	1	0	0	1	1	1	1	1	0	1	0
Blautia_A_massiliensis	C038_16	C038_16_scaffold17	POS10447	A	G	0	1	1	0	0	1	0	1	0	1	0	1	0	0	0	1	0	0	1	0	0	1	0	1	0	1	0	1	1	1	1	1	1	0	0	1	0	1	1	1	0	0	1	0
Roseburia_sp003470905	C023_12	C023_12_scaffold62	POS3919	C	T	0	0	1	0	0	0	1	0	0	1	0	1	1	0	1	1	1	0	0	0	1	1	0	0	0	0	1	0	1	1	0	0	1	1	0	0	1	1	1	1	1	1	1	0
Blautia_A_massiliensis	C038_16	C038_16_scaffold3	POS50438	C	A	0	0	1	0	1	0	0	1	0	1	0	1	0	0	0	1	0	0	1	0	0	1	0	1	0	1	1	1	1	1	1	0	1	0	0	1	0	1	1	1	0	0	1	1
Roseburia_intestinalis	C013_20	C013_20_scaffold18	POS18163	T	C	0	0	1	0	0	0	0	0	1	1	0	1	1	1	1	1	1	0	0	0	1	1	0	0	0	0	1	0	1	1	0	1	1	1	0	0	1	1	1	1	0	0	1	0
Roseburia_intestinalis	C013_20	C013_20_scaffold13	POS22510	C	T	0	0	1	0	0	0	1	0	0	1	0	1	1	1	1	1	0	0	0	0	1	1	0	0	0	0	1	0	1	1	0	1	1	1	0	0	1	1	1	1	0	1	1	0
Faecalibacterium_prausnitzii_G	C008_11	C008_11_scaffold8	POS66811	C	T	1	1	1	1	1	0	0	0	0	1	1	0	0	0	0	1	1	0	0	0	0	0	0	1	0	0	0	0	1	1	1	0	1	0	1	1	1	1	1	0	1	0	1	1
Blautia_A_massiliensis	C038_16	C038_16_scaffold8	POS73011	C	T	1	0	1	0	1	0	0	1	0	1	0	1	0	0	0	1	0	0	1	0	0	1	0	1	0	1	1	1	1	1	0	0	1	0	1	1	0	1	1	0	0	1	1	0
Faecalibacterium_prausnitzii_G	C008_11	C008_11_scaffold21	POS25496	C	T	1	1	0	1	0	1	0	1	1	1	1	0	0	0	0	0	1	0	1	0	0	0	0	0	1	0	0	0	1	1	1	1	1	0	1	0	1	1	1	0	1	0	0	1
Anaerostipes_hadrus	B010_18	B010_18_scaffold40	POS2988	T	C	1	1	1	0	1	0	1	1	1	1	0	1	1	0	1	0	0	0	0	0	0	1	0	0	0	1	1	1	0	1	1	0	0	0	0	1	0	1	0	1	0	0	1	1
Blautia_A_massiliensis	C038_16	C038_16_scaffold27	POS24456	T	C	1	1	1	0	1	0	0	1	0	1	0	0	0	0	0	0	0	0	0	0	0	1	0	1	0	1	0	1	1	1	1	0	1	0	1	1	0	1	1	1	0	1	1	1
Blautia_A_massiliensis	C038_16	C038_16_scaffold6	POS26355	T	C	0	1	1	0	1	0	0	1	0	1	0	1	0	0	0	1	0	0	1	0	0	1	0	1	0	1	1	0	1	1	1	1	0	0	0	1	0	1	1	1	0	1	1	0
Fusicatenibacter_saccharivorans	B058_13	B058_13_scaffold27	POS3322	T	A	0	0	0	0	0	1	0	0	0	1	1	0	1	0	1	0	0	1	1	1	0	0	0	1	0	1	1	1	0	1	1	0	1	1	1	0	1	1	0	1	0	1	0	1
Blautia_A_massiliensis	C038_16	C038_16_scaffold15	POS61519	C	T	1	0	1	0	1	0	0	1	0	1	0	1	0	0	0	1	0	0	1	0	0	1	0	1	0	1	1	0	1	1	1	1	1	0	0	1	0	1	1	1	0	0	1	0
Bifidobacterium_longum	C053_8	C053_8_scaffold4	POS253470	A	G	1	0	1	0	0	0	0	0	0	1	1	0	0	0	1	1	0	1	1	1	1	1	0	1	0	0	1	1	1	0	1	0	1	1	0	1	0	0	1	0	0	1	1	0
Faecalibacterium_prausnitzii_G	C008_11	C008_11_scaffold10	POS55606	C	T	1	1	0	0	1	1	0	0	0	1	0	1	0	0	0	1	1	0	0	0	0	0	0	1	0	0	1	0	1	1	1	1	1	0	1	1	1	1	1	0	1	0	0	1
Enterocloster_sp900541315	A094_15	A094_15_scaffold11	POS48153	C	T	0	0	1	0	1	0	1	1	1	0	0	1	0	1	0	1	0	0	1	1	1	0	1	0	0	1	1	0	1	0	1	0	0	0	1	0	1	0	1	1	0	1	0	1
Faecalibacterium_prausnitzii_G	C008_11	C008_11_scaffold2	POS110089	G	A	1	0	0	1	1	1	0	0	0	1	1	0	0	1	0	1	1	0	0	0	0	0	0	1	0	0	1	0	1	1	1	1	1	0	1	1	1	1	1	0	1	0	0	0
Roseburia_intestinalis	C013_20	C013_20_scaffold11	POS42948	C	A	0	0	1	0	0	1	1	0	0	1	0	0	1	1	1	1	1	0	0	0	1	0	0	0	0	0	1	0	1	1	0	1	0	1	0	0	1	1	1	1	0	1	1	0
Blautia_A_massiliensis	C038_16	C038_16_scaffold6	POS41041	A	G	1	0	1	0	0	0	0	1	0	0	0	1	0	0	0	1	0	0	1	0	0	1	0	1	0	1	1	1	1	1	1	1	1	0	1	1	0	1	1	0	0	1	0	0
Blautia_A_massiliensis	C038_16	C038_16_scaffold21	POS21496	T	C	1	0	1	0	0	0	0	1	0	0	0	1	0	0	0	1	0	0	1	0	0	1	0	1	0	1	1	0	1	1	1	1	1	0	1	1	0	1	1	0	0	1	1	0
Anaerostipes_hadrus	B010_18	B010_18_scaffold57	POS10390	G	T	0	1	0	0	1	1	1	1	1	1	0	1	1	0	1	0	0	0	1	0	0	1	0	0	0	1	1	1	0	0	1	0	0	0	0	0	0	1	1	1	0	1	1	0
Dorea_A_longicatena	C050_2	C050_2_scaffold6	POS109055	G	T	0	0	0	0	0	0	0	0	0	0	0	1	0	0	1	0	0	0	1	0	0	1	0	1	0	1	1	1	1	0	1	1	1	0	1	1	0	1	1	1	1	1	1	1
Faecalibacterium_prausnitzii_G	C008_11	C008_11_scaffold19	POS24407	G	A	1	1	0	1	0	1	0	0	1	1	1	0	0	0	0	0	1	0	1	0	0	0	0	1	0	0	0	0	1	1	1	0	1	0	1	1	1	1	1	0	1	0	0	1
Blautia_A_massiliensis	C038_16	C038_16_scaffold2	POS53076	T	C	0	1	1	0	0	0	0	1	0	1	0	1	0	0	0	1	0	0	1	0	0	1	0	1	0	1	1	1	1	1	1	1	0	0	0	1	0	1	1	1	0	0	0	1
Anaerostipes_hadrus	B010_18	B010_18_scaffold35	POS18490	A	G	1	1	1	0	0	1	1	1	1	1	0	1	1	0	1	0	0	0	0	0	0	1	0	0	0	1	1	1	0	1	0	0	0	0	0	0	1	1	1	1	0	0	1	0
Blautia_A_massiliensis	C038_16	C038_16_scaffold14	POS72313	A	G	0	1	1	0	0	1	0	1	0	1	0	1	0	0	0	0	0	0	1	0	0	1	0	1	0	0	1	1	1	1	1	0	1	0	1	0	0	1	1	0	0	1	1	1
Faecalibacterium_prausnitzii_G	C008_11	C008_11_scaffold3	POS91172	G	A	1	0	1	0	1	1	0	0	0	1	1	1	0	1	0	1	1	0	0	0	0	0	0	1	0	0	0	0	1	1	1	0	1	0	1	1	0	1	1	0	1	0	0	1
Blautia_A_massiliensis	C038_16	C038_16_scaffold6	POS36354	T	C	1	1	1	0	0	0	0	1	0	1	0	1	0	0	0	1	0	0	1	0	0	1	0	1	0	1	1	1	1	1	1	1	0	0	0	1	0	1	1	0	0	0	0	1
Blautia_A_massiliensis	C038_16	C038_16_scaffold21	POS19376	A	C	0	1	1	0	0	1	0	1	0	1	0	1	0	0	0	1	0	0	1	0	0	1	0	1	0	1	1	1	0	1	1	1	0	0	0	1	0	1	1	1	0	1	0	0
Blautia_A_massiliensis	C038_16	C038_16_scaffold22	POS33364	A	G	0	0	1	0	1	0	0	1	0	0	0	1	0	0	0	1	0	0	0	0	0	1	0	1	0	1	1	0	1	1	1	0	1	1	1	1	0	1	1	0	0	1	1	1
Roseburia_intestinalis	C013_20	C013_20_scaffold21	POS22630	A	G	0	0	1	0	0	0	1	0	0	1	0	1	1	1	1	1	1	0	0	0	1	1	0	0	0	0	1	0	1	1	0	0	1	1	0	0	1	1	1	1	0	0	1	0
Faecalibacterium_prausnitzii_G	C008_11	C008_11_scaffold13	POS21891	G	A	1	0	1	1	1	0	0	1	0	1	1	0	0	0	0	1	1	0	0	0	0	0	0	1	0	0	1	0	1	1	0	0	1	0	1	1	1	1	1	0	1	0	1	0
Blautia_A_massiliensis	C038_16	C038_16_scaffold3	POS163735	T	G	0	1	1	0	1	0	0	1	0	1	0	1	0	0	0	1	0	0	0	0	0	1	0	1	0	1	1	1	1	1	1	1	1	0	0	1	0	0	1	1	0	0	1	0
Faecalibacterium_prausnitzii_G	C008_11	C008_11_scaffold4	POS94279	C	T	1	0	0	0	1	1	0	0	0	1	1	0	0	1	0	1	1	0	0	0	0	0	0	1	0	0	1	0	1	1	1	0	1	0	1	1	1	1	1	0	1	0	0	1
Faecalibacterium_prausnitzii_G	C008_11	C008_11_scaffold3	POS54797	C	T	1	1	1	1	1	1	0	0	1	0	0	0	0	0	0	1	1	0	0	0	0	0	0	1	0	0	0	0	1	1	1	1	1	0	1	1	1	0	1	0	1	0	0	1
Fusicatenibacter_saccharivorans	B058_13	B058_13_scaffold31	POS7752	G	A	1	0	0	0	0	1	1	0	1	0	0	1	0	0	1	0	0	0	0	1	0	0	0	1	0	0	1	1	1	0	1	0	1	1	0	0	1	1	1	1	1	0	1	0
Blautia_A_massiliensis	C038_16	C038_16_scaffold25	POS26628	A	G	1	0	1	0	1	1	1	1	0	1	0	1	0	0	0	0	0	0	1	0	0	1	0	1	0	0	0	1	1	1	1	0	1	0	1	0	0	1	0	1	0	0	1	1
Blautia_A_massiliensis	C038_16	C038_16_scaffold12	POS96904	T	C	1	1	1	0	0	0	0	1	0	1	0	1	0	0	0	1	0	0	1	0	0	1	0	1	0	1	1	0	1	1	1	1	1	0	0	1	0	1	1	1	0	0	0	0
Faecalibacterium_prausnitzii_G	C008_11	C008_11_scaffold20	POS26961	C	T	1	1	1	1	1	0	0	0	1	1	1	1	0	0	0	1	0	0	0	0	0	0	0	1	0	0	0	0	0	1	1	1	1	0	0	1	0	1	1	0	1	0	1	1
Faecalibacterium_prausnitzii_G	C008_11	C008_11_scaffold17	POS34163	C	T	0	0	1	1	1	0	0	0	0	1	1	0	0	0	0	1	0	0	0	0	0	0	1	1	0	0	1	0	1	1	1	1	1	0	1	1	1	1	1	0	1	0	0	1
Roseburia_intestinalis	C013_20	C013_20_scaffold1	POS21257	C	T	0	0	1	0	0	0	1	0	0	1	0	1	1	1	1	1	1	0	0	0	1	0	0	0	0	0	1	0	1	1	0	0	1	1	0	0	1	1	1	1	0	1	1	0
Faecalibacterium_prausnitzii_G	C008_11	C008_11_scaffold3	POS127146	G	A	1	1	0	1	1	1	0	0	0	1	0	0	0	1	0	1	0	0	0	0	0	0	0	0	0	0	1	0	1	1	1	1	1	0	1	1	1	1	1	0	1	0	0	1
Blautia_A_massiliensis	C038_16	C038_16_scaffold2	POS73214	T	C	0	0	1	0	0	1	0	1	0	1	0	1	0	0	0	1	0	0	1	0	0	1	0	1	0	1	1	1	1	1	1	0	1	0	0	1	0	1	1	1	0	0	0	1
Faecalibacterium_prausnitzii_G	C008_11	C008_11_scaffold4	POS70056	C	T	1	0	0	1	1	0	0	0	1	1	0	1	0	1	0	1	1	0	1	0	0	0	0	1	0	0	0	0	1	1	0	1	1	0	1	0	1	1	1	0	1	0	0	1
Blautia_A_massiliensis	C038_16	C038_16_scaffold22	POS38231	G	A	0	0	1	0	0	0	0	1	0	1	0	1	0	0	0	1	0	0	1	0	0	1	0	1	0	1	1	1	1	1	1	0	0	1	1	1	0	1	1	1	0	1	0	0
Faecalibacterium_prausnitzii_G	C008_11	C008_11_scaffold1	POS293430	T	C	1	1	1	1	1	0	0	0	1	0	1	1	0	0	0	1	0	0	0	0	0	0	0	1	0	0	0	0	1	1	1	0	0	0	1	1	1	1	1	1	1	0	0	1
Roseburia_intestinalis	C013_20	C013_20_scaffold28	POS29235	C	A	0	0	1	0	0	1	1	0	1	1	0	1	1	1	1	1	1	0	0	0	0	0	0	0	0	0	1	0	1	1	0	1	1	1	0	0	1	1	1	0	0	0	1	0
Roseburia_intestinalis	C013_20	C013_20_scaffold9	POS109119	C	T	0	0	1	0	0	0	1	0	0	1	0	1	1	1	1	1	1	0	0	0	1	0	0	0	0	0	1	0	1	1	0	1	1	1	0	0	1	1	1	1	0	0	1	0
Dorea_A_longicatena	C050_2	C050_2_scaffold21	POS18827	T	C	0	0	1	0	0	1	1	0	0	0	0	1	0	0	1	0	0	0	1	0	0	0	0	1	0	1	0	1	1	0	1	1	0	0	1	1	1	1	0	1	1	1	1	1
Blautia_A_massiliensis	C038_16	C038_16_scaffold12	POS34245	G	T	1	0	1	0	0	0	0	1	0	0	0	1	0	0	0	1	0	0	1	0	0	1	0	1	0	1	1	0	1	1	1	1	1	1	0	1	0	1	1	0	0	1	0	1
Roseburia_intestinalis	C013_20	C013_20_scaffold2	POS25968	G	A	0	0	1	0	0	1	1	0	0	1	0	1	1	1	1	1	1	0	0	0	0	0	0	0	0	0	1	0	1	0	0	1	1	1	0	0	1	1	1	1	0	1	1	0
Anaerostipes_hadrus	B010_18	B010_18_scaffold4	POS50718	T	C	1	1	1	0	1	1	1	0	1	1	0	1	0	0	1	0	0	0	0	0	0	1	0	0	0	1	1	1	0	1	1	0	0	0	0	0	0	1	1	1	0	1	1	0
Blautia_A_massiliensis	C038_16	C038_16_scaffold2	POS57341	G	A	1	0	1	0	0	0	0	1	0	1	0	1	0	0	0	1	0	0	1	0	0	1	0	1	0	1	1	1	0	1	1	0	0	1	0	1	0	1	1	1	0	0	1	1
Blautia_A_massiliensis	C038_16	C038_16_scaffold28	POS11918	C	T	0	0	1	0	1	0	0	1	0	1	0	1	0	0	0	1	0	0	1	0	0	1	0	1	0	1	1	1	0	1	1	1	1	0	1	1	0	1	1	0	0	0	1	0
Blautia_A_massiliensis	C038_16	C038_16_scaffold9	POS32168	A	G	1	1	1	0	0	0	0	1	0	1	0	1	0	0	0	1	0	0	1	0	0	1	0	1	0	1	1	1	1	0	1	0	1	0	0	1	0	1	1	1	0	0	1	0
Roseburia_sp003470905	C023_12	C023_12_scaffold21	POS20333	A	G	0	0	1	0	0	1	1	0	0	1	0	0	1	1	1	1	1	0	0	0	1	0	0	0	0	0	1	0	1	1	0	1	1	1	0	0	1	1	1	1	0	0	1	0
Fusicatenibacter_saccharivorans	B058_13	B058_13_scaffold21	POS12114	A	C	0	0	0	0	0	0	1	0	0	1	1	1	0	0	0	0	0	1	0	1	0	1	0	0	0	1	1	1	1	1	1	0	1	1	1	1	0	1	0	1	0	0	0	1
Blautia_A_massiliensis	C038_16	C038_16_scaffold5	POS49432	T	C	0	0	1	0	0	0	0	1	0	1	0	1	0	0	0	0	0	0	1	0	0	1	0	1	0	1	1	1	1	1	1	1	1	0	1	1	0	1	1	1	0	1	0	0
Faecalibacterium_prausnitzii_G	C008_11	C008_11_scaffold3	POS28606	C	T	1	1	0	0	0	1	0	0	1	1	1	1	0	0	0	0	1	0	1	0	0	0	0	1	0	0	0	0	1	1	1	1	1	0	1	1	1	1	1	0	1	0	0	0
Roseburia_intestinalis	C013_20	C013_20_scaffold1	POS445870	C	T	0	0	1	0	0	0	1	0	1	1	0	1	1	1	1	1	1	0	0	0	0	0	0	0	0	0	1	0	1	1	0	1	1	1	0	0	1	1	1	1	0	0	1	0
Anaerostipes_hadrus	B010_18	B010_18_scaffold4	POS39663	T	C	1	1	0	0	1	1	1	1	1	1	0	1	0	0	1	0	0	0	0	0	0	1	0	0	0	1	1	1	0	0	1	0	0	0	0	1	0	1	1	1	0	1	1	0
Roseburia_intestinalis	C013_20	C013_20_scaffold45	POS820	C	T	0	0	1	0	0	0	1	0	0	1	0	1	1	1	1	1	1	0	0	0	0	1	0	0	0	0	1	0	1	1	0	1	1	1	0	0	1	1	1	1	0	0	1	0
Roseburia_intestinalis	C013_20	C013_20_scaffold18	POS29822	C	T	0	0	1	0	0	1	1	0	0	1	0	0	1	1	1	1	1	0	0	0	0	1	0	0	0	0	1	0	1	1	0	1	1	1	0	0	1	1	1	1	0	0	1	0
Blautia_A_massiliensis	C038_16	C038_16_scaffold9	POS17246	T	A	1	1	1	0	0	1	0	1	0	1	0	1	0	0	0	1	0	0	1	0	0	1	0	1	0	1	1	1	1	1	1	0	0	0	0	1	0	1	0	1	0	0	1	0
Dorea_formicigenerans	A006_5	A006_5_scaffold2	POS180896	A	G	1	1	1	0	0	1	1	1	1	1	0	1	0	0	0	0	0	1	0	0	0	1	0	0	0	0	1	1	1	0	1	0	0	1	0	1	0	0	1	1	0	0	1	0
Roseburia_intestinalis	C013_20	C013_20_scaffold14	POS59791	A	G	0	0	1	0	0	0	1	0	0	1	0	0	1	1	1	1	1	0	0	0	1	0	0	0	0	0	1	0	1	1	0	1	1	1	0	0	1	1	1	1	0	1	1	0
Blautia_A_massiliensis	C038_16	C038_16_scaffold2	POS24254	G	A	0	0	1	0	1	0	0	1	0	1	0	1	0	0	0	1	0	0	1	0	0	1	0	1	0	1	1	0	1	1	1	1	1	1	0	1	0	0	1	1	0	0	1	0
Blautia_A_massiliensis	C038_16	C038_16_scaffold8	POS36538	A	G	0	0	1	0	0	0	0	1	0	0	0	1	0	0	0	1	0	0	1	0	0	1	0	1	0	1	1	1	1	1	1	1	1	0	1	1	0	1	1	0	0	1	1	0
Blautia_A_massiliensis	C038_16	C038_16_scaffold6	POS61925	A	C	0	1	1	0	1	0	0	1	0	0	0	1	0	0	0	1	0	0	1	0	0	1	0	0	0	1	1	0	0	1	1	1	1	0	1	1	0	1	1	1	0	1	1	0
Blautia_A_massiliensis	C038_16	C038_16_scaffold2	POS167816	C	T	1	1	1	0	1	0	1	1	0	1	0	1	0	0	0	0	0	0	0	0	0	1	0	1	0	0	1	0	1	1	1	1	1	0	0	1	0	0	1	1	0	0	1	1
Fusicatenibacter_saccharivorans	B058_13	B058_13_scaffold18	POS29738	G	A	1	0	0	0	0	0	0	0	1	0	1	1	1	0	0	0	0	0	1	1	0	1	1	1	0	1	1	1	0	0	0	1	0	1	1	1	1	1	0	0	0	0	1	0
Anaerostipes_hadrus	B010_18	B010_18_scaffold31	POS4465	T	C	0	1	0	0	0	1	1	1	1	1	0	1	1	0	1	0	0	0	0	0	0	1	0	1	0	1	1	1	0	1	1	0	0	0	0	1	0	1	1	1	0	1	0	0
Blautia_A_massiliensis	C038_16	C038_16_scaffold6	POS44650	G	A	0	0	1	0	1	0	0	1	0	1	0	1	0	0	0	0	0	0	1	0	0	1	0	0	0	1	0	0	1	1	1	0	1	1	1	1	0	1	1	1	0	1	1	1
Blautia_A_wexlerae	C023_11	C023_11_scaffold58	POS8519	A	G	0	1	0	0	0	0	0	1	0	0	0	1	1	0	0	1	0	1	1	0	0	1	0	1	0	1	1	1	0	0	1	1	1	0	1	0	0	1	0	1	0	1	1	0
Roseburia_intestinalis	C013_20	C013_20_scaffold13	POS16122	C	T	0	0	1	0	0	0	1	0	1	1	0	1	1	1	1	1	1	0	0	0	0	1	0	0	0	0	1	0	0	1	0	1	1	1	0	0	1	1	1	1	0	0	1	0
Blautia_A_massiliensis	C038_16	C038_16_scaffold17	POS44005	C	A	1	0	1	0	1	0	0	1	0	1	0	1	0	0	0	1	0	0	1	0	0	1	0	1	0	1	1	1	1	1	1	1	1	0	0	1	0	0	1	0	0	0	1	0
Blautia_A_massiliensis	C038_16	C038_16_scaffold18	POS13320	C	CA	0	1	1	0	0	0	0	1	0	1	0	1	0	0	0	1	0	0	1	0	0	1	0	1	0	1	1	1	1	0	1	1	1	0	0	1	0	1	1	1	0	1	0	0
Fusicatenibacter_saccharivorans	B058_13	B058_13_scaffold3	POS36566	C	A	0	1	0	0	0	0	0	0	1	1	0	1	1	0	0	0	0	0	1	1	0	1	0	0	0	1	1	1	1	1	1	0	1	0	0	1	0	1	0	1	1	0	0	1
Roseburia_intestinalis	C013_20	C013_20_scaffold32	POS6478	T	A	0	0	1	0	0	0	1	0	0	1	0	1	1	1	1	1	1	0	0	0	1	0	0	0	0	0	1	0	1	1	0	1	1	1	0	0	1	1	1	1	0	0	1	0
Faecalibacterium_prausnitzii_G	C008_11	C008_11_scaffold12	POS57940	C	T	1	0	0	1	1	1	0	0	0	0	0	0	0	1	0	1	0	0	1	0	0	0	0	1	0	0	0	0	1	1	1	1	1	0	1	1	1	1	1	1	1	0	1	0
Blautia_A_massiliensis	C038_16	C038_16_scaffold19	POS52637	A	G	0	0	1	0	0	0	0	1	0	1	0	1	0	0	0	0	0	0	1	0	0	1	0	1	0	0	1	1	1	1	1	1	1	1	1	0	0	1	1	1	0	0	1	1
Blautia_A_massiliensis	C038_16	C038_16_scaffold9	POS16007	A	G	0	1	1	0	0	0	0	1	0	0	0	1	0	0	0	1	0	0	1	0	0	1	0	1	0	1	1	1	1	1	1	0	1	0	0	1	0	1	1	1	0	0	1	1
Ruminococcus_C_sp000437255	B042_5	B042_5_scaffold23	POS593	T	C	0	0	1	0	1	0	0	0	0	1	0	0	1	0	0	1	0	0	1	1	1	0	0	1	0	1	0	0	1	1	1	0	1	0	1	1	1	0	1	1	0	0	1	1
Blautia_A_massiliensis	C038_16	C038_16_scaffold29	POS15200	A	G	0	0	1	0	0	1	0	1	0	1	0	1	0	0	0	1	0	0	1	0	0	1	0	1	0	1	1	0	1	1	1	0	1	0	0	1	0	1	1	1	0	0	1	1
Faecalibacterium_prausnitzii_G	C008_11	C008_11_scaffold6	POS37172	A	G	1	0	0	1	1	1	0	0	1	1	0	1	0	0	0	0	0	0	1	0	0	0	0	1	0	0	0	0	1	1	1	1	1	0	1	1	1	0	1	1	1	0	0	1
Anaerostipes_hadrus	B010_18	B010_18_scaffold4	POS10695	G	A	0	1	0	0	0	1	1	1	1	1	0	1	0	0	1	0	0	0	1	0	0	1	0	0	0	1	1	1	0	1	1	0	0	0	0	0	0	1	1	1	0	1	1	1
Anaerostipes_hadrus	B010_18	B010_18_scaffold3	POS43564	A	G	1	1	1	0	1	1	1	1	1	0	0	1	0	0	1	0	0	0	0	0	0	1	0	0	0	0	1	1	0	1	1	0	1	0	0	0	0	1	1	1	0	1	1	0
Blautia_A_massiliensis	C038_16	C038_16_scaffold6	POS53154	T	C	1	0	0	0	0	0	0	1	0	1	0	1	0	0	0	1	0	0	1	0	0	0	0	0	0	1	1	0	1	1	1	1	1	0	1	1	0	1	1	1	0	1	1	1
Blautia_A_massiliensis	C038_16	C038_16_scaffold29	POS22526	G	A	0	1	1	0	0	0	0	1	0	1	0	1	0	0	0	1	0	0	0	0	0	1	0	1	0	1	1	1	0	1	1	0	1	0	0	1	0	1	1	1	0	1	1	1
Roseburia_intestinalis	C013_20	C013_20_scaffold1	POS68832	C	T	0	0	1	0	0	0	1	0	0	1	0	1	1	1	1	1	1	0	0	0	1	1	0	0	0	0	1	0	1	0	0	1	1	1	0	0	1	1	1	1	0	0	1	0
Roseburia_intestinalis	C013_20	C013_20_scaffold8	POS35628	G	T	0	0	1	0	0	0	1	0	1	1	0	1	1	1	1	1	1	0	0	0	1	0	0	0	0	0	1	0	1	1	0	0	1	1	0	0	1	1	1	1	0	0	1	0
Faecalibacterium_prausnitzii_G	C008_11	C008_11_scaffold2	POS191677	G	A	1	0	0	1	1	1	0	0	0	1	1	0	0	1	0	1	1	0	0	0	0	0	0	1	0	0	0	0	1	1	1	0	1	0	1	1	1	1	1	1	1	0	0	0
Roseburia_intestinalis	C013_20	C013_20_scaffold17	POS58376	C	T	0	0	1	0	0	1	1	0	0	1	0	1	1	1	1	1	1	0	0	0	1	0	0	0	0	0	0	0	1	1	0	1	1	1	0	0	1	1	1	1	0	0	1	0
Roseburia_sp900552665	A045_15	A045_15_scaffold3	POS83654	T	C	0	0	1	0	0	0	1	0	0	1	0	1	0	1	0	1	1	1	0	0	0	1	0	0	0	0	1	0	1	1	1	1	1	0	0	0	1	1	1	0	1	0	1	1
Roseburia_intestinalis	C013_20	C013_20_scaffold10	POS89592	G	A	0	1	1	0	0	0	1	0	1	1	0	0	1	1	1	1	1	0	0	0	0	0	0	0	0	0	1	0	1	1	0	1	1	1	0	0	1	1	1	1	0	0	1	0
Blautia_A_massiliensis	C038_16	C038_16_scaffold20	POS35996	A	C	0	1	1	0	1	1	0	1	0	0	0	1	0	0	0	1	0	0	1	0	0	1	0	1	0	1	1	0	1	1	1	1	1	0	0	1	0	1	1	1	0	0	0	0
Faecalibacterium_prausnitzii_G	C008_11	C008_11_scaffold3	POS54800	C	T	1	1	1	1	1	1	0	0	1	0	0	0	0	0	0	1	1	0	0	0	0	0	0	1	0	0	0	0	1	1	1	1	1	0	1	1	1	0	1	0	1	0	0	1
Roseburia_sp003470905	C023_12	C023_12_scaffold77	POS2402	C	T	0	0	1	0	0	0	1	0	0	1	0	0	1	0	1	1	1	0	0	0	1	0	0	0	0	0	1	0	1	1	0	1	1	1	0	0	1	1	1	1	1	1	1	0
Anaerostipes_hadrus	B010_18	B010_18_scaffold60	POS9804	T	A	0	0	1	0	1	1	0	1	1	1	0	1	1	0	0	0	0	0	1	0	0	1	0	0	0	1	1	1	0	0	0	0	0	0	0	1	1	1	1	1	0	1	1	1
Faecalibacterium_prausnitzii_G	C008_11	C008_11_scaffold1	POS41345	G	A	1	0	1	0	1	1	0	1	1	1	0	0	0	1	0	1	0	0	0	0	0	0	0	1	0	0	0	0	1	1	1	1	1	0	1	1	1	0	1	0	1	0	0	1
Blautia_A_massiliensis	C038_16	C038_16_scaffold13	POS74198	C	T	0	1	1	0	0	1	0	1	0	1	0	1	0	0	0	1	0	0	1	0	0	1	0	1	0	1	1	1	0	1	1	1	1	0	0	1	0	0	1	1	0	0	1	0
Bifidobacterium_longum	C053_8	C053_8_scaffold7	POS50735	T	G	1	0	1	0	1	0	0	0	0	1	1	0	0	0	1	0	0	1	1	0	1	1	0	1	0	0	1	1	1	0	1	0	1	1	0	1	0	0	1	0	0	1	1	0
Faecalibacterium_prausnitzii_G	C008_11	C008_11_scaffold7	POS66712	C	T	1	1	1	0	1	1	0	0	1	1	1	1	0	0	0	1	1	0	0	0	0	0	0	0	0	0	0	0	1	1	1	1	0	0	1	1	1	0	1	0	1	0	0	1
Blautia_A_massiliensis	C038_16	C038_16_scaffold9	POS34621	T	C	1	1	1	0	1	0	0	1	0	0	0	1	0	0	0	1	0	0	1	0	0	1	0	1	0	1	0	0	1	1	1	1	1	0	0	1	0	1	1	1	0	0	1	0
Blautia_A_massiliensis	C038_16	C038_16_scaffold30	POS29724	A	G	0	1	1	0	0	1	0	1	0	1	0	1	0	0	0	1	0	0	1	0	0	1	0	1	0	1	1	1	1	1	1	0	1	0	0	1	0	1	1	1	0	0	0	0
Lachnospira_sp900316325	B094_3	B094_3_scaffold21	POS1055	T	A	0	1	0	1	0	0	0	1	1	0	0	1	0	0	1	0	0	0	0	0	0	0	0	1	0	0	0	1	1	1	0	1	0	1	1	1	1	1	1	1	0	1	0	1
Roseburia_intestinalis	C013_20	C013_20_scaffold2	POS157112	C	T	0	0	1	0	0	1	1	0	0	1	0	1	1	0	1	1	1	0	0	0	1	0	0	0	0	0	1	0	1	1	0	1	1	1	0	0	1	1	1	1	0	0	1	0
Blautia_A_wexlerae	C023_11	C023_11_scaffold3	POS88294	G	A	1	1	0	1	1	1	1	0	0	0	0	0	0	0	0	1	0	1	1	0	1	1	0	1	0	0	1	0	0	1	0	1	0	0	0	1	0	0	1	1	0	1	1	0
Roseburia_intestinalis	C013_20	C013_20_scaffold23	POS12214	C	T	0	1	1	0	0	0	1	0	0	1	0	1	1	1	1	1	1	0	0	0	0	0	0	0	0	0	1	0	1	1	0	1	1	1	0	0	1	1	1	1	0	0	1	0
Faecalibacterium_prausnitzii_G	C008_11	C008_11_scaffold17	POS29163	C	A	1	1	0	1	1	1	0	0	0	1	1	0	0	1	0	1	0	0	1	0	0	0	0	0	0	0	0	0	1	1	1	1	1	0	1	1	1	1	1	0	1	0	0	0
Blautia_A_massiliensis	C038_16	C038_16_scaffold21	POS13431	A	G	0	1	1	0	0	1	0	1	0	1	0	1	0	0	0	1	0	0	0	0	0	1	0	1	0	1	1	1	1	1	1	1	0	0	0	1	0	1	1	1	0	0	1	0
Faecalibacterium_prausnitzii_G	C008_11	C008_11_scaffold1	POS25743	C	T	1	1	0	1	1	0	0	0	0	1	0	0	0	1	0	1	1	0	0	0	0	0	0	1	0	0	0	0	1	1	1	1	1	0	1	1	0	1	1	1	1	0	0	1
Blautia_A_massiliensis	C038_16	C038_16_scaffold29	POS12820	G	A	0	1	1	0	1	0	0	1	0	1	0	0	0	0	0	1	0	0	1	0	0	1	0	1	0	1	1	1	1	1	1	0	1	0	0	1	0	0	1	1	0	0	1	1
Blautia_A_massiliensis	C038_16	C038_16_scaffold12	POS63605	T	C	1	0	1	0	1	0	0	1	0	0	0	1	0	0	0	1	0	0	0	0	0	1	0	1	0	1	1	1	0	1	1	0	1	1	0	1	0	1	1	1	0	1	0	1
Blautia_A_massiliensis	C038_16	C038_16_scaffold5	POS133361	A	G	1	0	1	0	0	0	0	1	0	1	0	1	0	0	0	1	0	0	1	0	0	1	0	1	0	1	1	1	1	1	0	1	1	0	0	1	0	1	1	0	0	0	1	1
Roseburia_intestinalis	C013_20	C013_20_scaffold1	POS131127	T	A	0	0	1	0	0	0	1	0	0	1	0	1	1	1	1	1	1	0	0	0	1	0	0	0	0	0	1	0	1	1	0	1	1	1	0	0	1	1	1	1	0	0	1	0
Roseburia_intestinalis	C013_20	C013_20_scaffold5	POS93670	T	C	0	0	1	0	0	1	1	0	0	1	0	1	1	1	1	1	1	0	0	0	1	0	0	0	0	0	1	0	1	1	0	1	1	1	0	0	1	1	1	1	0	0	0	0
Blautia_A_massiliensis	C038_16	C038_16_scaffold21	POS25893	A	G	0	0	1	0	0	0	0	1	0	1	0	1	0	0	0	1	0	0	1	0	0	1	0	1	0	1	1	0	1	1	1	0	1	0	1	1	0	1	1	1	0	1	1	0
Blautia_A_massiliensis	C038_16	C038_16_scaffold35	POS5264	A	G	1	0	1	0	0	0	0	1	0	1	0	1	0	0	0	1	0	0	1	0	0	1	0	1	0	1	1	1	1	1	0	0	1	1	0	1	0	1	1	1	0	1	0	0
Roseburia_intestinalis	C013_20	C013_20_scaffold35	POS16014	C	G	0	1	1	0	0	0	1	0	0	1	0	1	1	1	1	1	1	0	0	0	0	0	0	0	0	0	1	0	1	1	0	1	1	1	0	0	1	1	1	1	0	0	1	0
Anaerostipes_hadrus	B010_18	B010_18_scaffold29	POS15995	T	C	1	1	1	0	1	1	1	1	1	1	0	1	0	0	0	0	0	0	0	0	0	1	0	1	0	1	1	1	0	0	1	0	0	0	0	0	0	1	1	1	1	0	1	0
Blautia_A_massiliensis	C038_16	C038_16_scaffold20	POS46464	T	C	0	1	1	0	0	1	0	1	0	1	0	0	0	0	0	1	0	0	1	0	0	1	0	1	0	1	1	0	1	1	1	1	1	0	0	1	0	1	1	1	0	0	1	0
Faecalibacterium_prausnitzii_G	C008_11	C008_11_scaffold3	POS161093	G	A	1	0	1	1	1	1	0	0	0	1	0	0	0	0	0	1	1	0	0	0	0	0	1	1	0	0	0	0	1	1	1	1	1	0	1	1	1	1	1	0	1	0	0	0
Faecalibacterium_prausnitzii_G	C008_11	C008_11_scaffold1	POS102030	G	A	1	0	1	0	1	1	0	0	1	1	1	1	0	1	0	1	1	0	0	0	0	0	0	1	0	0	0	0	1	1	1	0	0	0	1	1	1	0	1	0	0	0	1	1
Roseburia_intestinalis	C013_20	C013_20_scaffold1	POS133134	C	T	0	0	1	0	0	0	1	0	0	1	0	1	1	1	1	1	1	0	0	0	0	1	0	0	0	0	1	0	1	1	0	1	1	1	0	0	1	1	1	1	0	0	1	0
Roseburia_intestinalis	C013_20	C013_20_scaffold2	POS17159	T	C	0	1	1	0	0	0	1	0	0	1	0	0	1	1	1	1	1	0	0	0	1	0	0	0	0	0	1	0	1	1	0	1	1	1	0	0	1	1	1	1	0	0	1	0
Roseburia_intestinalis	C013_20	C013_20_scaffold14	POS40816	C	A	0	0	1	0	0	1	1	0	0	0	0	1	1	1	1	1	1	0	0	0	1	0	0	0	0	0	1	0	1	0	0	1	1	1	0	0	1	1	1	1	1	0	1	0
Blautia_A_wexlerae	C023_11	C023_11_scaffold27	POS7714	A	G	1	1	0	1	1	0	1	1	0	1	0	1	1	0	0	1	0	1	0	0	1	0	0	1	0	0	0	0	0	0	0	1	1	0	1	0	1	1	0	1	1	0	1	0
Blautia_A_wexlerae	C023_11	C023_11_scaffold1	POS7164	A	G	1	0	0	0	0	0	0	1	0	0	0	1	0	0	0	1	0	1	1	0	1	1	0	1	0	1	1	1	0	1	1	1	0	0	1	0	0	1	1	0	0	1	1	0
Blautia_A_massiliensis	C038_16	C038_16_scaffold28	POS46146	A	G	0	0	1	0	1	0	0	1	0	1	0	1	0	0	0	1	0	0	0	0	0	1	0	1	0	1	1	1	1	1	1	0	1	1	0	1	0	1	1	1	0	1	0	0
Anaerostipes_hadrus	B010_18	B010_18_scaffold60	POS10886	A	G	0	0	1	0	0	1	0	1	1	1	0	1	0	0	1	0	0	0	1	0	0	1	0	0	0	1	1	1	0	1	0	0	0	0	0	1	1	1	1	1	0	1	1	1
Faecalibacterium_prausnitzii_G	C008_11	C008_11_scaffold6	POS15533	G	A	1	0	0	1	1	1	0	0	0	0	0	1	0	0	0	1	0	0	0	0	0	0	1	1	0	0	0	0	1	1	1	1	1	0	1	1	1	1	1	0	1	0	1	1
Anaerostipes_hadrus	B010_18	B010_18_scaffold27	POS7877	A	C	0	1	0	0	0	1	1	1	1	1	0	1	1	0	1	0	0	0	0	0	0	1	0	0	0	1	1	1	0	1	1	0	0	0	0	0	0	1	1	1	0	1	1	1
Blautia_A_massiliensis	C038_16	C038_16_scaffold3	POS24469	T	C	0	0	1	0	0	0	0	1	0	1	0	1	0	0	0	1	0	0	1	0	0	1	0	1	0	1	1	1	1	1	1	1	1	0	0	1	0	1	1	1	0	0	1	0
Blautia_A_massiliensis	C038_16	C038_16_scaffold21	POS21876	A	G	0	0	1	0	0	0	0	1	0	1	0	1	0	0	0	1	0	0	0	0	0	1	0	1	0	1	1	0	1	1	1	1	1	0	1	1	0	1	0	1	0	1	1	1
Eubacterium_G_sp000435815	C062_4	C062_4_scaffold121	POS363	A	T	1	0	0	0	0	1	0	1	0	0	0	0	0	0	0	0	1	1	1	0	1	0	0	1	0	0	0	1	1	1	0	1	1	1	0	1	1	0	1	0	0	1	1	1
Blautia_A_massiliensis	C038_16	C038_16_scaffold1	POS14122	T	C	0	1	1	0	1	0	0	1	0	0	0	1	0	0	0	1	0	0	1	0	0	1	0	1	0	1	1	0	1	1	1	1	1	0	0	1	0	1	1	1	0	0	1	0
Blautia_A_massiliensis	C038_16	C038_16_scaffold28	POS44758	T	G	0	0	1	0	0	1	0	1	0	1	0	1	0	0	0	1	0	0	1	0	0	1	0	1	0	1	1	1	1	1	1	0	1	0	0	1	0	1	1	1	0	1	0	0
Blautia_A_massiliensis	C038_16	C038_16_scaffold1	POS150879	T	C	0	0	1	0	1	0	0	1	0	1	0	0	0	0	0	1	0	0	1	0	0	1	0	1	0	1	1	0	1	1	1	1	1	0	0	1	0	1	1	1	0	0	1	1
Blautia_A_massiliensis	C038_16	C038_16_scaffold7	POS113073	T	C	0	1	1	0	0	1	0	1	0	0	0	1	0	0	0	1	0	0	1	0	0	1	0	1	0	1	1	1	1	1	1	1	1	0	0	1	0	1	0	1	0	1	0	0
Blautia_A_massiliensis	C038_16	C038_16_scaffold3	POS74660	A	G	0	1	1	0	1	0	0	1	0	1	0	1	0	0	0	1	0	0	1	0	0	1	0	1	0	1	1	1	0	1	1	0	1	0	0	1	0	1	1	1	0	0	0	1
Roseburia_intestinalis	C013_20	C013_20_scaffold1	POS268802	G	A	0	0	1	0	0	0	1	0	0	1	0	1	1	0	1	1	1	0	0	0	1	1	0	0	0	0	1	0	1	1	0	1	1	1	0	0	1	1	1	1	0	0	1	0
Blautia_A_massiliensis	C038_16	C038_16_scaffold25	POS39324	T	C	0	0	1	0	0	0	0	1	0	1	0	1	0	0	0	1	0	0	1	0	0	1	0	1	0	1	1	0	1	1	1	1	1	0	0	1	0	1	1	1	0	0	1	1
Faecalibacterium_prausnitzii_G	C008_11	C008_11_scaffold1	POS256571	G	A	1	1	1	1	1	1	0	0	0	1	0	1	0	0	0	1	1	0	0	0	0	0	0	1	0	0	0	0	1	1	1	0	0	0	1	1	1	1	1	0	1	0	0	1
Roseburia_intestinalis	C013_20	C013_20_scaffold7	POS115761	G	A	0	0	1	0	0	0	1	0	0	1	0	1	1	1	1	1	1	0	0	0	1	0	0	0	0	0	1	0	1	0	0	1	1	1	0	0	1	1	1	1	0	1	1	0
Faecalibacterium_prausnitzii_G	C008_11	C008_11_scaffold10	POS34349	C	T	0	1	0	1	1	1	0	0	0	1	0	0	0	0	0	1	0	0	0	0	0	0	1	1	0	0	1	0	1	1	1	1	1	0	1	1	1	1	1	0	1	0	0	1
Faecalibacterium_prausnitzii_G	C008_11	C008_11_scaffold3	POS113589	C	T	1	1	0	1	1	1	0	0	0	1	1	1	0	0	0	1	0	0	1	0	0	0	0	1	0	0	0	0	1	1	1	1	1	0	1	1	1	0	1	0	1	0	0	0
Blautia_A_massiliensis	C038_16	C038_16_scaffold10	POS92776	T	C	1	1	0	0	0	0	0	1	0	0	0	1	0	0	0	1	0	0	1	0	0	1	0	1	0	1	1	1	1	1	1	1	0	1	0	1	0	1	1	1	0	1	0	0
Roseburia_intestinalis	C013_20	C013_20_scaffold13	POS12509	C	A	0	1	1	0	0	0	1	0	0	1	0	1	1	0	1	1	1	0	0	0	0	1	0	0	0	0	1	0	1	1	0	1	1	1	0	0	1	1	1	1	0	0	1	0
Faecalibacterium_prausnitzii_G	C008_11	C008_11_scaffold8	POS87566	G	A	1	0	1	0	1	1	0	0	0	1	1	0	0	1	0	1	1	0	1	0	0	0	0	0	0	0	0	0	1	1	1	1	1	0	1	0	1	0	1	1	1	0	0	1
Blautia_A_massiliensis	C038_16	C038_16_scaffold6	POS34928	T	C	1	0	1	0	1	0	0	1	0	1	0	1	0	0	0	1	0	0	1	0	0	1	0	1	0	1	1	1	1	1	1	1	0	0	0	1	0	1	1	0	0	0	1	0
Blautia_A_massiliensis	C038_16	C038_16_scaffold14	POS86161	A	G	1	0	1	0	1	0	0	1	0	1	0	0	0	0	0	1	0	0	1	0	0	1	0	1	0	1	1	1	0	1	1	1	1	0	0	1	0	0	0	1	0	1	1	1
Anaerostipes_hadrus	B010_18	B010_18_scaffold3	POS34886	G	A	1	1	1	0	1	1	1	1	0	1	0	1	1	0	1	0	0	0	1	0	0	1	0	0	0	1	0	1	0	1	1	0	0	0	0	0	1	1	1	0	0	1	0	0
Faecalibacterium_prausnitzii_G	C008_11	C008_11_scaffold8	POS32433	G	A	1	0	1	0	1	1	0	1	0	1	1	0	0	1	0	1	1	0	0	0	0	0	0	1	0	0	1	0	1	1	0	1	1	0	1	1	1	0	1	0	1	0	0	0
Roseburia_sp003470905	C023_12	C023_12_scaffold68	POS9778	A	G	0	0	1	0	0	0	1	0	1	1	0	1	1	1	1	1	1	0	0	0	0	1	0	0	0	0	1	0	1	1	0	1	1	1	0	0	1	1	1	0	0	0	1	0
Anaerostipes_hadrus	B010_18	B010_18_scaffold47	POS9535	C	T	1	1	1	0	0	1	1	1	1	1	0	1	1	0	1	0	0	0	0	0	0	1	0	0	0	1	1	1	0	0	1	0	0	0	0	1	1	1	0	1	0	0	1	0
Faecalibacterium_prausnitzii_G	C008_11	C008_11_scaffold12	POS53509	C	T	1	1	0	1	0	1	0	0	1	1	0	0	0	1	0	0	1	0	1	0	0	0	0	1	0	0	1	0	1	1	0	1	1	0	1	0	1	1	1	1	1	0	0	0
Faecalibacterium_prausnitzii_G	C008_11	C008_11_scaffold3	POS211563	G	A	1	0	1	1	1	0	0	0	1	0	1	1	0	0	0	1	1	0	0	0	0	0	0	0	0	0	1	0	1	1	1	0	1	0	1	1	1	1	0	0	1	0	1	1
Acetatifactor_sp900066365	C057_13	C057_13_scaffold6	POS66749	T	C	0	0	0	0	0	1	0	0	0	1	1	1	1	1	1	1	0	0	0	0	1	1	0	0	0	0	1	0	1	1	0	1	1	1	0	0	0	1	0	1	1	1	1	0
Roseburia_intestinalis	C013_20	C013_20_scaffold26	POS8685	A	C	0	0	1	0	0	1	1	0	0	1	0	1	1	1	1	1	1	0	0	0	1	0	0	0	0	0	1	0	1	0	0	1	1	1	0	0	1	1	1	1	0	0	1	0
Faecalibacterium_prausnitzii_G	C008_11	C008_11_scaffold4	POS144006	C	T	1	1	0	1	1	0	0	0	1	1	0	0	0	1	0	1	1	0	0	0	0	0	0	1	0	0	0	0	1	1	1	1	0	0	1	1	1	1	1	1	1	0	0	0
Blautia_A_wexlerae	C023_11	C023_11_scaffold51	POS1677	G	A	0	1	0	1	1	1	0	1	0	1	0	1	0	1	0	1	0	1	0	0	1	1	0	1	0	0	0	0	0	1	1	1	1	0	0	0	0	1	1	0	1	0	1	0
Dorea_A_longicatena_B	A047_6	A047_6_scaffold67	POS7867	T	A	0	0	1	0	0	1	1	0	0	0	0	1	0	0	1	1	0	0	1	0	0	1	0	1	0	1	1	1	0	0	1	0	0	0	1	1	1	1	1	0	0	1	1	1
Faecalibacterium_prausnitzii_G	C008_11	C008_11_scaffold4	POS154278	C	T	1	0	0	1	1	1	0	0	0	1	0	1	0	1	0	1	1	0	0	0	0	0	0	1	0	0	0	0	1	1	1	0	1	0	1	1	1	1	1	0	1	0	0	1
Blautia_A_massiliensis	C038_16	C038_16_scaffold4	POS2855	T	C	0	1	1	0	0	0	0	1	0	0	0	1	0	0	0	1	0	0	1	0	0	1	0	1	0	1	1	0	1	1	1	0	1	1	1	1	0	1	1	1	0	1	0	0
Anaerostipes_hadrus	B010_18	B010_18_scaffold4	POS47185	G	A	1	1	1	0	1	1	1	1	1	1	0	1	0	0	1	0	0	0	0	0	0	1	0	0	0	1	1	1	0	1	0	0	0	0	0	0	0	1	1	1	0	1	1	0
Anaerostipes_hadrus	B010_18	B010_18_scaffold3	POS9858	C	A	0	1	1	0	0	1	1	1	1	1	0	1	0	0	0	0	0	0	0	0	0	1	0	1	0	1	1	1	0	1	1	0	0	0	0	0	1	1	1	1	0	1	1	0
Anaerobutyricum_hallii	C084_24	C084_24_scaffold21	POS8109	G	A	0	1	0	0	0	1	0	0	0	1	0	0	0	0	0	0	0	0	1	0	0	0	0	1	0	0	1	1	1	1	1	1	0	0	0	1	1	1	1	1	1	1	1	1
Roseburia_intestinalis	C013_20	C013_20_scaffold7	POS33848	G	A	0	0	1	0	0	1	1	0	0	1	0	0	1	1	1	1	1	0	0	0	1	0	0	0	0	0	1	0	1	1	0	1	1	1	0	0	1	1	1	1	0	0	1	0
Anaerostipes_hadrus	B010_18	B010_18_scaffold3	POS47936	C	A	1	1	0	0	0	1	1	1	1	1	0	1	1	0	1	0	0	0	1	0	0	1	0	1	0	1	1	1	0	1	0	0	0	0	0	0	0	1	1	1	0	0	1	0
Faecalibacterium_prausnitzii_G	C008_11	C008_11_scaffold4	POS140852	A	G	0	1	0	0	1	1	0	0	0	1	1	0	0	1	0	0	0	0	1	0	0	0	1	1	0	0	1	0	1	1	0	1	1	0	1	1	1	1	0	1	1	0	1	0
AM51_8_sp003478275	A082_13	A082_13_scaffold18	POS930	T	C	1	0	0	0	1	1	0	1	1	0	0	1	0	0	1	0	1	1	0	0	1	0	0	0	0	1	0	1	0	0	1	1	1	0	1	0	1	1	0	1	1	1	0	0
Blautia_A_massiliensis	C038_16	C038_16_scaffold20	POS59942	G	A	1	1	1	0	0	1	0	1	0	0	0	1	0	0	0	1	0	0	1	0	0	1	0	1	0	1	1	0	1	1	1	0	1	0	0	1	0	1	1	1	0	0	1	0
Blautia_A_massiliensis	C038_16	C038_16_scaffold6	POS42758	T	C	0	0	0	0	1	0	0	1	0	1	0	1	0	0	0	1	0	0	0	0	0	1	0	1	0	1	1	0	1	1	0	1	1	0	1	1	0	1	1	1	0	1	1	1
Faecalibacterium_prausnitzii_G	C008_11	C008_11_scaffold4	POS109158	C	A	1	1	1	0	1	1	0	0	0	1	1	0	0	0	0	1	1	0	0	0	0	0	0	1	0	0	1	0	1	1	1	1	0	0	1	1	1	1	1	0	1	0	0	0
Roseburia_intestinalis	C013_20	C013_20_scaffold23	POS15100	A	C	0	0	1	0	0	0	1	0	0	1	0	1	1	1	1	1	1	0	0	0	1	0	0	0	0	0	1	0	1	1	0	1	1	1	0	0	1	1	1	1	0	0	1	0
Faecalibacterium_prausnitzii_G	C008_11	C008_11_scaffold10	POS76535	G	A	1	0	1	1	1	1	0	0	1	1	1	0	0	0	0	1	1	0	0	0	0	0	1	1	0	0	1	0	1	1	0	0	1	0	1	0	1	0	1	0	1	0	1	0
Blautia_A_massiliensis	C038_16	C038_16_scaffold20	POS38651	T	C	0	0	1	0	0	0	0	1	0	1	0	1	0	0	0	1	0	0	1	1	0	1	0	1	0	1	1	0	1	1	1	1	1	0	0	1	0	1	1	1	0	0	1	0
Prevotella_sp003447235	B051_15	B051_15_scaffold69	POS851	C	A	1	0	0	0	1	1	0	0	0	0	0	1	0	0	0	0	1	1	0	0	0	0	0	1	0	1	1	1	1	0	0	0	1	0	1	1	1	1	0	1	1	1	1	1
Roseburia_intestinalis	C013_20	C013_20_scaffold13	POS10004	C	T	0	1	1	0	0	0	1	0	0	1	0	1	1	1	1	1	1	0	0	0	0	0	0	0	0	0	1	0	1	1	0	1	1	1	0	0	1	1	1	1	0	0	1	0
Faecalibacterium_prausnitzii_G	C008_11	C008_11_scaffold11	POS14757	G	A	0	1	0	1	1	1	0	0	0	1	0	1	0	0	0	1	0	0	1	0	0	0	0	1	0	0	1	0	1	1	1	1	1	0	1	0	1	1	1	0	1	0	0	1
Blautia_A_massiliensis	C038_16	C038_16_scaffold25	POS29150	C	A	0	1	1	0	1	1	0	1	0	0	0	1	0	0	0	1	0	0	0	0	0	1	0	1	0	0	1	1	1	1	1	1	1	0	0	1	0	1	0	1	0	0	1	1
Anaerostipes_hadrus	B010_18	B010_18_scaffold60	POS1770	C	T	0	1	0	0	0	1	1	1	1	1	0	1	0	0	0	0	0	0	1	0	0	1	0	1	0	1	1	1	0	1	1	0	0	0	0	0	0	1	1	1	0	1	1	1
Blautia_A_massiliensis	C038_16	C038_16_scaffold5	POS109992	G	A	0	0	1	0	0	0	0	1	0	0	0	1	0	0	0	1	0	0	1	0	0	1	0	1	0	1	1	0	1	1	1	1	1	0	1	1	0	1	1	1	0	0	1	1
Roseburia_intestinalis	C013_20	C013_20_scaffold48	POS3531	T	C	0	0	1	0	0	1	1	0	0	1	0	1	1	0	1	1	1	0	0	0	1	1	0	0	0	0	1	0	1	0	0	1	1	1	0	0	1	1	1	1	0	0	1	0
Blautia_A_massiliensis	C038_16	C038_16_scaffold3	POS57469	G	A	1	1	1	0	0	0	0	1	0	1	0	1	0	0	0	1	0	0	1	0	0	1	0	1	0	0	1	1	1	1	1	1	1	0	0	0	0	1	1	1	0	0	0	1
Anaerostipes_hadrus	B010_18	B010_18_scaffold13	POS28954	T	C	1	1	1	0	0	0	1	1	1	0	0	1	0	0	1	0	0	0	1	0	0	1	0	0	0	1	1	1	0	1	1	0	0	0	0	1	0	1	0	1	0	1	1	0
Roseburia_intestinalis	C013_20	C013_20_scaffold17	POS53262	C	T	0	0	1	0	0	0	1	0	1	1	0	0	1	1	1	1	1	0	0	0	1	0	0	0	0	0	1	0	1	1	0	1	1	1	0	0	1	1	1	1	0	0	1	0
Anaerostipes_hadrus	B010_18	B010_18_scaffold48	POS2461	G	A	0	1	1	0	0	1	1	1	1	1	0	1	1	0	1	0	0	0	0	0	0	1	0	0	0	1	1	1	0	1	1	0	0	0	0	0	0	1	1	1	0	1	1	0
Blautia_A_massiliensis	C038_16	C038_16_scaffold25	POS43541	G	T	0	0	1	0	1	0	0	1	0	1	0	1	0	0	0	1	0	0	1	0	0	1	0	1	0	1	1	1	0	1	1	0	1	0	1	0	0	1	1	1	0	0	1	1
Roseburia_intestinalis	C013_20	C013_20_scaffold9	POS589	T	A	0	0	1	0	0	0	0	0	0	1	0	1	1	1	1	1	1	0	0	0	1	1	0	0	0	0	1	0	1	1	0	1	1	1	0	0	1	1	1	1	0	0	1	0
Blautia_A_wexlerae	C023_11	C023_11_scaffold8	POS340	G	A	1	1	1	0	1	0	1	1	0	0	0	0	0	0	0	0	0	1	0	0	1	0	0	1	0	1	0	0	1	0	1	0	1	0	1	1	0	0	1	1	1	1	1	0
Blautia_A_massiliensis	C038_16	C038_16_scaffold38	POS4893	G	T	1	1	1	0	0	0	0	1	0	1	0	1	0	0	0	1	0	0	1	0	0	1	0	1	0	1	1	1	1	0	1	0	1	0	0	1	0	1	1	1	0	0	0	1
Blautia_A_massiliensis	C038_16	C038_16_scaffold3	POS53917	A	G	1	1	1	0	0	0	0	1	0	0	0	1	0	0	0	1	0	0	1	0	0	1	0	1	0	1	1	1	1	1	1	1	1	0	0	1	0	1	1	1	0	0	0	0
Roseburia_intestinalis	C013_20	C013_20_scaffold21	POS29263	C	T	0	0	1	0	0	0	1	0	1	1	0	1	1	1	1	1	1	0	0	0	0	0	0	0	0	0	1	0	1	1	0	1	1	1	0	0	1	1	1	1	0	0	1	0
Faecalibacterium_prausnitzii_G	C008_11	C008_11_scaffold10	POS8908	G	A	0	0	0	1	1	1	0	0	1	1	0	0	0	1	0	1	1	0	0	0	0	0	0	1	0	0	0	0	1	1	1	1	1	0	1	1	1	1	1	0	1	0	0	1
Faecalibacterium_prausnitzii_G	C008_11	C008_11_scaffold4	POS154547	T	C	1	0	0	1	1	1	0	0	0	1	0	0	0	1	0	1	0	0	1	0	0	0	0	1	0	0	1	0	1	1	1	0	1	0	1	1	1	1	1	0	1	0	0	1
Blautia_A_massiliensis	C038_16	C038_16_scaffold7	POS33507	T	C	1	0	1	0	0	0	0	0	0	0	0	1	0	0	0	1	0	0	1	0	0	1	0	1	0	1	1	0	1	1	1	1	1	0	1	1	0	1	1	1	0	1	1	0
Roseburia_intestinalis	C013_20	C013_20_scaffold13	POS68881	C	T	0	1	1	0	0	0	1	0	0	1	0	1	1	1	1	1	1	0	0	0	0	1	0	0	0	0	1	0	1	0	0	1	1	1	0	0	1	1	1	1	0	0	1	0
Blautia_A_massiliensis	C038_16	C038_16_scaffold3	POS164955	T	C	0	1	1	0	0	1	0	1	0	1	0	1	0	0	0	1	0	0	1	0	0	1	0	1	0	1	1	0	1	1	1	0	1	0	0	1	0	1	1	1	0	0	1	0
Bariatricus_comes	A084_25	A084_25_scaffold93	POS791	T	C	1	0	1	0	0	0	0	0	0	0	0	1	0	1	1	1	0	1	1	0	1	1	0	1	0	1	0	1	0	1	1	1	0	0	1	0	1	0	1	0	1	0	1	0
Faecalibacterium_prausnitzii_G	C008_11	C008_11_scaffold3	POS213834	G	A	1	0	0	0	1	1	0	0	0	1	0	1	0	1	0	1	0	0	0	0	0	0	0	1	0	0	0	0	1	1	1	1	1	0	1	1	1	1	1	0	1	1	0	1
Blautia_A_massiliensis	C038_16	C038_16_scaffold2	POS65979	T	G	1	0	1	0	0	0	0	1	0	1	0	1	0	0	0	1	0	0	1	0	0	1	0	1	0	1	1	0	1	1	1	1	1	0	0	1	0	1	1	0	0	0	1	1
Faecalibacterium_prausnitzii_G	C008_11	C008_11_scaffold13	POS24186	C	T	1	1	0	1	1	1	0	0	1	1	0	0	0	0	0	1	1	0	0	0	0	0	0	1	0	0	0	0	1	1	0	1	1	0	1	1	1	1	1	0	0	1	0	1
Roseburia_intestinalis	C013_20	C013_20_scaffold1	POS242193	C	A	0	0	1	0	0	1	1	0	0	1	0	1	1	1	1	1	1	0	0	0	1	0	0	0	0	0	1	0	1	0	0	1	1	1	0	0	1	1	1	1	0	0	1	0
Roseburia_intestinalis	C013_20	C013_20_scaffold1	POS132385	A	G	0	0	1	0	0	0	1	0	0	1	0	1	1	1	1	1	1	0	0	0	1	1	0	0	0	0	1	0	1	0	0	1	1	1	0	0	1	1	1	1	0	0	1	0
Roseburia_intestinalis	C013_20	C013_20_scaffold23	POS19513	C	T	0	0	1	0	0	1	1	0	0	1	0	0	1	1	1	1	1	0	0	0	1	0	0	0	0	0	1	0	1	1	0	1	1	1	0	0	1	1	1	1	0	0	1	0
Blautia_A_massiliensis	C038_16	C038_16_scaffold2	POS44447	T	C	0	1	1	0	1	1	0	1	0	1	0	1	0	0	0	1	0	0	1	0	0	1	0	1	0	1	1	0	0	1	1	1	1	0	0	0	1	1	1	1	0	0	0	0
Blautia_A_massiliensis	C038_16	C038_16_scaffold3	POS32697	A	G	0	0	1	0	1	0	0	1	0	1	0	1	0	0	0	1	0	0	1	0	0	1	0	1	0	1	1	0	1	1	1	0	1	1	0	1	0	1	1	1	0	0	1	0
Roseburia_sp003470905	C023_12	C023_12_scaffold63	POS17361	C	T	0	0	1	0	0	0	1	0	0	1	0	1	1	1	1	1	1	0	0	0	1	0	0	0	0	0	1	0	1	1	0	1	1	1	0	0	1	1	1	1	0	0	1	0
Anaerostipes_hadrus	B010_18	B010_18_scaffold11	POS7215	A	G	1	1	1	0	1	0	1	1	1	1	0	1	1	0	1	0	0	0	0	0	0	1	0	0	0	1	1	1	0	1	1	0	0	0	0	0	0	1	0	1	0	1	1	0
Faecalibacterium_prausnitzii_G	C008_11	C008_11_scaffold11	POS3172	G	A	0	0	1	1	1	1	0	0	1	1	0	1	0	0	0	1	0	0	0	0	0	0	1	1	0	0	1	0	1	1	1	0	1	0	1	1	0	1	1	1	1	0	0	0
Blautia_A_massiliensis	C038_16	C038_16_scaffold9	POS23256	C	T	0	1	1	0	0	0	0	1	0	1	0	1	0	0	0	1	0	0	1	0	0	1	0	1	0	1	1	0	1	1	1	0	1	0	0	1	0	1	1	1	0	0	1	1
Faecalibacterium_prausnitzii_G	C008_11	C008_11_scaffold17	POS29418	T	C	1	0	0	1	1	0	0	0	1	0	0	1	0	1	0	0	0	0	0	0	0	0	1	1	0	0	1	0	1	1	1	1	0	0	1	1	1	1	1	0	1	0	1	1
Roseburia_intestinalis	C013_20	C013_20_scaffold14	POS50307	A	G	0	0	1	0	0	1	1	0	0	1	0	0	1	1	1	1	1	0	0	0	1	0	0	0	0	0	1	0	1	1	0	1	1	1	0	0	1	1	1	1	0	0	1	0
Blautia_A_massiliensis	C038_16	C038_16_scaffold10	POS95787	T	C	0	0	1	0	1	0	0	1	0	1	0	1	0	0	0	1	0	0	1	0	0	1	0	1	0	1	1	0	0	1	1	1	1	1	1	1	0	1	0	1	0	1	0	0
Faecalibacterium_prausnitzii_G	C008_11	C008_11_scaffold17	POS1301	G	A	1	0	1	0	1	1	0	0	0	1	1	1	0	0	0	1	1	0	0	0	0	0	0	1	0	0	1	0	1	1	1	1	0	0	1	1	1	1	1	0	1	0	0	0
Faecalimonas_phoceensis	A013_8	A013_8_scaffold212	POS2346	G	A	0	1	0	1	0	1	0	1	1	1	0	0	0	0	0	1	0	1	0	0	0	0	0	1	0	0	1	1	1	1	0	1	1	0	1	1	1	0	1	0	0	1	1	0
Roseburia_intestinalis	C013_20	C013_20_scaffold1	POS227102	C	T	0	0	1	0	0	0	1	0	0	1	0	1	1	1	1	1	1	0	0	0	1	0	0	0	0	0	1	0	1	1	0	1	1	1	0	0	1	1	1	1	0	0	1	0
Faecalibacterium_prausnitzii_G	C008_11	C008_11_scaffold2	POS206623	C	T	1	0	1	1	1	1	0	0	1	0	1	0	0	0	0	1	1	0	0	0	0	0	0	1	0	0	0	0	1	1	1	1	1	0	1	1	1	1	1	0	1	0	0	0
Faecalibacterium_prausnitzii_G	C008_11	C008_11_scaffold2	POS247885	G	A	1	0	1	1	1	1	0	0	1	1	0	0	0	1	0	0	0	0	0	0	0	0	0	1	0	0	0	0	1	1	1	1	1	0	1	1	1	1	1	0	1	0	0	1
Faecalibacterium_prausnitzii_G	C008_11	C008_11_scaffold4	POS153290	C	CG	0	0	0	1	1	0	0	0	0	1	0	1	0	0	0	1	0	0	1	0	0	0	0	1	0	0	1	0	1	1	1	1	1	0	1	1	1	1	1	1	1	0	0	1
Roseburia_intestinalis	C013_20	C013_20_scaffold16	POS63373	C	T	0	0	1	0	0	0	1	0	0	1	0	1	1	1	1	1	1	0	0	0	1	0	0	0	0	0	1	0	1	1	0	1	1	1	0	0	1	1	1	1	0	0	1	0
Faecalibacterium_prausnitzii_G	C008_11	C008_11_scaffold26	POS8057	G	A	1	0	1	1	1	1	0	0	0	1	0	0	0	1	0	1	0	0	0	1	0	0	0	1	0	0	1	0	1	1	1	1	1	0	1	1	0	1	1	0	1	0	0	0
Faecalibacterium_prausnitzii_G	C008_11	C008_11_scaffold4	POS53580	G	C	1	1	1	0	1	0	0	0	1	1	1	0	0	0	0	1	0	0	0	0	0	0	0	1	0	0	0	0	1	1	1	0	1	0	1	1	1	1	1	0	1	0	1	1
Faecalibacterium_prausnitzii_G	C008_11	C008_11_scaffold22	POS9452	G	A	1	0	0	1	1	0	0	0	0	1	1	0	0	1	0	1	1	0	1	0	0	0	1	0	0	0	0	0	1	1	1	0	1	0	1	1	1	1	1	0	1	0	0	1
Faecalibacterium_prausnitzii_G	C008_11	C008_11_scaffold4	POS53582	G	A	1	1	1	0	1	0	0	0	1	1	1	0	0	0	0	1	0	0	0	0	0	0	0	1	0	0	0	0	1	1	1	0	1	0	1	1	1	1	1	0	1	0	1	1
Blautia_A_massiliensis	C038_16	C038_16_scaffold2	POS100108	T	G	1	1	1	0	0	0	0	1	0	1	0	1	0	0	0	0	0	0	1	0	0	1	0	1	0	1	0	0	1	1	1	0	1	0	1	1	0	1	1	1	0	1	0	1
Blautia_A_massiliensis	C038_16	C038_16_scaffold5	POS66868	T	C	0	0	1	0	1	0	0	1	0	1	0	1	0	0	0	1	0	0	0	0	0	1	0	1	0	0	1	1	1	1	1	1	0	1	1	1	0	1	1	0	0	1	1	0
Blautia_A_massiliensis	C038_16	C038_16_scaffold33	POS12824	A	G	0	1	1	0	1	1	0	0	0	1	0	1	0	0	0	1	0	0	0	0	0	1	0	1	0	1	1	1	1	1	1	1	1	0	0	1	0	1	1	1	0	0	0	0
Faecalibacterium_prausnitzii_G	C008_11	C008_11_scaffold20	POS4429	A	G	0	0	1	1	1	1	0	0	1	0	0	1	0	0	0	1	0	0	1	0	0	0	0	1	0	1	0	0	1	1	1	0	0	0	1	1	1	1	1	1	1	0	1	0
Fusicatenibacter_saccharivorans	B058_13	B058_13_scaffold20	POS33172	A	G	0	1	0	0	0	1	0	0	0	1	1	1	1	0	1	0	0	1	0	1	0	1	0	0	0	0	0	1	1	1	0	0	1	0	1	1	0	1	1	0	1	0	0	1
Faecalibacterium_prausnitzii_G	C008_11	C008_11_scaffold6	POS96499	C	T	0	0	1	1	1	1	0	0	0	1	1	1	0	1	0	1	0	0	1	0	0	0	0	1	0	0	0	0	0	1	1	1	1	0	0	1	1	1	1	0	1	0	0	1
Blautia_A_massiliensis	C038_16	C038_16_scaffold8	POS73807	T	A	0	0	1	0	1	0	0	1	0	1	0	1	0	0	0	0	0	0	1	0	0	1	0	1	0	1	1	1	0	1	1	0	1	1	0	1	0	1	1	1	0	1	1	0
Anaerostipes_hadrus	B010_18	B010_18_scaffold3	POS43666	A	G	0	1	1	0	1	1	1	1	1	1	0	1	0	0	1	0	0	0	1	0	0	1	0	0	0	1	0	1	0	1	0	0	1	0	0	1	0	1	1	0	0	1	1	0
Blautia_A_massiliensis	C038_16	C038_16_scaffold15	POS32997	A	G	0	1	1	0	1	0	0	1	0	1	0	1	0	0	0	1	0	0	1	0	0	1	0	1	0	1	1	0	0	1	1	1	1	0	0	1	0	1	1	1	0	0	1	0
Anaerostipes_hadrus	B010_18	B010_18_scaffold5	POS16294	T	C	0	1	0	0	1	1	1	1	1	1	0	1	1	0	1	0	0	0	1	0	0	1	0	0	0	1	1	1	0	1	1	0	0	0	0	0	0	1	0	1	0	0	1	1
Blautia_A_massiliensis	C038_16	C038_16_scaffold13	POS72370	C	T	0	0	1	0	1	1	0	0	0	1	0	1	0	0	0	1	0	0	1	0	0	1	0	1	0	1	1	0	1	1	1	0	1	1	0	1	0	1	1	1	0	1	0	0
Blautia_A_massiliensis	C038_16	C038_16_scaffold4	POS84222	T	C	0	1	1	0	0	0	0	1	0	1	0	1	0	0	0	1	0	0	0	0	0	1	0	1	0	1	1	1	1	1	1	0	1	1	0	1	0	1	1	1	0	1	0	0
Blautia_A_massiliensis	C038_16	C038_16_scaffold13	POS74638	T	G	0	1	1	0	0	1	0	1	0	1	0	1	0	0	0	1	0	0	1	0	0	1	0	1	0	1	1	0	1	1	1	0	1	0	0	1	0	1	1	1	0	0	1	0
Anaerobutyricum_hallii	C084_24	C084_24_scaffold2	POS122873	T	C	0	1	0	0	0	1	1	0	0	1	0	0	0	0	0	0	0	0	1	0	0	1	0	1	0	0	1	1	1	0	1	1	0	0	0	1	1	1	1	1	0	1	1	1
Blautia_A_wexlerae	C023_11	C023_11_scaffold63	POS1459	A	C	1	1	1	1	1	0	0	1	0	0	0	0	0	1	0	1	0	1	0	0	1	0	0	1	0	0	1	1	0	0	1	1	1	0	1	0	0	0	1	0	0	1	1	0
Roseburia_intestinalis	C013_20	C013_20_scaffold20	POS41495	G	A	0	0	1	0	0	0	1	0	0	0	0	1	0	1	1	1	1	0	0	0	1	0	0	0	0	0	1	0	1	1	0	1	1	1	0	0	1	1	1	1	1	1	1	0
Roseburia_intestinalis	C013_20	C013_20_scaffold4	POS91618	A	T	0	0	1	0	0	0	1	0	0	1	0	1	1	1	1	1	1	0	0	0	1	0	0	0	0	0	1	0	1	1	0	1	1	1	0	0	1	1	1	1	0	0	1	0
Blautia_A_massiliensis	C038_16	C038_16_scaffold3	POS106649	T	C	0	1	1	0	1	0	0	1	0	1	0	1	0	0	0	1	0	0	1	0	0	1	0	1	0	1	1	0	1	1	1	1	1	0	0	1	0	1	1	1	0	0	0	0
Roseburia_intestinalis	C013_20	C013_20_scaffold9	POS49100	C	T	0	0	1	0	0	1	1	0	0	1	0	1	1	1	1	1	1	0	0	0	0	0	0	0	0	0	1	0	1	1	0	1	1	1	0	0	1	1	1	1	0	0	1	0
Faecalibacterium_prausnitzii_G	C008_11	C008_11_scaffold18	POS9379	C	T	0	0	0	1	1	1	0	0	0	1	0	1	0	1	0	1	1	0	0	0	0	0	0	0	0	0	0	0	1	1	1	1	1	0	1	1	1	1	1	0	1	1	0	1
Roseburia_intestinalis	C013_20	C013_20_scaffold5	POS6518	C	T	0	0	1	0	0	1	1	0	1	1	0	1	1	1	1	1	1	0	0	0	1	1	0	0	0	0	0	0	1	0	0	1	0	1	0	0	1	1	1	1	0	0	1	0
Blautia_A_massiliensis	C038_16	C038_16_scaffold1	POS158730	A	G	0	0	1	0	1	0	0	1	0	0	0	1	0	0	0	1	0	0	1	0	0	1	0	0	0	1	1	0	1	1	1	0	1	1	1	1	0	1	1	0	0	1	1	1
Blautia_A_massiliensis	C038_16	C038_16_scaffold14	POS39492	G	A	0	0	1	0	1	0	1	1	0	0	0	1	0	0	0	1	0	0	1	0	0	0	0	1	0	1	1	1	0	1	1	1	0	0	0	1	0	0	1	1	0	1	1	1
Roseburia_intestinalis	C013_20	C013_20_scaffold31	POS1630	A	G	0	0	1	0	0	0	1	0	1	1	0	1	1	1	1	1	1	0	0	0	0	1	0	0	0	0	1	0	1	1	0	0	1	1	0	0	1	1	1	1	0	0	1	0
Faecalibacterium_prausnitzii_G	C008_11	C008_11_scaffold9	POS9485	G	T	1	1	1	1	1	0	0	0	0	1	0	1	0	1	0	1	1	0	1	0	0	0	0	1	0	0	0	0	1	1	0	1	1	0	1	1	0	0	1	0	1	0	0	1
Anaerostipes_hadrus	B010_18	B010_18_scaffold5	POS8242	T	C	0	1	0	0	1	1	1	1	1	1	0	1	0	0	1	0	0	0	1	0	0	1	0	0	0	1	1	1	0	0	1	0	0	0	0	0	1	1	1	1	0	1	1	0
Blautia_A_massiliensis	C038_16	C038_16_scaffold31	POS23200	T	C	0	1	1	0	0	1	0	1	0	0	0	1	0	0	0	1	0	0	1	0	0	1	0	1	0	1	1	0	1	1	1	0	1	1	1	1	0	1	1	0	0	1	0	0
Roseburia_intestinalis	C013_20	C013_20_scaffold7	POS43786	G	A	0	0	1	0	0	0	1	0	1	1	0	0	1	1	1	1	1	0	0	0	1	0	0	0	0	0	1	0	1	0	0	1	1	1	0	0	1	1	1	1	0	1	1	0
Faecalibacterium_prausnitzii_G	C008_11	C008_11_scaffold3	POS200541	G	A	1	0	1	1	1	1	0	0	1	1	1	0	0	1	0	1	1	0	0	0	0	0	0	1	0	0	0	0	1	1	1	0	1	0	1	0	1	0	1	0	1	0	1	0
Roseburia_sp900552665	A045_15	A045_15_scaffold50	POS1329	A	T	0	0	1	0	0	0	1	0	1	1	0	1	0	0	0	1	1	1	0	0	0	1	0	0	0	0	1	0	1	1	0	1	1	1	1	1	1	1	1	0	1	0	0	0
Faecalibacterium_prausnitzii_G	C008_11	C008_11_scaffold8	POS47389	G	A	1	1	0	0	1	1	0	0	0	1	1	1	0	1	0	1	1	0	0	0	0	0	0	1	0	0	0	0	1	1	1	1	0	0	1	1	1	1	1	0	1	0	0	0
Faecalibacterium_prausnitzii_G	C008_11	C008_11_scaffold3	POS132277	G	A	0	0	0	0	1	1	0	0	1	1	1	0	0	1	0	1	0	0	1	0	0	0	0	1	0	0	1	0	1	1	1	1	1	0	1	1	1	1	1	0	1	0	0	0
Blautia_A_massiliensis	C038_16	C038_16_scaffold29	POS27631	A	G	1	0	1	0	1	0	0	1	0	1	0	0	0	0	0	1	0	0	1	0	0	1	0	0	0	1	1	0	1	1	1	1	1	0	0	1	0	1	1	1	0	0	1	1
Blautia_A_massiliensis	C038_16	C038_16_scaffold14	POS60387	T	C	0	0	1	0	1	0	0	1	0	0	0	1	0	0	0	1	0	0	1	0	0	1	0	1	0	1	1	0	1	1	1	1	0	0	1	1	0	1	1	1	0	0	1	1
Faecalibacterium_prausnitzii_G	C008_11	C008_11_scaffold2	POS60286	A	G	1	1	1	0	1	1	0	1	1	1	1	0	0	1	0	1	1	0	0	0	0	0	0	0	0	0	0	0	1	1	1	1	0	0	0	1	1	0	1	0	1	0	0	1
Blautia_A_massiliensis	C038_16	C038_16_scaffold14	POS72312	C	T	0	1	1	0	0	1	0	1	0	1	0	1	0	0	0	0	0	0	1	0	0	1	0	1	0	0	1	1	1	1	1	0	1	0	1	0	0	1	1	0	0	1	1	1
Anaerostipes_hadrus	B010_18	B010_18_scaffold40	POS522	C	T	1	1	0	0	0	1	1	1	1	1	0	1	1	0	1	0	0	0	1	0	0	1	0	0	0	0	1	1	0	0	1	0	1	0	0	0	0	1	1	1	0	1	1	0
Faecalibacterium_prausnitzii_G	C008_11	C008_11_scaffold2	POS98838	C	A	1	1	1	0	1	1	0	1	0	0	1	1	0	0	0	1	1	0	0	0	0	0	0	1	0	0	0	0	1	1	1	1	0	0	1	1	1	1	1	0	0	0	0	1
Blautia_A_massiliensis	C038_16	C038_16_scaffold14	POS85973	A	G	1	1	1	0	1	1	0	1	0	1	0	0	0	0	0	1	0	0	1	0	0	1	0	1	0	1	1	0	0	1	1	1	1	0	0	1	0	0	0	0	0	1	1	1
Anaerostipes_hadrus	B010_18	B010_18_scaffold5	POS50887	T	C	0	1	0	0	1	1	1	1	0	1	0	1	0	0	1	0	0	0	1	0	0	1	0	0	0	1	1	1	0	1	1	0	1	0	0	0	0	1	1	1	0	1	1	0
Blautia_A_massiliensis	C038_16	C038_16_scaffold2	POS34345	T	C	0	1	1	0	0	1	0	1	0	0	0	1	0	0	0	1	0	0	0	0	0	1	0	1	0	1	1	1	1	1	1	1	1	1	0	0	0	0	1	1	0	0	1	1
Roseburia_intestinalis	C013_20	C013_20_scaffold1	POS270022	T	C	0	0	1	0	0	0	1	0	0	1	0	1	1	1	1	1	1	0	0	0	1	1	0	0	0	0	1	0	1	0	0	1	1	1	0	0	1	1	1	1	0	0	1	0
Faecalibacterium_prausnitzii_G	C008_11	C008_11_scaffold2	POS222930	A	G	0	0	0	1	1	0	0	0	0	0	1	1	0	1	0	1	1	0	1	0	0	0	1	1	0	0	0	0	1	1	1	1	1	0	1	1	1	1	1	0	1	0	0	0
Blautia_A_massiliensis	C038_16	C038_16_scaffold34	POS18741	A	G	0	0	1	0	1	0	0	1	0	0	0	1	0	0	0	1	0	0	1	0	0	1	0	0	0	1	1	0	1	1	1	0	1	1	0	1	0	1	1	1	0	1	1	1
Blautia_A_wexlerae	C023_11	C023_11_scaffold78	POS6987	A	G	0	1	0	1	1	0	0	1	0	0	0	1	1	1	0	1	0	0	1	1	0	1	0	1	0	1	1	0	0	0	1	1	1	1	1	0	0	1	1	0	0	0	0	0
Blautia_A_wexlerae	C023_11	C023_11_scaffold3	POS5932	T	C	0	1	0	0	0	0	0	1	0	1	0	1	0	0	0	1	0	1	1	0	1	0	0	1	0	1	0	1	1	0	1	1	1	0	1	0	1	1	1	1	0	0	1	0
Blautia_A_massiliensis	C038_16	C038_16_scaffold20	POS58533	G	A	0	0	1	0	0	1	0	1	0	0	0	1	0	0	0	1	0	0	1	0	0	1	0	1	0	1	1	1	1	1	1	1	1	0	0	1	0	1	1	1	0	0	1	0
Roseburia_intestinalis	C013_20	C013_20_scaffold3	POS19108	G	A	0	0	1	0	0	0	1	0	0	1	0	1	1	1	1	1	1	0	0	0	1	0	0	0	0	0	1	0	1	1	0	1	1	1	0	0	1	1	1	1	0	0	1	0
Parasutterella_sp000980495	C055_5	C055_5_scaffold67	POS4793	G	A	0	1	0	1	1	1	1	0	1	0	0	1	0	0	1	1	0	1	0	0	0	1	1	1	0	0	0	1	1	1	1	0	0	0	0	0	0	0	1	0	1	0	0	1
Roseburia_intestinalis	C013_20	C013_20_scaffold18	POS769	A	G	0	1	1	0	0	1	1	0	0	1	0	1	0	0	1	1	1	0	0	0	1	0	0	0	0	0	1	0	1	1	0	1	1	1	0	0	1	1	1	1	0	0	1	0
Anaerostipes_hadrus	B010_18	B010_18_scaffold23	POS11304	T	C	0	1	0	0	0	1	1	1	1	1	0	1	1	0	0	0	0	0	1	0	0	0	0	0	0	1	1	1	0	1	1	0	0	0	0	1	0	1	1	1	0	1	1	1
Blautia_A_massiliensis	C038_16	C038_16_scaffold6	POS58895	T	C	1	0	1	0	1	0	0	1	0	1	0	1	0	0	0	1	0	0	1	0	0	1	0	0	0	1	1	0	1	1	1	0	1	0	1	0	0	1	1	1	0	1	1	0
Blautia_A_massiliensis	C038_16	C038_16_scaffold7	POS45260	A	G	0	1	1	0	1	0	0	1	0	1	0	1	0	0	0	1	0	0	0	0	0	1	0	1	0	1	0	0	1	1	1	0	1	0	1	1	0	1	0	1	0	1	1	1
Blautia_A_massiliensis	C038_16	C038_16_scaffold9	POS20867	G	A	0	1	1	0	1	0	0	1	0	1	0	1	0	0	0	1	0	0	1	0	0	1	0	1	0	1	1	1	1	1	1	1	1	0	0	1	0	1	0	1	0	0	0	0
Bifidobacterium_longum	C053_8	C053_8_scaffold3	POS65747	G	A	1	0	1	0	1	0	0	0	0	1	1	0	0	0	1	1	0	1	0	1	1	1	0	1	0	0	1	1	1	0	1	0	1	1	0	0	0	0	1	0	0	1	1	0
Anaerobutyricum_hallii	C084_24	C084_24_scaffold53	POS16377	A	G	0	1	0	0	0	1	0	0	0	1	0	0	1	0	0	1	0	0	1	0	0	1	0	1	0	1	1	1	1	0	1	0	0	0	0	1	1	0	1	1	1	1	0	1
Blautia_A_massiliensis	C038_16	C038_16_scaffold4	POS7907	T	C	0	1	1	0	0	0	0	1	0	0	0	1	0	0	0	1	0	0	0	0	0	1	0	1	0	1	1	0	1	1	1	0	1	1	1	1	0	1	1	1	0	1	1	0
Roseburia_sp003470905	C023_12	C023_12_scaffold19	POS32238	C	A	0	1	1	0	0	0	1	0	0	1	0	0	1	1	1	1	1	0	0	0	1	0	0	0	0	0	1	0	1	1	0	1	1	1	0	0	1	1	1	1	0	0	1	0
Roseburia_intestinalis	C013_20	C013_20_scaffold22	POS35462	C	T	0	0	1	0	0	1	1	0	0	1	0	1	1	0	1	1	1	0	0	0	1	0	0	0	0	0	1	0	1	1	0	1	1	1	0	0	1	1	1	1	0	0	1	0
Faecalibacterium_prausnitzii_G	C008_11	C008_11_scaffold3	POS120104	G	A	1	1	1	1	1	0	0	0	1	1	1	0	0	0	0	1	0	0	0	0	0	0	0	1	0	0	0	0	1	1	1	1	1	0	1	1	1	0	1	0	1	0	0	1
Roseburia_intestinalis	C013_20	C013_20_scaffold3	POS153420	G	A	0	0	1	0	0	0	1	0	0	1	0	0	1	1	1	1	1	0	0	0	1	1	0	0	0	0	1	0	1	1	0	1	1	1	0	0	1	1	1	1	0	0	1	0
Blautia_A_massiliensis	C038_16	C038_16_scaffold3	POS11038	C	T	0	0	1	0	0	0	0	1	0	1	0	1	0	0	0	1	0	0	1	0	0	1	0	1	0	1	1	0	1	1	1	0	1	0	1	1	0	1	1	1	0	0	1	1
Faecalibacterium_prausnitzii_G	C008_11	C008_11_scaffold4	POS142616	C	T	0	0	1	0	1	1	0	0	1	0	0	1	0	1	0	0	0	0	1	0	0	0	1	1	0	0	1	0	1	1	1	1	1	0	1	0	1	1	1	1	1	0	0	0
Blautia_A_massiliensis	C038_16	C038_16_scaffold2	POS42694	T	C	1	0	1	0	1	0	0	1	0	1	0	1	0	0	0	1	0	0	1	0	0	1	0	1	0	1	1	1	1	1	1	1	1	0	0	0	0	0	1	0	0	0	1	1
Anaerostipes_hadrus	B010_18	B010_18_scaffold15	POS17227	A	G	0	1	0	0	0	1	1	1	1	0	0	1	1	0	1	0	0	0	1	0	0	1	0	0	0	1	1	1	0	1	1	0	0	0	0	1	1	1	0	1	0	1	1	0
Blautia_A_massiliensis	C038_16	C038_16_scaffold21	POS21942	A	G	0	1	1	0	0	0	0	1	0	1	0	1	0	0	0	1	0	0	1	0	0	1	0	1	0	1	1	0	1	1	1	1	1	0	0	1	0	1	1	0	0	1	1	0
Roseburia_intestinalis	C013_20	C013_20_scaffold1	POS480703	A	G	0	0	1	0	0	1	1	0	0	1	0	1	1	1	1	1	1	0	0	0	0	0	0	0	0	0	1	0	1	1	0	1	1	1	0	0	1	1	1	1	0	0	1	0
Blautia_A_massiliensis	C038_16	C038_16_scaffold12	POS79984	T	C	1	1	1	0	0	1	0	1	0	0	0	1	0	0	0	1	0	0	1	0	0	1	0	1	0	0	1	1	1	0	0	1	1	1	0	1	0	1	1	1	0	1	0	0
Roseburia_intestinalis	C013_20	C013_20_scaffold10	POS86564	C	A	0	0	1	0	0	0	1	0	0	1	0	1	1	1	0	1	1	0	0	0	0	1	0	0	0	0	1	0	1	1	0	1	1	1	0	0	1	1	1	1	0	1	1	0
Blautia_A_massiliensis	C038_16	C038_16_scaffold5	POS108373	T	G	1	0	1	0	1	0	0	1	0	0	0	1	0	0	0	1	0	0	1	0	0	1	0	1	0	1	1	0	1	1	1	0	1	0	1	1	0	1	1	1	0	0	0	1
Blautia_A_massiliensis	C038_16	C038_16_scaffold6	POS33177	G	A	0	0	1	0	1	0	0	1	0	1	0	1	0	0	0	1	0	0	1	0	0	1	0	1	0	1	1	1	1	1	1	0	1	0	0	1	0	1	1	1	0	0	1	0
Faecalibacterium_prausnitzii_G	C008_11	C008_11_scaffold6	POS82228	A	T	1	0	1	1	1	0	0	0	0	0	0	0	0	0	0	1	1	0	1	0	0	0	1	1	0	0	0	0	1	1	1	1	1	0	1	1	1	1	1	0	1	0	1	0
Blautia_A_massiliensis	C038_16	C038_16_scaffold4	POS132692	A	T	0	0	1	0	0	0	0	1	0	0	0	1	0	0	0	1	0	0	1	0	0	1	0	1	0	1	1	1	1	1	1	0	1	1	0	1	0	1	1	1	0	1	0	1
Faecalibacterium_prausnitzii_G	C008_11	C008_11_scaffold8	POS44171	G	A	1	1	1	1	1	1	0	0	1	0	0	1	0	1	0	1	1	0	0	0	0	0	0	1	0	0	0	0	1	1	1	0	1	0	1	1	1	0	1	0	1	0	0	0
Faecalibacterium_prausnitzii_G	C008_11	C008_11_scaffold6	POS56649	G	A	1	0	1	1	1	1	0	0	0	1	0	0	0	0	0	1	0	0	0	0	0	0	1	1	0	0	0	0	1	1	1	1	1	0	1	1	0	1	1	1	1	0	1	0
Faecalibacterium_prausnitzii_G	C008_11	C008_11_scaffold28	POS14173	G	A	0	0	1	1	1	1	0	0	1	1	0	0	0	1	0	0	1	0	0	0	0	0	1	0	0	0	0	0	1	1	1	1	1	0	1	1	1	1	1	1	1	0	0	0
Fusicatenibacter_saccharivorans	B058_13	B058_13_scaffold68	POS5669	C	T	1	0	0	0	0	1	1	0	0	1	1	1	0	0	1	0	0	1	0	1	0	1	1	1	0	1	1	1	1	1	0	0	0	0	1	0	1	0	0	0	0	0	0	1
Blautia_A_massiliensis	C038_16	C038_16_scaffold20	POS14739	A	G	0	0	1	0	0	0	0	1	0	1	0	1	0	0	0	1	0	0	1	0	0	1	0	1	0	1	1	0	0	1	1	1	1	0	1	1	0	1	1	1	0	1	0	1
Roseburia_intestinalis	C013_20	C013_20_scaffold38	POS17486	C	T	0	0	0	0	0	0	1	0	1	1	0	1	1	1	1	1	1	0	0	0	0	1	0	0	0	0	1	0	1	1	0	1	1	1	0	0	1	1	1	1	0	0	1	0
Faecalibacterium_prausnitzii_G	C008_11	C008_11_scaffold17	POS23638	G	T	1	1	0	1	1	1	0	0	0	1	1	0	0	0	0	0	1	0	1	0	0	0	0	1	0	0	0	0	1	1	1	1	1	0	1	1	1	0	1	0	1	0	0	1
Blautia_A_massiliensis	C038_16	C038_16_scaffold3	POS83889	A	G	1	1	1	0	0	1	0	0	0	1	0	1	0	0	0	0	0	0	1	0	0	1	0	0	0	1	1	1	1	1	1	1	1	0	0	1	0	1	1	1	0	0	0	1
Anaerobutyricum_hallii	C084_24	C084_24_scaffold21	POS17694	G	T	0	1	0	0	0	1	0	0	0	1	0	0	0	0	0	1	0	0	1	0	0	0	0	1	0	0	1	1	1	0	1	1	0	0	0	1	1	1	1	1	1	1	1	1
Faecalibacterium_prausnitzii_G	C008_11	C008_11_scaffold43	POS2956	C	T	1	1	0	1	1	1	0	0	0	1	1	1	0	0	0	0	0	0	0	0	0	0	0	1	0	0	1	0	1	1	1	1	1	0	1	0	1	1	1	0	1	0	1	0
Blautia_A_massiliensis	C038_16	C038_16_scaffold34	POS16214	T	C	0	0	1	0	1	0	0	1	0	0	0	1	0	0	0	1	0	0	1	0	0	1	0	0	0	1	1	1	1	1	1	0	1	1	0	1	0	1	1	1	0	1	0	1
Faecalibacterium_prausnitzii_G	C008_11	C008_11_scaffold14	POS13712	G	A	1	1	1	1	1	0	0	0	1	1	0	0	0	1	0	1	0	0	0	0	0	0	0	1	0	0	0	0	1	1	1	1	1	0	1	0	1	1	1	1	1	0	0	0
Roseburia_intestinalis	C013_20	C013_20_scaffold3	POS61594	A	T	0	0	1	0	0	0	1	0	1	1	0	0	1	1	1	1	1	0	0	0	1	0	0	0	0	0	1	0	1	1	0	1	1	1	0	0	1	1	1	1	0	0	1	0
Faecalibacterium_prausnitzii_G	C008_11	C008_11_scaffold3	POS147724	C	T	0	1	1	1	1	1	0	0	1	1	1	0	0	1	0	1	1	0	0	0	0	0	0	1	0	0	0	0	1	1	0	1	1	0	1	0	1	1	1	1	0	0	0	0
Roseburia_intestinalis	C013_20	C013_20_scaffold27	POS6426	T	C	0	0	1	0	0	1	1	0	0	1	0	1	1	0	1	1	1	0	0	0	1	1	0	0	0	0	1	0	1	1	0	1	0	1	0	0	1	1	1	1	0	0	1	0
Faecalibacterium_prausnitzii_G	C008_11	C008_11_scaffold25	POS3222	A	T	1	0	0	1	1	1	0	0	1	0	0	0	0	1	0	0	1	0	1	0	0	0	0	1	0	0	0	0	1	1	1	1	1	0	1	1	1	1	1	0	1	0	0	1
Roseburia_intestinalis	C013_20	C013_20_scaffold1	POS131119	G	A	0	0	1	0	0	0	1	0	0	1	0	1	1	1	1	1	1	0	0	0	1	0	0	0	0	0	1	0	1	1	0	1	1	1	0	0	1	1	1	1	0	0	1	0
Faecalibacterium_prausnitzii_G	C008_11	C008_11_scaffold4	POS70788	C	T	0	0	0	1	1	1	0	0	0	1	0	1	0	1	0	1	1	0	0	0	0	0	0	1	0	0	1	0	1	1	1	1	0	0	1	1	1	1	1	1	1	0	0	0
Blautia_A_massiliensis	C038_16	C038_16_scaffold14	POS14836	A	G	0	1	0	0	0	1	0	1	0	1	0	0	0	0	0	1	0	0	1	0	0	0	0	1	0	1	1	1	1	1	1	1	1	0	1	1	0	1	1	1	0	1	0	0
Faecalibacterium_prausnitzii_G	C008_11	C008_11_scaffold3	POS91809	C	T	1	1	0	1	1	1	0	0	0	1	1	0	0	1	0	1	0	0	0	0	0	0	1	1	0	0	0	0	1	1	1	0	1	0	1	1	1	1	0	0	1	0	0	1
Blautia_A_massiliensis	C038_16	C038_16_scaffold2	POS114351	T	C	0	1	1	0	0	1	0	1	0	0	0	1	0	0	0	0	0	0	1	0	0	1	0	1	0	1	1	0	1	0	1	1	1	1	1	1	0	1	1	1	0	1	0	0
Dorea_A_longicatena_B	A047_6	A047_6_scaffold67	POS8031	C	T	0	0	1	1	0	1	0	0	0	0	0	1	0	0	0	0	0	0	1	0	0	0	0	1	0	1	1	1	1	0	1	0	1	0	0	1	1	1	1	1	1	1	1	1
Anaerobutyricum_hallii	C084_24	C084_24_scaffold22	POS34165	G	A	0	1	0	0	0	1	0	0	0	1	0	0	0	0	0	1	0	0	1	0	0	1	0	1	0	1	1	0	1	0	1	1	0	0	0	1	1	1	1	1	1	1	0	1
Blautia_A_massiliensis	C038_16	C038_16_scaffold3	POS123073	A	T	1	1	1	0	0	0	0	1	0	1	0	1	0	0	0	1	0	0	1	0	0	1	0	1	0	1	1	0	1	1	1	1	0	0	0	1	0	1	1	1	0	0	1	0
Blautia_A_massiliensis	C038_16	C038_16_scaffold6	POS34921	T	C	1	0	1	0	1	0	0	1	0	1	0	1	0	0	0	1	0	0	1	0	0	1	0	1	0	1	1	1	1	1	1	1	0	0	0	1	0	1	1	0	0	0	1	0
Blautia_A_massiliensis	C038_16	C038_16_scaffold3	POS43188	C	A	0	0	1	0	1	1	0	1	0	1	0	1	0	0	0	1	0	0	1	0	0	1	0	1	0	1	1	1	1	1	1	1	1	0	0	0	0	1	1	1	0	0	0	0
Roseburia_intestinalis	C013_20	C013_20_scaffold1	POS130333	G	A	0	1	1	0	0	0	0	0	0	1	0	1	1	1	1	1	1	0	0	0	0	1	0	0	0	0	1	0	1	1	0	1	1	1	0	0	1	1	1	1	0	0	1	0
Roseburia_intestinalis	C013_20	C013_20_scaffold17	POS47038	G	A	0	0	1	0	0	1	1	0	0	1	0	1	1	1	1	1	1	0	0	0	0	0	0	0	0	0	1	0	1	1	0	1	1	1	0	0	1	1	1	1	0	0	1	0
Roseburia_intestinalis	C013_20	C013_20_scaffold15	POS73453	G	A	0	1	1	0	0	1	1	0	1	1	0	1	1	1	1	1	1	0	0	0	0	0	0	0	0	0	1	0	1	0	0	0	1	1	0	0	1	1	1	1	0	0	1	0
Blautia_A_wexlerae	C023_11	C023_11_scaffold27	POS24325	A	G	1	0	0	0	0	0	1	1	0	0	0	1	0	1	0	1	0	0	1	0	1	0	0	1	0	1	1	1	0	1	0	1	0	1	1	0	0	1	1	1	0	1	0	0
Bifidobacterium_longum	C053_8	C053_8_scaffold5	POS35642	G	A	1	0	1	0	0	0	1	0	0	1	1	0	0	0	0	1	0	1	0	1	1	1	0	1	0	0	1	1	1	0	1	0	1	1	0	1	0	0	1	0	0	1	1	0
Blautia_A_massiliensis	C038_16	C038_16_scaffold16	POS52118	A	G	0	1	1	0	0	0	0	1	0	0	0	1	0	0	0	1	0	0	1	0	0	1	0	1	0	1	1	0	1	1	1	1	1	0	1	1	0	1	1	1	0	0	0	1
Anaerostipes_hadrus	B010_18	B010_18_scaffold11	POS7206	T	G	1	1	1	0	1	0	1	1	1	0	0	1	1	0	1	0	0	0	1	0	0	1	0	0	0	1	1	1	0	1	1	0	0	0	0	0	0	1	0	1	0	1	1	0
Blautia_A_massiliensis	C038_16	C038_16_scaffold6	POS94965	G	A	0	1	1	0	1	1	0	1	0	0	0	1	0	0	0	1	0	0	1	0	0	1	0	0	0	1	1	0	1	1	1	0	1	1	0	1	0	1	1	0	0	1	0	1
Faecalibacterium_prausnitzii_G	C008_11	C008_11_scaffold2	POS49021	A	G	1	1	1	1	1	1	0	0	0	1	1	0	0	0	0	1	1	0	0	0	0	0	0	1	0	0	0	0	1	1	1	0	1	0	1	0	1	0	1	0	1	0	1	1
Blautia_A_massiliensis	C038_16	C038_16_scaffold24	POS39289	C	T	0	1	1	0	0	1	0	1	0	0	0	1	0	0	0	1	0	0	0	0	0	1	0	1	0	1	1	1	1	0	1	1	1	1	0	1	0	1	1	1	0	1	0	0
Blautia_A_massiliensis	C038_16	C038_16_scaffold5	POS38613	A	G	0	0	1	0	0	0	0	1	0	0	0	1	0	0	0	1	0	0	1	0	0	1	0	1	0	1	1	1	1	1	1	1	1	0	0	1	0	1	1	1	0	0	1	1
Roseburia_intestinalis	C013_20	C013_20_scaffold9	POS26978	A	G	0	1	1	0	0	0	0	0	1	1	0	1	1	1	1	1	1	0	0	0	0	0	0	0	0	0	1	0	1	1	0	1	1	1	0	0	1	1	1	1	0	0	1	0
Faecalibacterium_prausnitzii_G	C008_11	C008_11_scaffold14	POS54112	C	T	1	0	1	1	1	1	0	0	1	1	0	0	0	0	0	0	1	0	0	0	0	0	0	1	0	0	0	0	1	1	1	0	1	0	1	1	1	0	1	1	1	0	1	1
Faecalibacterium_prausnitzii_G	C008_11	C008_11_scaffold7	POS80125	G	A	1	1	1	0	1	0	0	0	0	1	0	1	0	0	0	1	1	0	0	0	0	0	0	1	0	0	0	0	1	1	1	0	1	0	1	1	1	1	1	0	1	0	1	1
Mediterraneibacter_faecis	A081_3	A081_3_scaffold81	POS3134	T	C	0	1	0	0	0	1	1	0	0	1	0	0	0	0	1	0	0	0	1	0	0	1	0	1	0	1	1	1	1	0	1	0	1	1	1	0	1	1	0	1	0	1	0	1
Faecalibacterium_prausnitzii_G	C008_11	C008_11_scaffold15	POS11490	G	A	0	1	1	0	1	1	0	0	0	0	1	1	0	0	0	1	1	0	0	0	0	0	0	1	0	0	1	0	1	1	1	1	1	0	1	1	1	0	1	0	1	0	0	1
Blautia_A_massiliensis	C038_16	C038_16_scaffold3	POS30491	G	T	0	1	1	0	0	0	0	1	0	1	0	1	0	0	0	1	0	0	1	0	0	0	0	0	0	1	1	1	1	1	0	1	1	0	1	1	0	1	1	1	0	1	0	1
Roseburia_intestinalis	C013_20	C013_20_scaffold1	POS478235	T	C	0	0	1	0	0	0	1	0	0	1	0	1	1	1	1	1	1	0	0	0	1	1	0	0	0	0	1	0	1	0	0	1	1	1	0	0	1	1	1	1	0	0	1	0
Blautia_A_massiliensis	C038_16	C038_16_scaffold19	POS48623	T	C	0	0	1	0	1	0	0	1	0	1	0	1	0	0	0	1	0	0	1	0	0	1	0	1	0	1	1	1	1	1	1	1	1	0	0	1	0	1	1	0	0	0	1	0
Roseburia_intestinalis	C013_20	C013_20_scaffold12	POS67762	T	C	0	1	1	0	0	1	1	0	0	1	0	1	1	0	1	1	1	0	0	0	1	0	0	0	0	0	1	0	1	0	0	1	1	1	0	0	1	1	1	1	0	0	1	0
Blautia_A_massiliensis	C038_16	C038_16_scaffold15	POS33387	T	C	0	1	1	0	1	1	0	1	0	0	0	1	0	0	0	1	0	0	1	0	0	1	0	1	0	1	1	0	1	1	1	0	1	0	0	1	0	1	1	1	0	0	1	0
Blautia_A_massiliensis	C038_16	C038_16_scaffold28	POS42508	A	G	0	0	1	0	1	0	0	1	0	0	0	1	0	0	0	1	0	0	1	0	0	1	0	1	0	1	1	1	1	1	1	0	1	0	0	1	0	1	1	1	0	1	0	1
Roseburia_intestinalis	C013_20	C013_20_scaffold1	POS183881	T	G	0	1	1	0	0	0	1	0	0	1	0	1	1	1	1	1	1	0	0	0	1	0	0	0	0	0	1	0	1	0	0	1	1	1	0	0	1	1	1	1	0	0	1	0
Anaerostipes_hadrus	B010_18	B010_18_scaffold60	POS11365	G	A	1	0	1	0	1	1	0	1	0	1	0	1	0	0	1	0	0	0	1	0	0	1	0	0	0	1	1	1	0	1	0	0	1	0	0	1	0	1	1	1	0	1	1	0
Faecalibacterium_prausnitzii_G	C008_11	C008_11_scaffold20	POS34517	G	A	1	0	1	1	1	0	0	0	0	1	1	0	0	0	0	1	1	0	0	0	0	0	0	1	0	0	0	0	1	1	1	0	1	0	1	1	1	1	1	0	1	0	1	1
Blautia_A_massiliensis	C038_16	C038_16_scaffold22	POS41587	T	C	0	0	1	0	0	0	0	1	0	0	0	1	0	0	0	1	0	0	1	0	0	1	0	1	0	1	1	1	1	1	1	0	1	1	0	1	0	1	1	1	0	1	1	0
Roseburia_intestinalis	C013_20	C013_20_scaffold24	POS6932	G	A	0	1	1	0	0	0	1	0	0	0	0	1	1	0	1	1	1	0	0	0	1	0	0	0	0	0	1	0	1	1	0	1	1	1	0	0	1	1	1	1	0	1	1	0
Faecalibacterium_prausnitzii_G	C008_11	C008_11_scaffold9	POS4881	C	T	0	1	1	0	1	1	0	0	0	1	0	1	0	1	0	1	1	0	0	0	0	0	0	1	0	0	0	0	1	1	1	1	1	0	1	1	1	1	1	0	1	0	0	0
Faecalibacterium_prausnitzii_G	C008_11	C008_11_scaffold21	POS33188	C	T	1	1	1	0	1	0	0	0	1	1	1	0	0	0	0	1	1	0	0	0	0	0	0	1	0	0	0	0	1	1	1	1	0	0	1	1	1	1	1	0	1	0	0	1
Blautia_A_massiliensis	C038_16	C038_16_scaffold3	POS22070	G	A	0	1	1	0	0	1	0	1	0	1	0	1	0	0	0	1	0	0	0	0	0	1	0	1	0	1	1	1	1	1	1	1	1	0	0	1	1	0	1	1	0	0	0	0
Faecalibacterium_prausnitzii_G	C008_11	C008_11_scaffold8	POS63962	C	T	1	1	0	1	1	0	0	0	0	1	0	1	0	0	0	1	1	0	1	0	0	0	0	1	0	0	0	0	1	1	1	1	1	0	1	1	1	1	1	0	1	0	0	0
Anaerostipes_hadrus	B010_18	B010_18_scaffold23	POS16382	T	A	0	1	0	0	1	1	1	1	1	0	0	1	1	0	1	0	0	0	1	0	0	1	0	0	0	1	1	1	0	1	1	0	0	0	0	0	0	1	0	1	0	1	1	1
Faecalibacterium_prausnitzii_G	C008_11	C008_11_scaffold3	POS54069	G	A	0	0	0	1	1	1	0	0	0	1	1	0	0	1	0	1	1	0	1	0	0	0	0	1	0	0	0	0	1	1	1	1	1	0	1	1	1	1	1	0	1	0	0	0
Blautia_A_massiliensis	C038_16	C038_16_scaffold12	POS75452	C	T	0	1	1	0	1	0	0	1	0	0	0	1	0	0	0	1	0	0	1	0	0	1	0	1	0	1	1	1	1	1	1	0	1	1	0	1	0	1	1	0	0	1	0	0
Faecalibacterium_prausnitzii_G	C008_11	C008_11_scaffold4	POS53581	G	A	1	1	1	0	1	0	0	0	1	1	1	0	0	0	0	1	0	0	0	0	0	0	0	1	0	0	0	0	1	1	1	0	1	0	1	1	1	1	1	0	1	0	1	1
Blautia_A_massiliensis	C038_16	C038_16_scaffold8	POS49083	G	A	0	0	1	0	1	0	0	1	0	0	0	1	0	0	0	0	0	0	1	0	0	1	0	1	0	1	1	1	1	1	1	1	1	0	0	1	0	1	1	1	0	0	1	1
Blautia_A_massiliensis	C038_16	C038_16_scaffold31	POS34473	T	C	0	0	1	0	0	0	0	1	0	0	0	1	0	0	0	1	0	0	1	0	0	1	0	1	0	1	1	1	1	1	1	1	1	0	1	1	0	1	1	1	0	1	0	0
Roseburia_intestinalis	C013_20	C013_20_scaffold14	POS50236	T	C	0	0	1	0	0	1	1	0	0	1	0	0	1	1	1	1	1	0	0	0	1	0	0	0	0	0	1	0	1	1	0	1	1	1	0	0	1	1	1	1	0	0	1	0
Blautia_A_massiliensis	C038_16	C038_16_scaffold12	POS69300	T	C	0	0	1	0	0	0	0	1	0	1	0	1	0	0	0	1	0	0	0	0	0	1	0	1	0	1	1	1	1	1	1	1	1	0	0	1	0	1	1	1	0	1	0	1
Anaerostipes_hadrus	B010_18	B010_18_scaffold21	POS17967	T	C	0	1	0	0	0	1	1	1	1	1	0	1	1	0	1	0	0	0	1	0	0	1	0	0	0	1	1	1	0	1	0	0	1	0	0	0	0	1	1	1	0	1	1	0
Blautia_A_massiliensis	C038_16	C038_16_scaffold30	POS4191	C	T	0	1	1	0	0	0	0	1	0	0	0	1	0	0	0	1	0	0	1	0	0	1	0	1	0	1	1	0	1	1	1	1	1	0	0	1	0	1	1	1	0	0	1	1
Blautia_A_massiliensis	C038_16	C038_16_scaffold13	POS72558	T	C	1	0	1	0	0	0	0	1	0	0	0	1	0	0	0	1	0	0	1	0	0	1	0	1	0	1	1	0	1	1	1	0	1	1	0	1	0	1	1	1	0	1	0	1
Faecalibacterium_prausnitzii_G	C008_11	C008_11_scaffold3	POS102881	G	T	1	0	1	1	1	0	0	1	1	1	0	1	0	0	0	1	1	0	0	0	0	0	0	1	0	0	0	0	1	1	1	1	1	0	1	1	0	1	1	0	1	0	0	0
Anaerobutyricum_hallii	C084_24	C084_24_scaffold31	POS9217	C	T	0	1	0	0	0	1	1	0	0	1	0	0	0	0	0	1	0	0	1	0	0	1	0	1	0	1	1	1	1	0	0	0	0	0	0	1	1	0	1	1	1	1	1	1
Faecalibacterium_prausnitzii_G	C008_11	C008_11_scaffold5	POS95144	C	T	1	1	0	1	1	1	0	0	1	1	1	0	0	1	0	1	0	0	1	0	0	0	0	1	0	0	0	0	1	1	1	0	1	0	1	1	0	0	1	0	1	0	0	1
Anaerostipes_hadrus	B010_18	B010_18_scaffold13	POS29990	T	C	1	1	1	0	1	0	1	1	1	1	0	1	0	0	1	0	0	0	1	0	0	1	0	0	0	1	1	1	0	1	0	0	0	0	0	0	0	1	0	1	0	1	1	0
Blautia_A_massiliensis	C038_16	C038_16_scaffold14	POS28192	C	T	1	0	1	0	0	0	0	1	0	0	0	1	0	0	0	1	0	0	1	0	0	1	0	1	0	1	1	1	0	1	1	0	1	0	1	1	0	1	1	1	0	1	1	0
Roseburia_intestinalis	C013_20	C013_20_scaffold1	POS242103	G	A	0	0	1	0	0	1	1	0	0	1	0	1	1	1	1	1	1	0	0	0	0	0	0	0	0	0	1	0	1	1	0	0	1	1	0	0	1	1	1	1	0	0	1	0
Anaerostipes_hadrus	B010_18	B010_18_scaffold4	POS22960	A	G	0	1	0	0	1	1	1	1	1	1	0	1	1	0	1	0	0	0	1	0	0	0	0	0	0	1	1	1	0	1	1	0	0	0	0	1	0	1	0	1	0	0	1	0
Roseburia_intestinalis	C013_20	C013_20_scaffold15	POS46529	T	G	0	0	1	0	0	0	1	0	0	1	0	1	1	0	1	1	1	0	0	0	1	0	0	0	0	0	1	0	1	1	0	1	1	1	0	0	1	1	1	1	0	0	1	0
Roseburia_intestinalis	C013_20	C013_20_scaffold47	POS4785	C	T	0	0	1	0	0	0	1	0	1	1	0	0	1	1	1	1	1	0	0	0	0	1	0	0	0	0	1	0	1	0	0	1	1	1	0	0	1	1	1	1	0	0	1	0
RC9_sp000435075	C039_15	C039_15_scaffold148	POS2005	T	C	0	0	0	1	0	0	1	0	0	1	1	0	0	1	0	1	0	1	1	0	0	1	0	0	0	0	0	0	1	1	1	0	0	0	0	1	1	1	1	1	0	0	1	1
Dorea_A_longicatena_B	A047_6	A047_6_scaffold66	POS5899	G	T	0	0	1	0	0	1	0	0	0	0	0	0	0	0	1	0	0	0	1	0	0	1	0	1	0	1	1	1	1	0	1	1	0	0	1	1	0	0	1	0	1	1	1	1
Anaerostipes_hadrus	B010_18	B010_18_scaffold24	POS15490	C	T	1	1	1	0	1	0	1	1	1	1	0	1	0	0	1	0	0	0	0	0	0	1	0	0	0	0	1	1	0	1	1	0	0	0	0	1	0	1	1	1	0	0	1	0
Blautia_A_massiliensis	C038_16	C038_16_scaffold6	POS35640	A	G	0	0	1	0	1	0	0	1	0	0	0	1	0	0	0	1	0	0	1	0	0	1	0	1	0	1	1	1	1	1	1	1	0	0	1	1	0	1	1	0	0	0	1	0
Faecalibacterium_prausnitzii_G	C008_11	C008_11_scaffold9	POS37401	G	A	1	0	1	1	1	0	0	0	0	1	0	0	0	1	0	1	1	0	0	0	0	0	0	1	0	0	0	0	1	1	1	1	1	0	1	1	1	1	0	0	1	0	0	1
[truncated: 30,268 more rows]
[truncated: 1 more columns]
